# Supplementary material for: Intensive trapping of blood-fed Anopheles darlingi in Amazonian Peru reveals unexpectedly high proportions of avian blood-meals
Source: PLoS Negl Trop Dis. 2017 Feb 23;11(2):e0005337. doi: 10.1371/journal.pntd.0005337 (PMC5322880; doi:10.1371/journal.pntd.0005337)
Supplement: S1 Dataset — Collection site and dates of collection, mosquito species identification and side and height of the barrier screens are designated for each mosquito used in the analysis. (XLSX) [file pntd.0005337.s006.xlsx]

## Sheet: LUP2013
ID CODE	DATE	LOCALITY	TIME	MORPH. IDENTIFICATION	HEIGHT	SIDE
SBRLUP 1	2013-03-14	LUPUNA	3	darlingi		Out
SBRLUP 2	2013-03-14	LUPUNA	4	darlingi		In
SBRLUP 3	2013-03-14	LUPUNA	4	Cx
SBRLUP 4	2013-03-14	LUPUNA	4	darlingi		Out
SBRLUP 5	2013-03-14	LUPUNA	4	Cx
SBRLUP 6	2013-03-14	LUPUNA	2	darlingi		Out
SBRLUP 7	2013-03-14	LUPUNA	2	darlingi		Out
SBRLUP 8	2013-03-14	LUPUNA	2	darlingi		Out
SBRLUP 9	2013-03-14	LUPUNA	2	Cx
SBRLUP 10	2013-03-14	LUPUNA	2	Cx
SBRLUP 11	2013-03-14	LUPUNA	20	darlingi		In
SBRLUP 12	2013-03-14	LUPUNA	20	Cx
SBRLUP 13	2013-03-14	LUPUNA	20	Cx
SBRLUP 14	2013-03-14	LUPUNA	20	Cx
SBRLUP 15	2013-03-14	LUPUNA	23	darlingi		In
SBRLUP 16	2013-03-14	LUPUNA	23	darlingi		In
SBRLUP 17	2013-03-14	LUPUNA	23	darlingi		In
SBRLUP 18	2013-03-14	LUPUNA	23	darlingi		In
SBRLUP 19	2013-03-14	LUPUNA	23	darlingi		In
SBRLUP 20	2013-03-14	LUPUNA	23	darlingi		In
SBRLUP 21	2013-03-14	LUPUNA	23	darlingi		In
SBRLUP 22	2013-03-14	LUPUNA	23	Cx
SBRLUP 23	2013-03-14	LUPUNA	23	Cx
SBRLUP 24	2013-03-14	LUPUNA	23	Cx
SBRLUP 25	2013-03-14	LUPUNA	24	darlingi		Out
SBRLUP 26	2013-03-14	LUPUNA	24	darlingi		Out
SBRLUP 27	2013-03-14	LUPUNA	24	darlingi		Out
SBRLUP 28	2013-03-14	LUPUNA	24	darlingi		Out
SBRLUP 29	2013-03-14	LUPUNA	24	Cx
SBRLUP 30	2013-03-14	LUPUNA	24	darlingi		Out
SBRLUP 31	2013-03-14	LUPUNA	22	darlingi		In
SBRLUP 32	2013-03-14	LUPUNA	22	darlingi		In
SBRLUP 33	2013-03-14	LUPUNA	22	Cx
SBRLUP 34	2013-03-14	LUPUNA	22	Cx
SBRLUP 35	2013-03-14	LUPUNA	22	Cx
SBRLUP 36	2013-03-14	LUPUNA	22	Cx
SBRLUP 37	2013-03-14	LUPUNA	22	Cx
SBRLUP 38	2013-03-14	LUPUNA	22	Cx
SBRLUP 39	2013-03-14	LUPUNA	22	Cx
SBRLUP 40	2013-03-14	LUPUNA	3	Cx
SBRLUP 41	2013-03-14	LUPUNA	3	darlingi		In
SBRLUP 42	2013-03-14	LUPUNA	3	darlingi		In
SBRLUP 43	2013-03-14	LUPUNA	3	Cx
SBRLUP 44	2013-03-14	LUPUNA	3	Cx
SBRLUP 45	2013-03-14	LUPUNA	3	Cx
SBRLUP 46	2013-03-14	LUPUNA	21	darlingi		Out
SBRLUP 47	2013-03-14	LUPUNA	21	darlingi		Out
SBRLUP 48	2013-03-14	LUPUNA	21	darlingi		Out
SBRLUP 49	2013-03-14	LUPUNA	21	darlingi		Out
SBRLUP 50	2013-03-14	LUPUNA	21	Cx
SBRLUP 51	2013-03-14	LUPUNA	22	Cx
SBRLUP 52	2013-03-14	LUPUNA	22	Cx
SBRLUP 53	2013-03-14	LUPUNA	22	Cx
SBRLUP 54	2013-03-14	LUPUNA	22	Cx
SBRLUP 55	2013-03-14	LUPUNA	22	Cx
SBRLUP 56	2013-03-14	LUPUNA	22	Cx
SBRLUP 57	2013-03-14	LUPUNA	22	darlingi		Out
SBRLUP 58	2013-03-14	LUPUNA	22	darlingi		Out
SBRLUP 59	2013-03-14	LUPUNA	22	Cx
SBRLUP 60	2013-03-14	LUPUNA	23	Cx
SBRLUP 61	2013-03-14	LUPUNA	23	Nuneztovari		Out
SBRLUP 62	2013-03-14	LUPUNA	23	darlingi		Out
SBRLUP 63	2013-03-14	LUPUNA	23	Cx
SBRLUP 64	2013-03-14	LUPUNA	21	darlingi		In
SBRLUP 65	2013-03-14	LUPUNA	21	darlingi		In
SBRLUP 66	2013-03-14	LUPUNA	21	darlingi		In
SBRLUP 67	2013-03-14	LUPUNA	21	darlingi		In
SBRLUP 68	2013-03-14	LUPUNA	21	Cx
SBRLUP 69	2013-03-14	LUPUNA	21	Cx
SBRLUP 70	2013-03-14	LUPUNA	21	Cx
SBRLUP 71	2013-03-14	LUPUNA	1	darlingi		Out
SBRLUP 72	2013-03-14	LUPUNA	1	darlingi		Out
SBRLUP 73	2013-03-14	LUPUNA	1	darlingi		Out
SBRLUP 74	2013-03-14	LUPUNA	1	Cx
SBRLUP 75	2013-03-14	LUPUNA	1	Cx
SBRLUP 76	2013-03-14	LUPUNA	1	darlingi		In
SBRLUP 77	2013-03-14	LUPUNA	1	Cx
SBRLUP 78	2013-03-14	LUPUNA	24	darlingi		In
SBRLUP 79	2013-03-14	LUPUNA	19	Cx
SBRLUP 80	2013-03-14	LUPUNA	19	darlingi		In
SBRLUP 81	2013-03-14	LUPUNA	19	darlingi		In
SBRLUP 82	2013-03-14	LUPUNA	19	Cx
SBRLUP 83	2013-03-14	LUPUNA	19	Cx
SBRLUP 84	2013-03-14	LUPUNA	19	Cx
SBRLUP 85	2013-03-14	LUPUNA	19	Cx
SBRLUP 86	2013-03-14	LUPUNA	5	darlingi		Out
SBRLUP 87	2013-03-14	LUPUNA	5	darlingi		Out
SBRLUP 88	2013-03-14	LUPUNA	5	darlingi		Out
SBRLUP 89	2013-03-14	LUPUNA	5	Cx		Out
SBRLUP 90	2013-03-14	LUPUNA	2	Cx		In
SBRLUP 91	2013-03-14	LUPUNA	2	Cx		In
SBRLUP 92	2013-03-18	LUPUNA	18	darlingi		In
SBRLUP 93	2013-03-18	LUPUNA	18	Cx		In
SBRLUP 94	2013-03-18	LUPUNA	18	Cx		In
SBRLUP 95	2013-03-18	LUPUNA	19	darlingi		In
SBRLUP 96	2013-03-18	LUPUNA	19	darlingi		In
SBRLUP 97	2013-03-18	LUPUNA	19	Cx		In
SBRLUP 98	2013-03-18	LUPUNA	19	Cx		In
SBRLUP 99	2013-03-18	LUPUNA	20	darlingi		Out
SBRLUP 100	2013-03-18	LUPUNA	21	darlingi		Out
SBRLUP 101	2013-03-18	LUPUNA	21	darlingi		In
SBRLUP 102	2013-03-18	LUPUNA	21	darlingi		In
SBRLUP 103	2013-03-18	LUPUNA	22	darlingi		In
SBRLUP 104	2013-03-18	LUPUNA	22	darlingi		In
SBRLUP 105	2013-03-18	LUPUNA	22	Cx
SBRLUP 106	2013-03-18	LUPUNA	22	Cx
SBRLUP 107	2013-03-18	LUPUNA	22	Cx
SBRLUP 108	2013-03-18	LUPUNA	22	Cx
SBRLUP 109	2013-03-18	LUPUNA	22	Cx
SBRLUP 110	2013-03-18	LUPUNA	22	Cx
SBRLUP 111	2013-03-18	LUPUNA	22	Cx
SBRLUP 112	2013-03-18	LUPUNA	22	Cx
SBRLUP 113	2013-03-18	LUPUNA	22	Cx
SBRLUP 114	2013-03-18	LUPUNA	22	Cx
SBRLUP 115	2013-03-18	LUPUNA	23	Cx
SBRLUP 116	2013-03-18	LUPUNA	24	darlingi		In
SBRLUP 117	2013-03-18	LUPUNA	24	Cx
SBRLUP 118	2013-03-18	LUPUNA	24	Cx
SBRLUP 119	2013-03-18	LUPUNA	1	darlingi		Out
SBRLUP 120	2013-03-18	LUPUNA	2	darlingi		In
SBRLUP 121	2013-03-18	LUPUNA	2	Cx
SBRLUP 122	2013-03-18	LUPUNA	2	Cx
SBRLUP 123	2013-03-18	LUPUNA	3	darlingi		In
SBRLUP 124	2013-03-18	LUPUNA	3	darlingi		Out
SBRLUP 125	2013-03-18	LUPUNA	3	Cx
SBRLUP 126	2013-03-18	LUPUNA	4	Cx
SBRLUP 127	2013-03-18	LUPUNA	23	Cx
SBRLUP 128	2013-03-18	LUPUNA	4	Cx
SBRLUP 129	2013-03-18	LUPUNA	12	Cx
SBRLUP 130	2013-03-18	LUPUNA	12	Cx
SBRLUP 131	2013-03-18	LUPUNA	2	Cx
SBRLUP 132	2013-03-18	LUPUNA	3	Cx
SBRLUP 133	2013-03-18	LUPUNA	3	Cx
SBRLUP 134	2013-04-04	LUPUNA	18	darlingi	Up	In
SBRLUP 135	2013-04-04	LUPUNA	18	darlingi	Up	In
SBRLUP 136	2013-04-04	LUPUNA	18	darlingi	Down	In
SBRLUP 137	2013-04-04	LUPUNA	18	darlingi	Down	In
SBRLUP 138	2013-04-04	LUPUNA	18	darlingi	Down	In
SBRLUP 139	2013-04-04	LUPUNA	18	darlingi	Down	In
SBRLUP 140	2013-04-04	LUPUNA	18	darlingi	Down	In
SBRLUP 141	2013-04-04	LUPUNA	18	darlingi	Down	In
SBRLUP 142	2013-04-04	LUPUNA	18	Cx
SBRLUP 143	2013-04-04	LUPUNA	18	Cx
SBRLUP 144	2013-04-04	LUPUNA	19	darlingi	Up	In
SBRLUP 145	2013-04-04	LUPUNA	19	darlingi	Down	In
SBRLUP 146	2013-04-04	LUPUNA	19	darlingi	Down	In
SBRLUP 147	2013-04-04	LUPUNA	19	darlingi	Down	In
SBRLUP 148	2013-04-04	LUPUNA	19	darlingi	Down	In
SBRLUP 149	2013-04-04	LUPUNA	19	Cx
SBRLUP 150	2013-04-04	LUPUNA	19	Cx
SBRLUP 151	2013-04-04	LUPUNA	19	Cx
SBRLUP 152	2013-04-04	LUPUNA	20	darlingi	Up	In
SBRLUP 153	2013-04-04	LUPUNA	20	darlingi	Up	In
SBRLUP 154	2013-04-04	LUPUNA	20	darlingi	Down	In
SBRLUP 155	2013-04-04	LUPUNA	20	darlingi	Down	In
SBRLUP 156	2013-04-04	LUPUNA	20	darlingi	Down	In
SBRLUP 157	2013-04-04	LUPUNA	20	darlingi	Down	In
SBRLUP 158	2013-04-04	LUPUNA	20	Cx
SBRLUP 159	2013-04-04	LUPUNA	20	Cx
SBRLUP 160	2013-04-04	LUPUNA	20	Cx
SBRLUP 161	2013-04-04	LUPUNA	21	darlingi	Down	In
SBRLUP 162	2013-04-04	LUPUNA	21	darlingi	Down	In
SBRLUP 163	2013-04-04	LUPUNA	21	darlingi	Down	In
SBRLUP 164	2013-04-04	LUPUNA	21	Cx
SBRLUP 165	2013-04-04	LUPUNA	22	darlingi	Up	In
SBRLUP 166	2013-04-04	LUPUNA	22	darlingi	Up	In
SBRLUP 167	2013-04-04	LUPUNA	22	darlingi	Up	In
SBRLUP 168	2013-04-04	LUPUNA	22	darlingi	Down	In
SBRLUP 169	2013-04-04	LUPUNA	22	darlingi	Down	In
SBRLUP 170	2013-04-04	LUPUNA	22	darlingi	Down	In
SBRLUP 171	2013-04-04	LUPUNA	22	darlingi	Down	In
SBRLUP 172	2013-04-04	LUPUNA	22	Cx
SBRLUP 173	2013-04-04	LUPUNA	22	Cx
SBRLUP 174	2013-04-04	LUPUNA	23	darlingi	Up	In
SBRLUP 175	2013-04-04	LUPUNA	23	darlingi	Down	In
SBRLUP 176	2013-04-04	LUPUNA	23	Cx
SBRLUP 177	2013-04-04	LUPUNA	23	Cx
SBRLUP 178	2013-04-04	LUPUNA	23	Cx
SBRLUP 179	2013-04-04	LUPUNA	24	darlingi	Up	In
SBRLUP 180	2013-04-04	LUPUNA	24	darlingi	Down	In
SBRLUP 181	2013-04-04	LUPUNA	24	darlingi	Down	In
SBRLUP 182	2013-04-04	LUPUNA	24	Cx
SBRLUP 183	2013-04-04	LUPUNA	1	darlingi	Down	In
SBRLUP 184	2013-04-04	LUPUNA	1	darlingi	Down	In
SBRLUP 185	2013-04-04	LUPUNA	1	Cx
SBRLUP 186	2013-04-04	LUPUNA	1	Cx
SBRLUP 187	2013-04-04	LUPUNA	2	darlingi	Down	In
SBRLUP 188	2013-04-04	LUPUNA	3	darlingi	Down	In
SBRLUP 189	2013-04-04	LUPUNA	3	darlingi	Down	In
SBRLUP 190	2013-04-04	LUPUNA	3	darlingi	Down	In
SBRLUP 191	2013-04-04	LUPUNA	3	darlingi	Down	In
SBRLUP 192	2013-04-04	LUPUNA	3	Cx
SBRLUP 193	2013-04-04	LUPUNA	3	Cx
SBRLUP 194	2013-04-04	LUPUNA	3	Cx
SBRLUP 195	2013-04-04	LUPUNA	4	darlingi	Down	In
SBRLUP 196	2013-04-04	LUPUNA	5	Cx
SBRLUP 197	2013-04-04	LUPUNA	18	darlingi	Up	Out
SBRLUP 198	2013-04-04	LUPUNA	18	darlingi	Down	Out
SBRLUP 199	2013-04-04	LUPUNA	18	darlingi	Down	Out
SBRLUP 200	2013-04-04	LUPUNA	18	Cx
SBRLUP 201	2013-04-04	LUPUNA	18	Cx
SBRLUP 202	2013-04-04	LUPUNA	18	Cx
SBRLUP 203	2013-04-04	LUPUNA	19	darlingi	Down	Out
SBRLUP 204	2013-04-04	LUPUNA	19	darlingi	Down	Out
SBRLUP 205	2013-04-04	LUPUNA	19	darlingi	Down	Out
SBRLUP 206	2013-04-04	LUPUNA	19	darlingi	Down	Out
SBRLUP 207	2013-04-04	LUPUNA	19	Cx
SBRLUP 208	2013-04-04	LUPUNA	20	darlingi	Down	Out
SBRLUP 209	2013-04-04	LUPUNA	20	darlingi	Down	Out
SBRLUP 210	2013-04-04	LUPUNA	20	darlingi	Down	Out
SBRLUP 211	2013-04-04	LUPUNA	20	Cx
SBRLUP 212	2013-04-04	LUPUNA	21	darlingi	Down	Out
SBRLUP 213	2013-04-04	LUPUNA	21	darlingi	Down	Out
SBRLUP 214	2013-04-04	LUPUNA	22	darlingi	Up	Out
SBRLUP 215	2013-04-04	LUPUNA	22	darlingi	Down	Out
SBRLUP 216	2013-04-04	LUPUNA	22	darlingi	Down	Out
SBRLUP 217	2013-04-04	LUPUNA	22	Cx
SBRLUP 218	2013-04-04	LUPUNA	23	darlingi	Up	Out
SBRLUP 219	2013-04-04	LUPUNA	23	darlingi	Down	Out
SBRLUP 220	2013-04-04	LUPUNA	24	Cx
SBRLUP 221	2013-04-04	LUPUNA	24	darlingi	Down	Out
SBRLUP 222	2013-04-04	LUPUNA	24	Cx
SBRLUP 223	2013-04-04	LUPUNA	1	darlingi	Down	Out
SBRLUP 224	2013-04-04	LUPUNA	1	darlingi	Down	Out
SBRLUP 225	2013-04-04	LUPUNA	2	darlingi	Down	Out
SBRLUP 226	2013-04-04	LUPUNA	2	darlingi	Up	Out
SBRLUP 227	2013-04-04	LUPUNA	2	Cx
SBRLUP 228	2013-04-04	LUPUNA	2	Cx
SBRLUP 229	2013-04-04	LUPUNA	3	darlingi	Down	Out
SBRLUP 230	2013-04-04	LUPUNA	3	darlingi	Down	Out
SBRLUP 231	2013-04-04	LUPUNA	4	darlingi	Up	Out
SBRLUP 232	2013-04-04	LUPUNA	5	darlingi	Down	Out
SBRLUP 233	2013-04-04	LUPUNA	5	darlingi	Down	Out
SBRLUP 234	2013-04-06	LUPUNA	18	darlingi	Up	In
SBRLUP 235	2013-04-06	LUPUNA	18	darlingi	Down	In
SBRLUP 236	2013-04-06	LUPUNA	18	darlingi	Down	In
SBRLUP 237	2013-04-06	LUPUNA	18	darlingi	Down	In
SBRLUP 238	2013-04-06	LUPUNA	18	Cx
SBRLUP 239	2013-04-06	LUPUNA	18	Cx
SBRLUP 240	2013-04-06	LUPUNA	18	Cx
SBRLUP 241	2013-04-06	LUPUNA	19	darlingi	Down	In
SBRLUP 242	2013-04-06	LUPUNA	19	darlingi	Down	In
SBRLUP 243	2013-04-06	LUPUNA	19	darlingi	Down	In
SBRLUP 244	2013-04-06	LUPUNA	19	Cx
SBRLUP 245	2013-04-06	LUPUNA	20	darlingi	Down	In
SBRLUP 246	2013-04-06	LUPUNA	20	darlingi	Down	In
SBRLUP 247	2013-04-06	LUPUNA	20	darlingi	Down	In
SBRLUP 248	2013-04-06	LUPUNA	20	darlingi	Down	In
SBRLUP 249	2013-04-06	LUPUNA	20	Cx
SBRLUP 250	2013-04-06	LUPUNA	20	Cx
SBRLUP 251	2013-04-06	LUPUNA	20	Cx
SBRLUP 252	2013-04-06	LUPUNA	21	darlingi	Down	In
SBRLUP 253	2013-04-06	LUPUNA	21	darlingi	Down	In
SBRLUP 254	2013-04-06	LUPUNA	21	Cx
SBRLUP 255	2013-04-06	LUPUNA	22	darlingi	Down	In
SBRLUP 256	2013-04-06	LUPUNA	22	darlingi	Down	In
SBRLUP 257	2013-04-06	LUPUNA	22	Cx
SBRLUP 258	2013-04-06	LUPUNA	22	Cx
SBRLUP 259	2013-04-06	LUPUNA	23	darlingi	Down	In
SBRLUP 260	2013-04-06	LUPUNA	23	darlingi	Down	In
SBRLUP 261	2013-04-06	LUPUNA	1	darlingi	Down	In
SBRLUP 262	2013-04-06	LUPUNA	1	darlingi	Down	In
SBRLUP 263	2013-04-06	LUPUNA	1	Cx
SBRLUP 264	2013-04-06	LUPUNA	2	darlingi	Down	In
SBRLUP 265	2013-04-06	LUPUNA	2	darlingi	Down	In
SBRLUP 266	2013-04-06	LUPUNA	2	darlingi	Down	In
SBRLUP 267	2013-04-06	LUPUNA	2	Cx
SBRLUP 268	2013-04-06	LUPUNA	2	Cx
SBRLUP 269	2013-04-06	LUPUNA	3	darlingi	Down	In
SBRLUP 270	2013-04-06	LUPUNA	3	darlingi	Down	In
SBRLUP 271	2013-04-06	LUPUNA	3	Cx
SBRLUP 272	2013-04-06	LUPUNA	4	darlingi	Down	In
SBRLUP 273	2013-04-06	LUPUNA	4	Cx
SBRLUP 274	2013-04-06	LUPUNA	5	darlingi	Down	In
SBRLUP 275	2013-04-06	LUPUNA	5	darlingi	Down	In
SBRLUP 276	2013-04-06	LUPUNA	5	Cx
SBRLUP 277	2013-04-06	LUPUNA	5	Cx
SBRLUP 278	2013-04-06	LUPUNA	18	darlingi	Down	Out
SBRLUP 279	2013-04-06	LUPUNA	18	darlingi	Down	Out
SBRLUP 280	2013-04-06	LUPUNA	18	Cx
SBRLUP 281	2013-04-06	LUPUNA	19	darlingi	Down	Out
SBRLUP 282	2013-04-06	LUPUNA	19	Cx
SBRLUP 283	2013-04-06	LUPUNA	19	Cx
SBRLUP 284	2013-04-06	LUPUNA	20	darlingi	Down	Out
SBRLUP 285	2013-04-06	LUPUNA	20	darlingi	Down	Out
SBRLUP 286	2013-04-06	LUPUNA	20	Cx
SBRLUP 287	2013-04-06	LUPUNA	21	darlingi	Down	Out
SBRLUP 288	2013-04-06	LUPUNA	21	Cx
SBRLUP 289	2013-04-06	LUPUNA	22	darlingi	Down	Out
SBRLUP 290	2013-04-06	LUPUNA	2	darlingi	Down	Out
SBRLUP 291	2013-04-06	LUPUNA	3	darlingi	Down	Out
SBRLUP 292	2013-04-06	LUPUNA	4	darlingi	Up	Out
SBRLUP 293	2013-05-07	LUPUNA	18	darlingi	Down	In
SBRLUP 294	2013-05-07	LUPUNA	18	darlingi	Down	In
SBRLUP 295	2013-05-07	LUPUNA	18	darlingi	Down	In
SBRLUP 296	2013-05-07	LUPUNA	18	Cx
SBRLUP 297	2013-05-07	LUPUNA	18	Cx
SBRLUP 298	2013-05-07	LUPUNA	19	darlingi	Up	In
SBRLUP 299	2013-05-07	LUPUNA	19	darlingi	Up	In
SBRLUP 300	2013-05-07	LUPUNA	19	darlingi	Up	In
SBRLUP 301	2013-05-07	LUPUNA	19	Cx
SBRLUP 302	2013-05-07	LUPUNA	20	darlingi	Down	In
SBRLUP 303	2013-05-07	LUPUNA	20	darlingi	Down	In
SBRLUP 304	2013-05-07	LUPUNA	20	darlingi	Up	In
SBRLUP 305	2013-05-07	LUPUNA	20	darlingi	Up	In
SBRLUP 306	2013-05-07	LUPUNA	20	Cx
SBRLUP 307	2013-05-07	LUPUNA	20	Cx
SBRLUP 308	2013-05-07	LUPUNA	21	darlingi	Up	In
SBRLUP 309	2013-05-07	LUPUNA	21	darlingi	Up	In
SBRLUP 310	2013-05-07	LUPUNA	21	darlingi	Down	In
SBRLUP 311	2013-05-07	LUPUNA	21	darlingi	Down	In
SBRLUP 312	2013-05-07	LUPUNA	21	darlingi	Down	In
SBRLUP 313	2013-05-07	LUPUNA	21	Cx
SBRLUP 314	2013-05-07	LUPUNA	21	Cx
SBRLUP 315	2013-05-07	LUPUNA	21	Cx
SBRLUP 316	2013-05-07	LUPUNA	22	Cx
SBRLUP 317	2013-05-07	LUPUNA	22	Cx
SBRLUP 318	2013-05-07	LUPUNA	22	Cx
SBRLUP 319	2013-05-07	LUPUNA	22	darlingi	Down	In
SBRLUP 320	2013-05-07	LUPUNA	23	darlingi	Down	In
SBRLUP 321	2013-05-07	LUPUNA	23	Cx
SBRLUP 322	2013-05-07	LUPUNA	23	Cx
SBRLUP 323	2013-05-07	LUPUNA	24	darlingi	Down	In
SBRLUP 324	2013-05-07	LUPUNA	24	darlingi	Down	In
SBRLUP 325	2013-05-07	LUPUNA	24	darlingi	Down	In
SBRLUP 326	2013-05-07	LUPUNA	24	Cx
SBRLUP 327	2013-05-07	LUPUNA	1	darlingi	Down	In
SBRLUP 328	2013-05-07	LUPUNA	1	darlingi	Down	In
SBRLUP 329	2013-05-07	LUPUNA	1	darlingi	Down	In
SBRLUP 330	2013-05-07	LUPUNA	1	Cx
SBRLUP 331	2013-05-07	LUPUNA	2	darlingi	Up	In
SBRLUP 332	2013-05-07	LUPUNA	2	darlingi	Down	In
SBRLUP 333	2013-05-07	LUPUNA	2	darlingi	Down	In
SBRLUP 334	2013-05-07	LUPUNA	2	Cx
SBRLUP 335	2013-05-07	LUPUNA	2	Cx
SBRLUP 336	2013-05-07	LUPUNA	2	Cx
SBRLUP 337	2013-05-07	LUPUNA	2	Cx
SBRLUP 338	2013-05-07	LUPUNA	3	darlingi	Up	In
SBRLUP 339	2013-05-07	LUPUNA	3	darlingi	Down	In
SBRLUP 340	2013-05-07	LUPUNA	4	darlingi	Down	In
SBRLUP 341	2013-05-07	LUPUNA	5	darlingi	Down	In
SBRLUP 342	2013-05-07	LUPUNA	18	darlingi	Down	Out
SBRLUP 343	2013-05-07	LUPUNA	18	Cx
SBRLUP 344	2013-05-07	LUPUNA	18	Cx
SBRLUP 345	2013-05-07	LUPUNA	18	Cx
SBRLUP 346	2013-05-07	LUPUNA	19	darlingi	Down	Out
SBRLUP 347	2013-05-07	LUPUNA	19	darlingi	Down	Out
SBRLUP 348	2013-05-07	LUPUNA	19	Cx
SBRLUP 349	2013-05-07	LUPUNA	20	darlingi	Down	Out
SBRLUP 350	2013-05-07	LUPUNA	20	Cx
SBRLUP 351	2013-05-07	LUPUNA	20	Cx
SBRLUP 352	2013-05-07	LUPUNA	20	Cx
SBRLUP 353	2013-05-07	LUPUNA	21	darlingi	Down	Out
SBRLUP 354	2013-05-07	LUPUNA	21	Cx
SBRLUP 355	2013-05-07	LUPUNA	22	darlingi	Down	Out
SBRLUP 356	2013-05-07	LUPUNA	22	Cx
SBRLUP 357	2013-05-07	LUPUNA	22	Cx
SBRLUP 358	2013-05-07	LUPUNA	23	darlingi	Down	Out
SBRLUP 359	2013-05-07	LUPUNA	23	darlingi	Down	Out
SBRLUP 360	2013-05-07	LUPUNA	24	darlingi	Down	Out
SBRLUP 361	2013-05-07	LUPUNA	24	Cx
SBRLUP 362	2013-05-07	LUPUNA	2	darlingi	Up	Out
SBRLUP 363	2013-05-07	LUPUNA	2	Cx
SBRLUP 364	2013-05-07	LUPUNA	3	darlingi	Down	Out
SBRLUP 365	2013-05-07	LUPUNA	3	darlingi	Down	Out
SBRLUP 366	2013-05-07	LUPUNA	3	Cx
SBRLUP 367	2013-05-07	LUPUNA	5	darlingi	Down	Out
SBRLUP 368	2013-05-07	LUPUNA	5	darlingi	Down	Out
SBRLUP 369	2013-05-07	LUPUNA	5	Cx
SBRLUP 370	2013-05-08	LUPUNA	18	darlingi	Down	In
SBRLUP 371	2013-05-08	LUPUNA	18	NYSS	Down	In
SBRLUP 372	2013-05-08	LUPUNA	18	Cx
SBRLUP 373	2013-05-08	LUPUNA	18	Cx
SBRLUP 374	2013-05-08	LUPUNA	18	Cx
SBRLUP 375	2013-05-08	LUPUNA	19	darlingi	Up	In
SBRLUP 376	2013-05-08	LUPUNA	19	darlingi	Up	In
SBRLUP 377	2013-05-08	LUPUNA	19	darlingi	Down	In
SBRLUP 378	2013-05-08	LUPUNA	19	Anopheles	Down	In
SBRLUP 379	2013-05-08	LUPUNA	19	Cx
SBRLUP 380	2013-05-08	LUPUNA	19	Cx
SBRLUP 381	2013-05-08	LUPUNA	20	darlingi	Up	In
SBRLUP 382	2013-05-08	LUPUNA	20	darlingi	Up	In
SBRLUP 383	2013-05-08	LUPUNA	20	darlingi	Down	In
SBRLUP 384	2013-05-08	LUPUNA	20	darlingi	Down	In
SBRLUP 385	2013-05-08	LUPUNA	20	Cx
SBRLUP 386	2013-05-08	LUPUNA	20	Cx
SBRLUP 387	2013-05-08	LUPUNA	21	darlingi	Up	In
SBRLUP 388	2013-05-08	LUPUNA	21	Cx
SBRLUP 389	2013-05-08	LUPUNA	21	Cx
SBRLUP 390	2013-05-08	LUPUNA	22	darlingi	Up	In
SBRLUP 391	2013-05-08	LUPUNA	22	darlingi	Up	In
SBRLUP 392	2013-05-08	LUPUNA	22	darlingi	Down	In
SBRLUP 393	2013-05-08	LUPUNA	22	Cx
SBRLUP 394	2013-05-08	LUPUNA	22	Cx
SBRLUP 395	2013-05-08	LUPUNA	22	Cx
SBRLUP 396	2013-05-08	LUPUNA	11	darlingi	Up	In
SBRLUP 397	2013-05-08	LUPUNA	11	darlingi	Down	In
SBRLUP 398	2013-05-08	LUPUNA	11	Cx
SBRLUP 399	2013-05-08	LUPUNA	11	Cx
SBRLUP 400	2013-05-08	LUPUNA	12	darlingi	Down	In
SBRLUP 401	2013-05-08	LUPUNA	1	darlingi	Down	In
SBRLUP 402	2013-05-08	LUPUNA	1	Cx
SBRLUP 403	2013-05-08	LUPUNA	2	darlingi	Up	In
SBRLUP 404	2013-05-08	LUPUNA	2	Cx
SBRLUP 405	2013-05-08	LUPUNA	2	Cx
SBRLUP 406	2013-05-08	LUPUNA	3	darlingi	Down	In
SBRLUP 407	2013-05-08	LUPUNA	3	darlingi	Down	In
SBRLUP 408	2013-05-08	LUPUNA	3	Cx
SBRLUP 409	2013-05-08	LUPUNA	4	Cx
SBRLUP 410	2013-05-08	LUPUNA	4	Cx
SBRLUP 411	2013-05-08	LUPUNA	4	Cx
SBRLUP 412	2013-05-08	LUPUNA	5	darlingi	Down	In
SBRLUP 413	2013-05-08	LUPUNA	5	darlingi	Down	In
SBRLUP 414	2013-05-08	LUPUNA	18	darlingi	Down	Out
SBRLUP 415	2013-05-08	LUPUNA	18	darlingi	Up	Out
SBRLUP 416	2013-05-08	LUPUNA	18	darlingi	Down	Out
SBRLUP 417	2013-05-08	LUPUNA	18	darlingi	Down	Out
SBRLUP 418	2013-05-08	LUPUNA	18	Cx
SBRLUP 419	2013-05-08	LUPUNA	18	Cx
SBRLUP 420	2013-05-08	LUPUNA	18	Cx
SBRLUP 421	2013-05-08	LUPUNA	19	darlingi	Up	Out
SBRLUP 422	2013-05-08	LUPUNA	19	darlingi	Down	Out
SBRLUP 423	2013-05-08	LUPUNA	19	Cx
SBRLUP 424	2013-05-08	LUPUNA	19	Cx
SBRLUP 425	2013-05-08	LUPUNA	19	Cx
SBRLUP 426	2013-05-08	LUPUNA	19	Cx
SBRLUP 427	2013-05-08	LUPUNA	19	Cx
SBRLUP 428	2013-05-08	LUPUNA	20	darlingi	Up	Out
SBRLUP 429	2013-05-08	LUPUNA	20	darlingi	Down	Out
SBRLUP 430	2013-05-08	LUPUNA	20	darlingi	Down	Out
SBRLUP 431	2013-05-08	LUPUNA	20	darlingi	Down	Out
SBRLUP 432	2013-05-08	LUPUNA	20	Cx
SBRLUP 433	2013-05-08	LUPUNA	20	Cx
SBRLUP 434	2013-05-08	LUPUNA	20	Cx
SBRLUP 435	2013-05-08	LUPUNA	20	Cx
SBRLUP 436	2013-05-08	LUPUNA	20	Cx
SBRLUP 437	2013-05-08	LUPUNA	21	darlingi	Down	Out
SBRLUP 438	2013-05-08	LUPUNA	21	darlingi	Down	Out
SBRLUP 439	2013-05-08	LUPUNA	21	darlingi	Down	Out
SBRLUP 440	2013-05-08	LUPUNA	22	Cx
SBRLUP 441	2013-05-08	LUPUNA	22	Cx
SBRLUP 442	2013-05-08	LUPUNA	22	Cx
SBRLUP 443	2013-05-08	LUPUNA	22	Cx
SBRLUP 444	2013-05-08	LUPUNA	22	Cx
SBRLUP 445	2013-05-08	LUPUNA	23	darlingi	Up	Out
SBRLUP 446	2013-05-08	LUPUNA	23	Cx
SBRLUP 447	2013-05-08	LUPUNA	23	Cx
SBRLUP 448	2013-05-08	LUPUNA	23	Cx
SBRLUP 449	2013-05-08	LUPUNA	23	Cx
SBRLUP 450	2013-05-08	LUPUNA	23	Cx
SBRLUP 451	2013-05-08	LUPUNA	24	darlingi	Down	Out
SBRLUP 452	2013-05-08	LUPUNA	24	darlingi	Down	Out
SBRLUP 453	2013-05-08	LUPUNA	24	Cx
SBRLUP 454	2013-05-08	LUPUNA	24	Cx
SBRLUP 455	2013-05-08	LUPUNA	24	Cx
SBRLUP 456	2013-05-08	LUPUNA	24	Cx
SBRLUP 457	2013-05-08	LUPUNA	1	darlingi	Down	Out
SBRLUP 458	2013-05-08	LUPUNA	1	Cx
SBRLUP 459	2013-05-08	LUPUNA	1	Cx
SBRLUP 460	2013-05-08	LUPUNA	1	Cx

## Sheet: LUP2014
ID CODE	DATE	LOCALITY	TRAP-NED	TIME	MORPH. IDENTIFICATION	HEIGHT	SIDE
1	2014-01-22	LUP	A	18	Darlingi	Down	Out
2	2014-01-22	LUP	A	18	Darlingi	Down	In
3	2014-01-22	LUP	A	18	Darlingi	Down	In
4	2014-01-22	LUP	A	18	Darlingi	Up	In
5	2014-01-22	LUP	A	19	Darlingi	Up	In
6	2014-01-22	LUP	A	19	Darlingi	Down	In
7	2014-01-22	LUP	A	19	Darlingi	Down	In
8	2014-01-22	LUP	A	19	Darlingi	Down	In
9	2014-01-22	LUP	A	19	Darlingi	Up	In
10	2014-01-22	LUP	A	19	Darlingi	Up	In
11	2014-01-22	LUP	A	19	Darlingi	Up	Out
12	2014-01-22	LUP	A	19	Darlingi	Down	Out
13	2014-01-22	LUP	A	20	Darlingi	Up	Out
14	2014-01-22	LUP	A	20	Darlingi	Up	Out
15	2014-01-22	LUP	A	20	Darlingi	Up	Out
16	2014-01-22	LUP	A	20	Darlingi	Down	Out
17	2014-01-22	LUP	A	20	Darlingi	Down	Out
18	2014-01-22	LUP	A	20	Darlingi	Down	Out
19	2014-01-22	LUP	A	20	Darlingi	Down	Out
20	2014-01-22	LUP	A	20	Darlingi	Down	Out
21	2014-01-22	LUP	A	20	Darlingi	Down	Out
22	2014-01-22	LUP	A	20	Darlingi	Down	Out
23	2014-01-22	LUP	A	20	Darlingi	Up	In
24	2014-01-22	LUP	A	20	Darlingi	Up	In
25	2014-01-22	LUP	A	20	Darlingi	Down	In
26	2014-01-22	LUP	A	20	Darlingi	Down	In
27	2014-01-22	LUP	A	20	Darlingi	Down	In
28	2014-01-22	LUP	A	20	Darlingi	Down	In
29	2014-01-22	LUP	A	21	Darlingi	Down	Out
30	2014-01-22	LUP	A	21	Darlingi	Down	Out
31	2014-01-22	LUP	A	21	Darlingi	Up	Out
32	2014-01-22	LUP	A	21	Darlingi	Down	Out
33	2014-01-22	LUP	A	21	Darlingi	Down	In
34	2014-01-22	LUP	A	21	Darlingi	Down	In
35	2014-01-22	LUP	A	21	Darlingi	Down	In
36	2014-01-22	LUP	A	21	Darlingi	Down	In
37	2014-01-22	LUP	A	21	Darlingi	Down	In
38	2014-01-22	LUP	A	21	Darlingi	Down	In
39	2014-01-22	LUP	A	22	Darlingi	Up	Out
40	2014-01-22	LUP	A	22	Darlingi	Up	Out
41	2014-01-22	LUP	A	22	Darlingi	Down	Out
42	2014-01-22	LUP	A	22	Darlingi	Down	Out
43	2014-01-22	LUP	A	22	Darlingi	Down	In
44	2014-01-22	LUP	A	22	Darlingi	Down	In
45	2014-01-22	LUP	A	22	Darlingi	Down	In
46	2014-01-22	LUP	A	22	Darlingi	Down	In
47	2014-01-22	LUP	A	23	Darlingi	Up	Out
48	2014-01-22	LUP	A	23	Darlingi	Up	Out
49	2014-01-22	LUP	A	23	Darlingi	Up	In
50	2014-01-22	LUP	A	23	Darlingi	Down	In
51	2014-01-22	LUP	A	23	Darlingi	Down	In
52	2014-01-22	LUP	A	24	Darlingi	Up	In
53	2014-01-22	LUP	A	24	Darlingi	Up	In
54	2014-01-22	LUP	A	24	Darlingi	Up	In
55	2014-01-22	LUP	A	24	Culex	-	Out
56	2014-01-22	LUP	A	24	Culex	-	Out
57	2014-01-22	LUP	A	24	Darlingi	Up	Out
58	2014-01-22	LUP	A	24	Darlingi	Down	Out
59	2014-01-22	LUP	A	24	Darlingi	Down	Out
60	2014-01-22	LUP	A	24	Darlingi	Down	Out
61	2014-01-22	LUP	A	24	Darlingi	Down	Out
62	2014-01-22	LUP	A	1	Darlingi	Up	Out
63	2014-01-22	LUP	A	1	Darlingi	Up	Out
64	2014-01-22	LUP	A	1	Darlingi	Up	Out
65	2014-01-22	LUP	A	1	Darlingi	Down	Out
66	2014-01-22	LUP	A	1	Darlingi	Down	Out
67	2014-01-22	LUP	A	1	Darlingi	Down	Out
68	2014-01-22	LUP	A	1	Darlingi	Down	Out
69	2014-01-22	LUP	A	1	Darlingi	Down	Out
70	2014-01-22	LUP	A	1	Darlingi	Down	Out
71	2014-01-22	LUP	A	1	Darlingi	Up	In
72	2014-01-22	LUP	A	1	Darlingi	Down	In
73	2014-01-22	LUP	A	1	Darlingi	Down	In
74	2014-01-22	LUP	A	1	Darlingi	Down	In
75	2014-01-22	LUP	A	1	Darlingi	Down	In
76	2014-01-22	LUP	A	1	Darlingi	Up	In
77	2014-01-22	LUP	A	1	Culex	-	In
78	2014-01-22	LUP	A	1	Culex	-	In
79	2014-01-22	LUP	A	2	Darlingi	Down	Out
80	2014-01-22	LUP	A	2	Darlingi	Down	Out
81	2014-01-22	LUP	A	2	Darlingi	Down	Out
82	2014-01-22	LUP	A	2	Darlingi	-	Out
83	2014-01-22	LUP	A	2	Culex	-	Out
84	2014-01-22	LUP	A	2	Culex	-	In
85	2014-01-22	LUP	A	2	Culex	-	In
86	2014-01-22	LUP	A	2	Culex	-	In
87	2014-01-22	LUP	A	3	Darlingi	Up	Out
88	2014-01-22	LUP	A	3	Darlingi	Down	Out
89	2014-01-22	LUP	A	3	Darlingi	Down	Out
90	2014-01-22	LUP	A	3	Darlingi	Down	Out
91	2014-01-22	LUP	A	3	Culex	-	In
92	2014-01-22	LUP	A	4	Darlingi	Up	In
93	2014-01-22	LUP	A	4	Darlingi	-	Out
94	2014-01-22	LUP	A	5	Darlingi	Down	Out
95	2014-01-22	LUP	B	18	Darlingi	Up	Out
96	2014-01-22	LUP	B	18	Darlingi	Down	Out
97	2014-01-22	LUP	B	18	Darlingi	Down	In
98	2014-01-22	LUP	B	18	Darlingi	Down	In
99	2014-01-22	LUP	B	18	Darlingi	Down	In
100	2014-01-22	LUP	B	18	Culex	-	In
101	2014-01-22	LUP	B	19	Darlingi	Up	Out
102	2014-01-22	LUP	B	19	Darlingi	Down	In
103	2014-01-22	LUP	B	19	Darlingi	Down	In
104	2014-01-22	LUP	B	19	Darlingi	Down	In
105	2014-01-22	LUP	B	20	Darlingi	Down	In
106	2014-01-22	LUP	B	20	Darlingi	Up	In
107	2014-01-22	LUP	B	20	Darlingi	Down	In
108	2014-01-22	LUP	B	20	Darlingi	Down	In
109	2014-01-22	LUP	B	20	Darlingi	Down	In
110	2014-01-22	LUP	B	20	Darlingi	Down	In
111	2014-01-22	LUP	B	20	Darlingi	Up	Out
112	2014-01-22	LUP	B	20	Darlingi	Down	Out
113	2014-01-22	LUP	B	20	Darlingi	Down	Out
114	2014-01-22	LUP	B	20	Darlingi	Down	Out
115	2014-01-22	LUP	B	21	Darlingi	Down	In
116	2014-01-22	LUP	B	21	Darlingi	Down	In
117	2014-01-22	LUP	B	22	Darlingi	Up	In
118	2014-01-22	LUP	B	22	Darlingi	Down	In
119	2014-01-22	LUP	B	22	Darlingi	Down	In
120	2014-01-22	LUP	B	22	Darlingi	Up	Out
121	2014-01-22	LUP	B	22	Darlingi	Down	Out
122	2014-01-22	LUP	B	23	Darlingi	Down	Out
123	2014-01-22	LUP	B	23	Darlingi	Up	Out
124	2014-01-22	LUP	B	23	Darlingi	Up	Out
125	2014-01-22	LUP	B	23	Darlingi	Up	Out
126	2014-01-22	LUP	B	23	Darlingi	Up	Out
127	2014-01-22	LUP	B	23	Darlingi	Down	Out
128	2014-01-22	LUP	B	23	Darlingi	Down	Out
129	2014-01-22	LUP	B	23	Darlingi	Down	Out
130	2014-01-22	LUP	B	23	Darlingi	Down	Out
131	2014-01-22	LUP	B	23	Darlingi	Down	In
132	2014-01-22	LUP	B	23	Darlingi	Down	In
133	2014-01-22	LUP	B	23	Darlingi	Down	In
134	2014-01-22	LUP	B	23	Darlingi	Up	In
135	2014-01-22	LUP	B	23	Darlingi	Up	In
136	2014-01-22	LUP	B	23	Darlingi	Down	In
137	2014-01-22	LUP	B	23	Darlingi	Down	In
138	2014-01-22	LUP	B	23	Darlingi	Up	In
139	2014-01-22	LUP	B	23	Darlingi	Down	In
140	2014-01-22	LUP	B	23	Culex	-	In
141	2014-01-22	LUP	B	23	Culex	-	In
142	2014-01-22	LUP	B	24	Darlingi	Down	In
143	2014-01-22	LUP	B	24	Darlingi	Down	In
144	2014-01-22	LUP	B	24	Culex	-	In
145	2014-01-22	LUP	B	24	Darlingi	Up	Out
146	2014-01-22	LUP	B	24	Darlingi	Down	Out
147	2014-01-22	LUP	B	24	Darlingi	Down	Out
148	2014-01-22	LUP	B	1	Darlingi	Up	Out
149	2014-01-22	LUP	B	1	Darlingi	Down	In
150	2014-01-22	LUP	B	1	Darlingi	Down	In
151	2014-01-22	LUP	B	1	Darlingi	Down	In
152	2014-01-22	LUP	B	1	Culex	-	In
153	2014-01-22	LUP	B	1	Culex	-	In
154	2014-01-22	LUP	B	2	Darlingi	Up	Out
155	2014-01-22	LUP	B	2	Darlingi	Up	Out
156	2014-01-22	LUP	B	2	Darlingi	Down	Out
157	2014-01-22	LUP	B	2	Darlingi	Down	Out
158	2014-01-22	LUP	B	2	Darlingi	Down	Out
159	2014-01-22	LUP	B	2	Darlingi	Down	Out
160	2014-01-22	LUP	B	2	Darlingi	Down	Out
161	2014-01-22	LUP	B	2	Darlingi	Down	Out
162	2014-01-22	LUP	B	2	Darlingi	Up	In
163	2014-01-22	LUP	B	2	Darlingi	Up	In
164	2014-01-22	LUP	B	2	Darlingi	Up	In
165	2014-01-22	LUP	B	2	Darlingi	Up	In
166	2014-01-22	LUP	B	2	Darlingi	Down	In
167	2014-01-22	LUP	B	2	Darlingi	Down	In
168	2014-01-22	LUP	B	2	Darlingi	Down	In
169	2014-01-22	LUP	B	2	Darlingi	Down	In
170	2014-01-22	LUP	B	2	Darlingi	Down	In
171	2014-01-22	LUP	B	3	Darlingi	Down	In
172	2014-01-22	LUP	B	3	Darlingi	Down	In
173	2014-01-22	LUP	B	3	Darlingi	Up	In
174	2014-01-22	LUP	B	3	Darlingi	Up	In
175	2014-01-22	LUP	B	3	Darlingi	Up	In
176	2014-01-22	LUP	B	3	Darlingi	Up	Out
177	2014-01-22	LUP	B	3	Darlingi	Down	Out
178	2014-01-22	LUP	B	3	Darlingi	Down	Out
179	2014-01-22	LUP	B	4	Darlingi	Up	In
180	2014-01-22	LUP	B	4	Darlingi	Down	In
181	2014-01-22	LUP	B	4	Darlingi	Down	In
182	2014-01-22	LUP	B	4	Darlingi	Down	Out
183	2014-01-22	LUP	B	4	Darlingi	Down	Out
184	2014-01-22	LUP	B	5	Darlingi	Up	In
185	2014-01-22	LUP	B	5	Darlingi	Up	In
186	2014-01-22	LUP	B	5	Darlingi	Down	Out
187	2014-01-22	LUP	B	5	Anopheles sp	Up	Out
188	2014-01-22	LUP	C	18	Darlingi	Up	Out
189	2014-01-22	LUP	C	18	Darlingi	Down	Out
190	2014-01-22	LUP	C	18	Darlingi	Down	Out
191	2014-01-22	LUP	C	18	Darlingi	Up	In
192	2014-01-22	LUP	C	18	Darlingi	Down	In
193	2014-01-22	LUP	C	19	Darlingi	Up	Out
194	2014-01-22	LUP	C	19	Darlingi	Down	Out
195	2014-01-22	LUP	C	19	Darlingi	Down	Out
196	2014-01-22	LUP	C	19	Darlingi	Down	In
197	2014-01-22	LUP	C	19	Darlingi	Down	In
198	2014-01-22	LUP	C	19	Darlingi	Down	In
199	2014-01-22	LUP	C	19	Darlingi	Down	In
200	2014-01-22	LUP	C	19	Darlingi	Down	In
201	2014-01-22	LUP	C	19	Darlingi	Down	In
202	2014-01-22	LUP	C	20	Darlingi	Up	Out
203	2014-01-22	LUP	C	20	Darlingi	Up	Out
204	2014-01-22	LUP	C	20	Darlingi	Up	Out
205	2014-01-22	LUP	C	20	Darlingi	Up	Out
206	2014-01-22	LUP	C	20	Darlingi	Down	Out
207	2014-01-22	LUP	C	20	Darlingi	Down	Out
208	2014-01-22	LUP	C	20	Darlingi	Down	Out
209	2014-01-22	LUP	C	20	Darlingi	Down	Out
210	2014-01-22	LUP	C	20	Darlingi	Down	Out
211	2014-01-22	LUP	C	20	Darlingi	Up	In
212	2014-01-22	LUP	C	20	Darlingi	Up	In
213	2014-01-22	LUP	C	20	Darlingi	Up	In
214	2014-01-22	LUP	C	20	Darlingi	Up	In
215	2014-01-22	LUP	C	20	Darlingi	Down	In
216	2014-01-22	LUP	C	20	Darlingi	Down	In
217	2014-01-22	LUP	C	20	Darlingi	Down	In
218	2014-01-22	LUP	C	20	Darlingi	Down	In
219	2014-01-22	LUP	C	21	Darlingi	Down	Out
220	2014-01-22	LUP	C	21	Darlingi	Down	Out
221	2014-01-22	LUP	C	21	Darlingi	Down	Out
222	2014-01-22	LUP	C	21	Darlingi	Down	Out
223	2014-01-22	LUP	C	21	Darlingi	Up	In
224	2014-01-22	LUP	C	21	Darlingi	Up	In
225	2014-01-22	LUP	C	21	Darlingi	Down	In
226	2014-01-22	LUP	C	21	Darlingi	Down	In
227	2014-01-22	LUP	C	21	Darlingi	Down	In
228	2014-01-22	LUP	C	22	Anopheles sp	Up	Out
229	2014-01-22	LUP	C	22	Darlingi	Up	Out
230	2014-01-22	LUP	C	22	Darlingi	Up	In
231	2014-01-22	LUP	C	22	Darlingi	Up	In
232	2014-01-22	LUP	C	22	Darlingi	Down	In
233	2014-01-22	LUP	C	22	Darlingi	Down	In
234	2014-01-22	LUP	C	22	Darlingi	Down	In
235	2014-01-22	LUP	C	22	Darlingi	Down	In
236	2014-01-22	LUP	C	23	Darlingi	Up	Out
237	2014-01-22	LUP	C	23	Darlingi	Up	Out
238	2014-01-22	LUP	C	23	Culex	-	Out
239	2014-01-22	LUP	C	23	Darlingi	Down	In
240	2014-01-22	LUP	C	23	Culex	-	In
241	2014-01-22	LUP	C	23	Culex	-	In
242	2014-01-22	LUP	C	24	Darlingi	Down	In
243	2014-01-22	LUP	C	24	Darlingi	Down	In
244	2014-01-22	LUP	C	24	Darlingi	Down	In
245	2014-01-22	LUP	C	24	Darlingi	Down	In
246	2014-01-22	LUP	C	24	Darlingi	Up	Out
247	2014-01-22	LUP	C	24	Darlingi	Down	Out
248	2014-01-22	LUP	C	24	Darlingi	Down	Out
249	2014-01-22	LUP	C	24	Culex	-	Out
250	2014-01-22	LUP	C	24	Culex	-	Out
251	2014-01-22	LUP	C	1	Darlingi	Up	In
252	2014-01-22	LUP	C	1	Darlingi	Down	In
253	2014-01-22	LUP	C	1	Darlingi	Down	In
254	2014-01-22	LUP	C	1	Darlingi	Down	In
255	2014-01-22	LUP	C	1	Darlingi	Up	Out
256	2014-01-22	LUP	C	1	Darlingi	Up	Out
257	2014-01-22	LUP	C	1	Darlingi	Down	Out
258	2014-01-22	LUP	C	1	Darlingi	Down	Out
259	2014-01-22	LUP	C	1	Culex	-	Out
260	2014-01-22	LUP	C	1	Culex	-	Out
261	2014-01-22	LUP	C	2	Darlingi	Up	In
262	2014-01-22	LUP	C	2	Darlingi	Up	In
263	2014-01-22	LUP	C	2	Darlingi	Down	In
264	2014-01-22	LUP	C	2	Darlingi	Down	In
265	2014-01-22	LUP	C	2	Darlingi	Down	In
266	2014-01-22	LUP	C	2	Darlingi	Down	In
267	2014-01-22	LUP	C	2	Darlingi	Down	In
268	2014-01-22	LUP	C	2	Darlingi	Up	Out
269	2014-01-22	LUP	C	2	Darlingi	Down	Out
270	2014-01-22	LUP	C	2	Darlingi	Down	Out
271	2014-01-22	LUP	C	2	Darlingi	Down	Out
272	2014-01-22	LUP	C	3	Darlingi	Up	In
273	2014-01-22	LUP	C	3	Darlingi	Down	In
274	2014-01-22	LUP	C	3	Darlingi	Down	In
275	2014-01-22	LUP	C	3	Darlingi	Up	Out
276	2014-01-22	LUP	C	3	Darlingi	Down	Out
277	2014-01-22	LUP	C	3	Darlingi	Down	Out
278	2014-01-22	LUP	C	4	Darlingi	Down	In
279	2014-01-22	LUP	C	4	Darlingi	Down	In
280	2014-01-22	LUP	C	4	Darlingi	Down	In
281	2014-01-22	LUP	C	4	Darlingi	Down	In
282	2014-01-22	LUP	C	4	Darlingi	Down	In
283	2014-01-22	LUP	C	4	Darlingi	Down	Out
284	2014-01-22	LUP	C	4	Darlingi	Up	Out
285	2014-01-22	LUP	C	4	Darlingi	Up	Out
286	2014-01-22	LUP	C	4	Darlingi	Up	Out
287	2014-01-22	LUP	C	4	Darlingi	Up	Out
288	2014-01-22	LUP	C	5	Darlingi	Down	In
289	2014-01-22	LUP	C	5	Darlingi	Down	In
290	2014-01-22	LUP	C	5	Darlingi	Up	Out
291	2014-01-22	LUP	C	5	Darlingi	Down	Out
292	2014-01-22	LUP	C	5	Darlingi	Down	Out
293	2014-01-22	LUP	D	18	Darlingi	Up	In
294	2014-01-22	LUP	D	18	Darlingi	Down	In
295	2014-01-22	LUP	D	18	Darlingi	Down	In
296	2014-01-22	LUP	D	18	Darlingi	Down	In
297	2014-01-22	LUP	D	18	Darlingi	Down	In
298	2014-01-22	LUP	D	18	Darlingi	Up	Out
299	2014-01-22	LUP	D	18	Darlingi	Down	Out
300	2014-01-22	LUP	D	18	Darlingi	Down	Out
301	2014-01-22	LUP	D	18	Darlingi	Down	Out
302	2014-01-22	LUP	D	18	Darlingi	Down	Out
303	2014-01-22	LUP	D	18	Darlingi	Down	Out
304	2014-01-22	LUP	D	18	Culex	-	Out
305	2014-01-22	LUP	D	18	Culex	-	Out
306	2014-01-22	LUP	D	18	Culex	-	Out
307	2014-01-22	LUP	D	19	Culex	-	In
308	2014-01-22	LUP	D	19	Culex	-	In
309	2014-01-22	LUP	D	19	Culex	-	In
310	2014-01-22	LUP	D	19	Darlingi	-	In
311	2014-01-22	LUP	D	19	Darlingi	Up	Out
312	2014-01-22	LUP	D	19	Darlingi	Down	Out
313	2014-01-22	LUP	D	19	Darlingi	Down	Out
314	2014-01-22	LUP	D	19	Darlingi	Down	Out
315	2014-01-22	LUP	D	20	Darlingi	Up	In
316	2014-01-22	LUP	D	20	Darlingi	Down	In
317	2014-01-22	LUP	D	20	Darlingi	Down	In
318	2014-01-22	LUP	D	20	Darlingi	Down	In
319	2014-01-22	LUP	D	20	Darlingi	Down	In
320	2014-01-22	LUP	D	20	Darlingi	Down	In
321	2014-01-22	LUP	D	20	Darlingi	Up	In
322	2014-01-22	LUP	D	20	Darlingi	Down	In
323	2014-01-22	LUP	D	20	Darlingi	Up	Out
324	2014-01-22	LUP	D	20	Darlingi	Up	Out
325	2014-01-22	LUP	D	20	Darlingi	Up	Out
326	2014-01-22	LUP	D	20	Darlingi	Down	Out
327	2014-01-22	LUP	D	20	Darlingi	Down	Out
328	2014-01-22	LUP	D	20	Darlingi	Down	Out
329	2014-01-22	LUP	D	21	Darlingi	Up	In
330	2014-01-22	LUP	D	21	Darlingi	Up	In
331	2014-01-22	LUP	D	21	Darlingi	Up	In
332	2014-01-22	LUP	D	21	Darlingi	Down	In
333	2014-01-22	LUP	D	21	Darlingi	Down	In
334	2014-01-22	LUP	D	21	Darlingi	Down	In
335	2014-01-22	LUP	D	21	Darlingi	Down	In
336	2014-01-22	LUP	D	21	Darlingi	Down	In
337	2014-01-22	LUP	D	21	Darlingi	Up	Out
338	2014-01-22	LUP	D	21	Darlingi	Down	Out
339	2014-01-22	LUP	D	21	Darlingi	Down	Out
340	2014-01-22	LUP	D	21	Darlingi	Down	Out
341	2014-01-22	LUP	D	22	Darlingi	Up	In
342	2014-01-22	LUP	D	22	Darlingi	Down	In
343	2014-01-22	LUP	D	22	Darlingi	Down	In
344	2014-01-22	LUP	D	22	Darlingi	Down	In
345	2014-01-22	LUP	D	22	Culex	-	In
346	2014-01-22	LUP	D	22	Darlingi	-	In
347	2014-01-22	LUP	D	22	Darlingi	Up	Out
348	2014-01-22	LUP	D	22	Darlingi	Down	Out
349	2014-01-22	LUP	D	22	Darlingi	Down	Out
350	2014-01-22	LUP	D	22	Culex	-	Out
351	2014-01-22	LUP	D	22	Culex	-	Out
352	2014-01-22	LUP	D	22	Culex	-	Out
353	2014-01-22	LUP	D	23	Darlingi	Up	In
354	2014-01-22	LUP	D	23	Darlingi	Down	In
355	2014-01-22	LUP	D	23	Darlingi	Down	In
356	2014-01-22	LUP	D	23	Darlingi	Down	In
357	2014-01-22	LUP	D	23	Darlingi	Down	In
358	2014-01-22	LUP	D	23	Darlingi	Down	In
359	2014-01-22	LUP	D	23	Darlingi	Down	In
360	2014-01-22	LUP	D	23	Darlingi	Down	In
361	2014-01-22	LUP	D	23	Culex	-	In
362	2014-01-22	LUP	D	23	Darlingi	Up	Out
363	2014-01-22	LUP	D	23	Darlingi	Down	Out
364	2014-01-22	LUP	D	23	Darlingi	Down	Out
365	2014-01-22	LUP	D	23	Darlingi	Down	Out
366	2014-01-22	LUP	D	23	Darlingi	Down	Out
367	2014-01-22	LUP	D	24	Darlingi	Up	In
368	2014-01-22	LUP	D	24	Darlingi	Down	In
369	2014-01-22	LUP	D	24	Darlingi	Down	In
370	2014-01-22	LUP	D	24	Darlingi	Down	In
371	2014-01-22	LUP	D	24	Darlingi	Down	In
372	2014-01-22	LUP	D	24	Culex	-	In
373	2014-01-22	LUP	D	24	Culex	-	In
374	2014-01-22	LUP	D	24	Culex	-	In
375	2014-01-22	LUP	D	24	Darlingi	Down	Out
376	2014-01-22	LUP	D	24	Culex	-	Out
377	2014-01-22	LUP	D	1	Darlingi	Up	In
378	2014-01-22	LUP	D	1	Culex	-	In
379	2014-01-22	LUP	D	2	Darlingi	Up	In
380	2014-01-22	LUP	D	2	Darlingi	Up	In
381	2014-01-22	LUP	D	2	Darlingi	Down	In
382	2014-01-22	LUP	D	2	Darlingi	Down	In
383	2014-01-22	LUP	D	2	Darlingi	Down	In
384	2014-01-22	LUP	D	2	Darlingi	Down	In
385	2014-01-22	LUP	D	2	Darlingi	Down	In
386	2014-01-22	LUP	D	2	Darlingi	Down	In
387	2014-01-22	LUP	D	2	Darlingi	Up	In
388	2014-01-22	LUP	D	2	Darlingi	Up	In
389	2014-01-22	LUP	D	2	Darlingi	Up	Out
390	2014-01-22	LUP	D	2	Darlingi	Up	Out
391	2014-01-22	LUP	D	2	Darlingi	Up	Out
392	2014-01-22	LUP	D	2	Darlingi	Up	Out
393	2014-01-22	LUP	D	2	Darlingi	Up	Out
394	2014-01-22	LUP	D	2	Darlingi	Down	Out
395	2014-01-22	LUP	D	2	Darlingi	Down	Out
396	2014-01-22	LUP	D	2	Darlingi	Down	Out
397	2014-01-22	LUP	D	2	Darlingi	Down	Out
398	2014-01-22	LUP	D	2	Darlingi	Down	Out
399	2014-01-22	LUP	D	2	Darlingi	Down	Out
400	2014-01-22	LUP	D	2	Darlingi	Down	Out
401	2014-01-22	LUP	D	2	Darlingi	Down	Out
402	2014-01-22	LUP	D	2	Culex	-	Out
403	2014-01-22	LUP	D	2	Culex	-	Out
404	2014-01-22	LUP	D	3	Darlingi	Up	Out
405	2014-01-22	LUP	D	3	Darlingi	Up	Out
406	2014-01-22	LUP	D	3	Darlingi	Down	Out
407	2014-01-22	LUP	D	3	Darlingi	Down	Out
408	2014-01-22	LUP	D	3	Darlingi	Down	Out
409	2014-01-22	LUP	D	3	Darlingi	Down	Out
410	2014-01-22	LUP	D	3	Darlingi	Down	Out
411	2014-01-22	LUP	D	3	Darlingi	Up	In
412	2014-01-22	LUP	D	3	Darlingi	Up	In
413	2014-01-22	LUP	D	3	Darlingi	Up	In
414	2014-01-22	LUP	D	3	Darlingi	Up	In
415	2014-01-22	LUP	D	3	Darlingi	Up	In
416	2014-01-22	LUP	D	3	Darlingi	Down	In
417	2014-01-22	LUP	D	3	Darlingi	Down	In
418	2014-01-22	LUP	D	3	Darlingi	Down	In
419	2014-01-22	LUP	D	3	Darlingi	Down	In
420	2014-01-22	LUP	D	3	Darlingi	Down	In
421	2014-01-22	LUP	D	3	Darlingi	Down	In
422	2014-01-22	LUP	D	3	Darlingi	Down	In
423	2014-01-22	LUP	D	3	Darlingi	Down	In
424	2014-01-22	LUP	D	3	Culex	-	In
425	2014-01-22	LUP	D	4	Darlingi	Up	Out
426	2014-01-22	LUP	D	4	Darlingi	Up	Out
427	2014-01-22	LUP	D	4	Darlingi	Up	In
428	2014-01-22	LUP	D	4	Darlingi	Down	In
429	2014-01-22	LUP	D	4	Darlingi	Down	In
430	2014-01-22	LUP	D	4	Culex	-	In
431	2014-01-22	LUP	D	4	Culex	-	In
432	2014-01-22	LUP	D	5	Darlingi	Up	Out
433	2014-01-22	LUP	D	5	Darlingi	Down	Out
434	2014-01-22	LUP	D	5	Culex	-	Out
435	2014-01-22	LUP	D	5	Darlingi	Up	In
436	2014-01-22	LUP	D	5	Culex	-	In
437	2014-01-22	LUP	D	5	Culex	-	In
438	2014-01-24	LUP	A	18	Darlingi	Up	In
439	2014-01-24	LUP	A	18	Darlingi	Down	In
440	2014-01-24	LUP	A	18	Darlingi	Down	In
441	2014-01-24	LUP	A	18	Darlingi	Up	Out
442	2014-01-24	LUP	A	18	Darlingi	Down	Out
443	2014-01-24	LUP	A	18	Darlingi	Down	Out
444	2014-01-24	LUP	A	18	Darlingi	Up	Out
445	2014-01-24	LUP	A	18	Darlingi	Down	Out
446	2014-01-24	LUP	A	19	Darlingi	Up	In
447	2014-01-24	LUP	A	19	Darlingi	Down	In
448	2014-01-24	LUP	A	19	Darlingi	Down	In
449	2014-01-24	LUP	A	19	Darlingi	Down	In
450	2014-01-24	LUP	A	19	Darlingi	Down	Out
451	2014-01-24	LUP	A	19	Darlingi	Down	Out
452	2014-01-24	LUP	A	19	Darlingi	Down	Out
453	2014-01-24	LUP	A	19	Darlingi	Down	Out
454	2014-01-24	LUP	A	19	Darlingi	Down	Out
455	2014-01-24	LUP	A	20	Darlingi	Up	Out
456	2014-01-24	LUP	A	20	Darlingi	Down	Out
457	2014-01-24	LUP	A	20	Darlingi	Down	Out
458	2014-01-24	LUP	A	20	Darlingi	Down	Out
459	2014-01-24	LUP	A	20	Darlingi	Up	In
460	2014-01-24	LUP	A	20	Darlingi	Down	In
461	2014-01-24	LUP	A	20	Darlingi	Down	In
462	2014-01-24	LUP	A	20	Darlingi	Down	In
463	2014-01-24	LUP	A	20	Darlingi	Down	In
464	2014-01-24	LUP	A	20	Darlingi	Down	In
465	2014-01-24	LUP	A	20	Darlingi	Down	In
466	2014-01-24	LUP	A	21	Darlingi	Up	In
467	2014-01-24	LUP	A	21	Darlingi	Up	In
468	2014-01-24	LUP	A	21	Darlingi	Down	In
469	2014-01-24	LUP	A	21	Darlingi	Down	In
470	2014-01-24	LUP	A	21	Darlingi	Down	In
471	2014-01-24	LUP	A	21	Darlingi	Down	Out
472	2014-01-24	LUP	A	22	Darlingi	Up	In
473	2014-01-24	LUP	A	22	Darlingi	Down	In
474	2014-01-24	LUP	A	22	Darlingi	Down	In
475	2014-01-24	LUP	A	22	Darlingi	Down	In
476	2014-01-24	LUP	A	22	Darlingi	Down	In
477	2014-01-24	LUP	A	22	Darlingi	Down	In
478	2014-01-24	LUP	A	22	Darlingi	Down	In
479	2014-01-24	LUP	A	22	Darlingi	Down	In
480	2014-01-24	LUP	A	22	Darlingi	Down	In
481	2014-01-24	LUP	A	22	Darlingi	Down	In
482	2014-01-24	LUP	A	22	Darlingi	Down	In
483	2014-01-24	LUP	A	22	Darlingi	Down	In
484	2014-01-24	LUP	A	22	Darlingi	Down	In
485	2014-01-24	LUP	A	22	Darlingi	Down	In
486	2014-01-24	LUP	A	22	Darlingi	Down	In
487	2014-01-24	LUP	A	22	Darlingi	Down	In
488	2014-01-24	LUP	A	22	Darlingi	Up	Out
489	2014-01-24	LUP	A	22	Darlingi	Down	Out
490	2014-01-24	LUP	A	22	Darlingi	Down	Out
491	2014-01-24	LUP	A	22	Darlingi	Down	Out
492	2014-01-24	LUP	A	22	Darlingi	Down	Out
493	2014-01-24	LUP	A	22	Darlingi	Down	Out
494	2014-01-24	LUP	A	23	Darlingi	Down	Out
495	2014-01-24	LUP	A	23	Darlingi	Down	Out
496	2014-01-24	LUP	A	24	Darlingi	Up	In
497	2014-01-24	LUP	A	24	Darlingi	Down	In
498	2014-01-24	LUP	A	24	Darlingi	Down	In
499	2014-01-24	LUP	A	24	Darlingi	Down	Out
500	2014-01-24	LUP	A	1	Darlingi	Down	Out
501	2014-01-24	LUP	A	2	Darlingi	Up	Out
502	2014-01-24	LUP	A	2	Darlingi	Down	Out
503	2014-01-24	LUP	A	2	Darlingi	Down	Out
504	2014-01-24	LUP	A	2	Darlingi	Down	In
505	2014-01-24	LUP	A	2	Darlingi	Down	In
506	2014-01-24	LUP	A	2	Darlingi	Down	In
507	2014-01-24	LUP	A	3	Darlingi	Down	In
508	2014-01-24	LUP	A	3	Darlingi	Down	Out
509	2014-01-24	LUP	A	4	Darlingi	Down	Out
510	2014-01-24	LUP	A	4	Darlingi	Down	Out
511	2014-01-24	LUP	A	4	Darlingi	Down	In
512	2014-01-24	LUP	A	4	Darlingi	Down	In
513	2014-01-24	LUP	A	5	Darlingi	Down	Out
514	2014-01-24	LUP	A	5	Darlingi	Down	In
515	2014-01-24	LUP	B	18	Darlingi	Up	In
516	2014-01-24	LUP	B	18	Darlingi	Down	In
517	2014-01-24	LUP	B	18	Darlingi	Down	In
518	2014-01-24	LUP	B	18	Darlingi	Down	In
519	2014-01-24	LUP	B	18	Darlingi	Down	Out
520	2014-01-24	LUP	B	18	Darlingi	Down	Out
521	2014-01-24	LUP	B	18	Darlingi	Down	Out
522	2014-01-24	LUP	B	18	Darlingi	Down	Out
523	2014-01-24	LUP	B	19	Darlingi	Up	In
524	2014-01-24	LUP	B	19	Darlingi	Up	In
525	2014-01-24	LUP	B	19	Darlingi	Up	In
526	2014-01-24	LUP	B	19	Darlingi	Down	In
527	2014-01-24	LUP	B	19	Darlingi	Down	In
528	2014-01-24	LUP	B	19	Darlingi	Down	In
529	2014-01-24	LUP	B	19	Darlingi	Down	In
530	2014-01-24	LUP	B	19	Darlingi	Down	In
531	2014-01-24	LUP	B	19	Darlingi	Up	Out
532	2014-01-24	LUP	B	19	Darlingi	Down	Out
533	2014-01-24	LUP	B	19	Darlingi	Down	Out
534	2014-01-24	LUP	B	19	Darlingi	Down	Out
535	2014-01-24	LUP	B	19	Darlingi	Down	Out
536	2014-01-24	LUP	B	19	Darlingi	Down	Out
537	2014-01-24	LUP	B	20	Darlingi	Down	In
538	2014-01-24	LUP	B	20	Darlingi	Down	In
539	2014-01-24	LUP	B	20	Darlingi	Down	In
540	2014-01-24	LUP	B	20	Darlingi	Down	In
541	2014-01-24	LUP	B	20	Darlingi	Up	Out
542	2014-01-24	LUP	B	20	Darlingi	Down	Out
543	2014-01-24	LUP	B	20	Darlingi	Down	Out
544	2014-01-24	LUP	B	20	Darlingi	Down	Out
545	2014-01-24	LUP	B	21	Darlingi	Up	In
546	2014-01-24	LUP	B	21	Darlingi	Down	In
547	2014-01-24	LUP	B	21	Darlingi	Down	In
548	2014-01-24	LUP	B	21	Darlingi	Down	In
549	2014-01-24	LUP	B	21	Darlingi	Down	In
550	2014-01-24	LUP	B	21	Darlingi	Down	In
551	2014-01-24	LUP	B	21	Darlingi	Up	Out
552	2014-01-24	LUP	B	21	Darlingi	Down	Out
553	2014-01-24	LUP	B	21	Darlingi	Down	Out
554	2014-01-24	LUP	B	21	Darlingi	Down	Out
555	2014-01-24	LUP	B	21	Darlingi	Down	Out
556	2014-01-24	LUP	B	22	Darlingi	Up	In
557	2014-01-24	LUP	B	22	Darlingi	Down	In
558	2014-01-24	LUP	B	22	Darlingi	Down	In
559	2014-01-24	LUP	B	22	Darlingi	Down	In
560	2014-01-24	LUP	B	22	Darlingi	Down	In
561	2014-01-24	LUP	B	22	Darlingi	Down	In
562	2014-01-24	LUP	B	22	Darlingi	Down	In
563	2014-01-24	LUP	B	22	Darlingi	Down	In
564	2014-01-24	LUP	B	22	Darlingi	Down	In
565	2014-01-24	LUP	B	22	Darlingi	Down	In
566	2014-01-24	LUP	B	22	Darlingi	Down	In
567	2014-01-24	LUP	B	22	Darlingi	Up	Out
568	2014-01-24	LUP	B	22	Darlingi	Down	Out
569	2014-01-24	LUP	B	22	Darlingi	Down	Out
570	2014-01-24	LUP	B	22	Darlingi	Down	Out
571	2014-01-24	LUP	B	22	Darlingi	Down	Out
572	2014-01-24	LUP	B	22	Darlingi	Down	Out
573	2014-01-24	LUP	B	22	Darlingi	Down	Out
574	2014-01-24	LUP	B	22	Darlingi	Down	Out
575	2014-01-24	LUP	B	22	Darlingi	Down	Out
576	2014-01-24	LUP	B	22	Darlingi	Down	Out
577	2014-01-24	LUP	B	23	Darlingi	Down	Out
578	2014-01-24	LUP	B	23	Darlingi	Down	Out
579	2014-01-24	LUP	B	23	Darlingi	Up	In
580	2014-01-24	LUP	B	23	Darlingi	Down	In
581	2014-01-24	LUP	B	24	Darlingi	Up	In
582	2014-01-24	LUP	B	24	Darlingi	Up	In
583	2014-01-24	LUP	B	24	Darlingi	Down	In
584	2014-01-24	LUP	B	24	Darlingi	Down	In
585	2014-01-24	LUP	B	24	Darlingi	Down	In
586	2014-01-24	LUP	B	24	Darlingi	Down	In
587	2014-01-24	LUP	B	24	Darlingi	Up	Out
588	2014-01-24	LUP	B	24	Darlingi	Down	Out
589	2014-01-24	LUP	B	24	Darlingi	Down	Out
590	2014-01-24	LUP	B	24	Darlingi	Down	Out
591	2014-01-24	LUP	B	24	Darlingi	Down	Out
592	2014-01-24	LUP	B	1	Darlingi	Down	Out
593	2014-01-24	LUP	B	1	Darlingi	Down	Out
594	2014-01-24	LUP	B	1	Darlingi	Down	Out
595	2014-01-24	LUP	B	1	Darlingi	Down	Out
596	2014-01-24	LUP	B	1	Darlingi	Down	Out
597	2014-01-24	LUP	B	1	Darlingi	Up	In
598	2014-01-24	LUP	B	1	Darlingi	Down	In
599	2014-01-24	LUP	B	1	Darlingi	Down	In
600	2014-01-24	LUP	B	1	Darlingi	Down	In
601	2014-01-24	LUP	B	1	Darlingi	Down	In
602	2014-01-24	LUP	B	2	Darlingi	Up	Out
603	2014-01-24	LUP	B	2	Darlingi	Up	Out
604	2014-01-24	LUP	B	2	Darlingi	Down	Out
605	2014-01-24	LUP	B	2	Darlingi	Down	Out
606	2014-01-24	LUP	B	2	Darlingi	Down	Out
607	2014-01-24	LUP	B	2	Darlingi	Down	Out
608	2014-01-24	LUP	B	2	Darlingi	Down	Out
609	2014-01-24	LUP	B	2	Darlingi	Down	Out
610	2014-01-24	LUP	B	2	Darlingi	Down	Out
611	2014-01-24	LUP	B	2	Darlingi	Down	Out
612	2014-01-24	LUP	B	2	Darlingi	Down	Out
613	2014-01-24	LUP	B	2	Darlingi	Down	Out
614	2014-01-24	LUP	B	2	Darlingi	Up	In
615	2014-01-24	LUP	B	2	Darlingi	Up	In
616	2014-01-24	LUP	B	2	Darlingi	Down	In
617	2014-01-24	LUP	B	2	Darlingi	Down	In
618	2014-01-24	LUP	B	2	Darlingi	Down	In
619	2014-01-24	LUP	B	2	Darlingi	Down	In
620	2014-01-24	LUP	B	2	Darlingi	Down	In
621	2014-01-24	LUP	B	2	Darlingi	Down	In
622	2014-01-24	LUP	B	2	Darlingi	Down	In
623	2014-01-24	LUP	B	2	Darlingi	Down	In
624	2014-01-24	LUP	B	2	Darlingi	Down	In
625	2014-01-24	LUP	B	3	Darlingi	Up	Out
626	2014-01-24	LUP	B	3	Darlingi	Down	Out
627	2014-01-24	LUP	B	3	Darlingi	Down	In
628	2014-01-24	LUP	B	3	Darlingi	Up	In
629	2014-01-24	LUP	B	3	Darlingi	Down	In
630	2014-01-24	LUP	B	3	Darlingi	Down	In
631	2014-01-24	LUP	B	4	Darlingi	Up	In
632	2014-01-24	LUP	B	4	Darlingi	Down	Out
633	2014-01-24	LUP	B	5	Darlingi	Down	In
634	2014-01-24	LUP	B	5	Darlingi	Down	Out
635	2014-01-24	LUP	C	18	Nyssorhynchus	Up	In
636	2014-01-24	LUP	C	18	Darlingi	Down	In
637	2014-01-24	LUP	C	18	Darlingi	Down	In
638	2014-01-24	LUP	C	18	Darlingi	Down	In
639	2014-01-24	LUP	C	18	Darlingi	Down	In
640	2014-01-24	LUP	C	18	Darlingi	Down	In
641	2014-01-24	LUP	C	18	Darlingi	Down	Out
642	2014-01-24	LUP	C	18	Darlingi	Down	Out
643	2014-01-24	LUP	C	18	Darlingi	Down	Out
644	2014-01-24	LUP	C	18	Darlingi	Down	Out
645	2014-01-24	LUP	C	18	Darlingi	Down	Out
646	2014-01-24	LUP	C	19	Darlingi	Up	In
647	2014-01-24	LUP	C	19	Darlingi	Down	In
648	2014-01-24	LUP	C	19	Darlingi	Down	In
649	2014-01-24	LUP	C	19	Darlingi	Down	In
650	2014-01-24	LUP	C	19	Darlingi	Down	Out
651	2014-01-24	LUP	C	19	Darlingi	Down	Out
652	2014-01-24	LUP	C	19	Darlingi	Down	Out
653	2014-01-24	LUP	C	20	Darlingi	Up	In
654	2014-01-24	LUP	C	20	Darlingi	Up	In
655	2014-01-24	LUP	C	20	Darlingi	Down	In
656	2014-01-24	LUP	C	20	Darlingi	Down	In
657	2014-01-24	LUP	C	20	Darlingi	Down	In
658	2014-01-24	LUP	C	20	Darlingi	Down	In
659	2014-01-24	LUP	C	20	Darlingi	Down	In
660	2014-01-24	LUP	C	20	Darlingi	Down	In
661	2014-01-24	LUP	C	20	Darlingi	Down	In
662	2014-01-24	LUP	C	20	Darlingi	Down	In
663	2014-01-24	LUP	C	20	Darlingi	Up	Out
664	2014-01-24	LUP	C	20	Darlingi	Up	Out
665	2014-01-24	LUP	C	20	Darlingi	Down	Out
666	2014-01-24	LUP	C	20	Darlingi	Down	Out
667	2014-01-24	LUP	C	21	Darlingi	Down	In
668	2014-01-24	LUP	C	21	Darlingi	Down	In
669	2014-01-24	LUP	C	21	Darlingi	Down	In
670	2014-01-24	LUP	C	21	Darlingi	Down	In
671	2014-01-24	LUP	C	21	Darlingi	Down	In
672	2014-01-24	LUP	C	21	Darlingi	Up	Out
673	2014-01-24	LUP	C	21	Darlingi	Up	Out
674	2014-01-24	LUP	C	21	Darlingi	Down	Out
675	2014-01-24	LUP	C	22	Darlingi	Up	In
676	2014-01-24	LUP	C	22	Darlingi	Down	In
677	2014-01-24	LUP	C	22	Darlingi	Down	In
678	2014-01-24	LUP	C	22	Darlingi	Down	In
679	2014-01-24	LUP	C	22	Darlingi	Up	Out
680	2014-01-24	LUP	C	22	Darlingi	Down	Out
681	2014-01-24	LUP	C	22	Darlingi	Down	Out
682	2014-01-24	LUP	C	23	Darlingi	Up	In
683	2014-01-24	LUP	C	23	Darlingi	Down	In
684	2014-01-24	LUP	C	23	Darlingi	Down	Out
685	2014-01-24	LUP	C	24	Darlingi	Down	In
686	2014-01-24	LUP	C	24	Darlingi	Down	In
687	2014-01-24	LUP	C	24	Darlingi	Down	Out
688	2014-01-24	LUP	C	1	Anopheles	Down	In
689	2014-01-24	LUP	C	1	Darlingi	Up	In
690	2014-01-24	LUP	C	2	Darlingi	Up	In
691	2014-01-24	LUP	C	2	Darlingi	Up	In
692	2014-01-24	LUP	C	2	Darlingi	Down	In
693	2014-01-24	LUP	C	2	Darlingi	Down	In
694	2014-01-24	LUP	C	2	Darlingi	Down	In
695	2014-01-24	LUP	C	2	Darlingi	Down	In
696	2014-01-24	LUP	C	2	Darlingi	Down	In
697	2014-01-24	LUP	C	2	Darlingi	Down	In
698	2014-01-24	LUP	C	2	Darlingi	Down	In
699	2014-01-24	LUP	C	2	Darlingi	Up	Out
700	2014-01-24	LUP	C	2	Darlingi	Up	Out
701	2014-01-24	LUP	C	2	Darlingi	Up	Out
702	2014-01-24	LUP	C	2	Darlingi	Down	Out
703	2014-01-24	LUP	C	2	Darlingi	Down	Out
704	2014-01-24	LUP	C	2	Darlingi	Down	Out
705	2014-01-24	LUP	C	2	Darlingi	Down	Out
706	2014-01-24	LUP	C	2	Darlingi	Down	Out
707	2014-01-24	LUP	C	2	Darlingi	Down	Out
708	2014-01-24	LUP	C	2	Darlingi	Down	Out
709	2014-01-24	LUP	C	3	Darlingi	Up	In
710	2014-01-24	LUP	C	3	Darlingi	Up	In
711	2014-01-24	LUP	C	3	Darlingi	Down	In
712	2014-01-24	LUP	C	3	Darlingi	Down	In
713	2014-01-24	LUP	C	3	Darlingi	Down	In
714	2014-01-24	LUP	C	3	Darlingi	Down	In
715	2014-01-24	LUP	C	3	Darlingi	Up	Out
716	2014-01-24	LUP	C	3	Darlingi	Down	Out
717	2014-01-24	LUP	C	3	Darlingi	Down	Out
718	2014-01-24	LUP	C	4	Darlingi	Up	In
719	2014-01-24	LUP	C	4	Darlingi	Down	In
720	2014-01-24	LUP	C	4	Darlingi	Down	Out
721	2014-01-24	LUP	C	5	Darlingi	Up	Out
722	2014-01-24	LUP	C	5	Darlingi	Up	In
723	2014-01-24	LUP	D	18	Darlingi	Up	In
724	2014-01-24	LUP	D	18	Darlingi	Up	In
725	2014-01-24	LUP	D	18	Darlingi	Down	Out
726	2014-01-24	LUP	D	18	Darlingi	Down	Out
727	2014-01-24	LUP	D	19	Darlingi	Down	In
728	2014-01-24	LUP	D	19	Darlingi	Down	In
729	2014-01-24	LUP	D	19	Darlingi	Down	In
730	2014-01-24	LUP	D	19	Darlingi	Down	In
731	2014-01-24	LUP	D	19	Darlingi	Down	In
732	2014-01-24	LUP	D	19	Darlingi	Down	In
733	2014-01-24	LUP	D	19	Darlingi	Down	In
734	2014-01-24	LUP	D	19	Darlingi	Up	Out
735	2014-01-24	LUP	D	19	Darlingi	Down	Out
736	2014-01-24	LUP	D	19	Darlingi	Down	Out
737	2014-01-24	LUP	D	19	Darlingi	Down	Out
738	2014-01-24	LUP	D	19	Darlingi	Down	Out
739	2014-01-24	LUP	D	19	Darlingi	Down	Out
740	2014-01-24	LUP	D	20	Darlingi	Up	In
741	2014-01-24	LUP	D	20	Darlingi	Down	In
742	2014-01-24	LUP	D	20	Darlingi	Down	In
743	2014-01-24	LUP	D	20	Darlingi	Down	In
744	2014-01-24	LUP	D	20	Darlingi	Down	In
745	2014-01-24	LUP	D	20	Darlingi	Up	Out
746	2014-01-24	LUP	D	20	Darlingi	Up	Out
747	2014-01-24	LUP	D	20	Darlingi	Up	Out
748	2014-01-24	LUP	D	20	Darlingi	Down	Out
749	2014-01-24	LUP	D	20	Darlingi	Down	Out
750	2014-01-24	LUP	D	21	Darlingi	Up	In
751	2014-01-24	LUP	D	21	Darlingi	Up	In
752	2014-01-24	LUP	D	21	Darlingi	Down	In
753	2014-01-24	LUP	D	21	Darlingi	Down	In
754	2014-01-24	LUP	D	21	Darlingi	Down	In
755	2014-01-24	LUP	D	21	Darlingi	Down	In
756	2014-01-24	LUP	D	21	Darlingi	Down	In
757	2014-01-24	LUP	D	21	Darlingi	Down	In
758	2014-01-24	LUP	D	21	Darlingi	Down	In
759	2014-01-24	LUP	D	21	Darlingi	Down	In
760	2014-01-24	LUP	D	21	Darlingi	Down	In
761	2014-01-24	LUP	D	21	Darlingi	Up	Out
762	2014-01-24	LUP	D	21	Darlingi	Down	Out
763	2014-01-24	LUP	D	21	Darlingi	Down	Out
764	2014-01-24	LUP	D	21	Darlingi	Down	Out
765	2014-01-24	LUP	D	21	Darlingi	Down	Out
766	2014-01-24	LUP	D	22	Darlingi	Up	In
767	2014-01-24	LUP	D	22	Darlingi	Up	In
768	2014-01-24	LUP	D	22	Darlingi	Down	In
769	2014-01-24	LUP	D	22	Darlingi	Down	In
770	2014-01-24	LUP	D	22	Darlingi	Down	In
771	2014-01-24	LUP	D	22	Darlingi	Down	In
772	2014-01-24	LUP	D	22	Darlingi	Down	In
773	2014-01-24	LUP	D	22	Darlingi	Down	In
774	2014-01-24	LUP	D	22	Darlingi	Down	In
775	2014-01-24	LUP	D	22	Darlingi	Down	In
776	2014-01-24	LUP	D	22	Darlingi	Down	In
777	2014-01-24	LUP	D	22	Darlingi	Down	In
778	2014-01-24	LUP	D	22	Darlingi	Down	Out
779	2014-01-24	LUP	D	22	Darlingi	Down	Out
780	2014-01-24	LUP	D	23	Darlingi	Up	In
781	2014-01-24	LUP	D	23	Darlingi	Up	In
782	2014-01-24	LUP	D	23	Darlingi	Down	In
783	2014-01-24	LUP	D	23	Darlingi	Down	In
784	2014-01-24	LUP	D	23	Darlingi	Down	In
785	2014-01-24	LUP	D	23	Darlingi	Down	In
786	2014-01-24	LUP	D	23	Darlingi	Down	In
787	2014-01-24	LUP	D	23	Darlingi	Down	In
788	2014-01-24	LUP	D	23	Darlingi	Down	In
789	2014-01-24	LUP	D	23	Darlingi	Down	In
790	2014-01-24	LUP	D	23	Darlingi	Down	In
791	2014-01-24	LUP	D	23	Darlingi	Up	Out
792	2014-01-24	LUP	D	23	Darlingi	Down	Out
793	2014-01-24	LUP	D	23	Darlingi	Down	Out
794	2014-01-24	LUP	D	23	Darlingi	Down	Out
795	2014-01-24	LUP	D	23	Darlingi	Down	Out
796	2014-01-24	LUP	D	23	Darlingi	Down	Out
797	2014-01-24	LUP	D	24	Darlingi	Up	In
798	2014-01-24	LUP	D	24	Darlingi	Up	In
799	2014-01-24	LUP	D	24	Darlingi	Up	In
800	2014-01-24	LUP	D	24	Darlingi	Down	In
801	2014-01-24	LUP	D	24	Darlingi	Down	In
802	2014-01-24	LUP	D	24	Darlingi	Down	In
803	2014-01-24	LUP	D	24	Darlingi	Down	In
804	2014-01-24	LUP	D	24	Darlingi	Down	In
805	2014-01-24	LUP	D	24	Darlingi	Down	In
806	2014-01-24	LUP	D	24	Darlingi	Down	In
807	2014-01-24	LUP	D	24	Darlingi	Down	In
808	2014-01-24	LUP	D	24	Darlingi	Down	Out
809	2014-01-24	LUP	D	24	Darlingi	Down	Out
810	2014-01-24	LUP	D	1	Darlingi	Up	In
811	2014-01-24	LUP	D	1	Darlingi	Up	In
812	2014-01-24	LUP	D	1	Darlingi	Up	In
813	2014-01-24	LUP	D	1	Darlingi	Down	In
814	2014-01-24	LUP	D	1	Darlingi	Down	In
815	2014-01-24	LUP	D	1	Darlingi	Down	In
816	2014-01-24	LUP	D	1	Darlingi	Down	In
817	2014-01-24	LUP	D	1	Darlingi	Down	In
818	2014-01-24	LUP	D	1	Darlingi	Down	In
819	2014-01-24	LUP	D	1	Darlingi	Up	Out
820	2014-01-24	LUP	D	1	Darlingi	Down	Out
821	2014-01-24	LUP	D	2	Darlingi	Up	In
822	2014-01-24	LUP	D	2	Darlingi	Down	In
823	2014-01-24	LUP	D	2	Darlingi	Down	In
824	2014-01-24	LUP	D	2	Darlingi	Down	In
825	2014-01-24	LUP	D	2	Darlingi	Down	In
826	2014-01-24	LUP	D	2	Darlingi	Down	Out
827	2014-01-24	LUP	D	2	Darlingi	Down	Out
828	2014-01-24	LUP	D	3	Darlingi	Up	In
829	2014-01-24	LUP	D	3	Darlingi	Down	In
830	2014-01-24	LUP	D	3	Darlingi	Down	In
831	2014-01-24	LUP	D	3	Darlingi	Down	In
832	2014-01-24	LUP	D	3	Darlingi	Down	Out
833	2014-01-24	LUP	D	3	Darlingi	Down	Out
834	2014-01-24	LUP	D	3	Darlingi	Down	Out
835	2014-01-24	LUP	D	4	Darlingi	Down	In
836	2014-01-24	LUP	D	4	Darlingi	Down	In
837	2014-01-24	LUP	D	4	Darlingi	Down	Out
838	2014-01-24	LUP	D	5	Darlingi	Down	In
839	2014-01-24	LUP	D	5	Darlingi	Down	In
840	2014-02-06	LUP	A	18	Darlingi	Up	In
841	2014-02-06	LUP	A	18	Darlingi	Up	In
842	2014-02-06	LUP	A	18	Darlingi	Down	In
843	2014-02-06	LUP	A	18	Darlingi	Down	In
844	2014-02-06	LUP	A	18	Darlingi	Down	In
845	2014-02-06	LUP	A	18	Darlingi	Down	In
846	2014-02-06	LUP	A	18	Darlingi	Down	In
847	2014-02-06	LUP	A	18	Darlingi	Down	In
848	2014-02-06	LUP	A	18	Darlingi	Down	In
849	2014-02-06	LUP	A	18	Darlingi	Up	Out
850	2014-02-06	LUP	A	18	Darlingi	Down	Out
851	2014-02-06	LUP	A	18	Darlingi	Down	Out
852	2014-02-06	LUP	A	18	Darlingi	Down	Out
853	2014-02-06	LUP	A	18	Darlingi	Down	Out
854	2014-02-06	LUP	A	18	Darlingi	Down	Out
855	2014-02-06	LUP	A	18	Darlingi	Down	Out
856	2014-02-06	LUP	A	18	Darlingi	Down	Out
857	2014-02-06	LUP	A	18	Darlingi	Down	Out
858	2014-02-06	LUP	A	19	Darlingi	Down	In
859	2014-02-06	LUP	A	19	Darlingi	Down	In
860	2014-02-06	LUP	A	19	Darlingi	Down	In
861	2014-02-06	LUP	A	19	Darlingi	Down	In
862	2014-02-06	LUP	A	19	Darlingi	Down	In
863	2014-02-06	LUP	A	19	Darlingi	Down	In
864	2014-02-06	LUP	A	19	Darlingi	Down	In
865	2014-02-06	LUP	A	19	Darlingi	Down	In
866	2014-02-06	LUP	A	19	Darlingi	Down	In
867	2014-02-06	LUP	A	19	Darlingi	Down	In
868	2014-02-06	LUP	A	19	Darlingi	Down	In
869	2014-02-06	LUP	A	19	Darlingi	Up	Out
870	2014-02-06	LUP	A	19	Darlingi	Up	Out
871	2014-02-06	LUP	A	19	Darlingi	Up	Out
872	2014-02-06	LUP	A	19	Darlingi	Down	Out
873	2014-02-06	LUP	A	19	Darlingi	Down	Out
874	2014-02-06	LUP	A	19	Darlingi	Down	Out
875	2014-02-06	LUP	A	19	Darlingi	Down	Out
876	2014-02-06	LUP	A	19	Darlingi	Down	Out
877	2014-02-06	LUP	A	20	Darlingi	Up	In
878	2014-02-06	LUP	A	20	Darlingi	Down	In
879	2014-02-06	LUP	A	20	Darlingi	Down	In
880	2014-02-06	LUP	A	20	Darlingi	Down	In
881	2014-02-06	LUP	A	20	Darlingi	Up	Out
882	2014-02-06	LUP	A	20	Darlingi	Down	Out
883	2014-02-06	LUP	A	20	Darlingi	Down	Out
884	2014-02-06	LUP	A	21	Darlingi	Up	In
885	2014-02-06	LUP	A	21	Darlingi	Down	In
886	2014-02-06	LUP	A	21	Darlingi	Down	In
887	2014-02-06	LUP	A	21	Darlingi	Down	In
888	2014-02-06	LUP	A	21	Darlingi	Down	In
889	2014-02-06	LUP	A	21	Darlingi	Down	In
890	2014-02-06	LUP	A	21	Darlingi	Down	In
891	2014-02-06	LUP	A	21	Darlingi	Down	In
892	2014-02-06	LUP	A	21	Darlingi	Down	In
893	2014-02-06	LUP	A	21	Darlingi	Up	Out
894	2014-02-06	LUP	A	21	Darlingi	Up	Out
895	2014-02-06	LUP	A	21	Darlingi	Down	Out
896	2014-02-06	LUP	A	21	Darlingi	Down	Out
897	2014-02-06	LUP	A	21	Darlingi	Down	Out
898	2014-02-06	LUP	A	21	Darlingi	Down	Out
899	2014-02-06	LUP	A	21	Darlingi	Down	Out
900	2014-02-06	LUP	A	22	Darlingi	Up	In
901	2014-02-06	LUP	A	22	Darlingi	Up	In
902	2014-02-06	LUP	A	22	Darlingi	Down	In
903	2014-02-06	LUP	A	22	Darlingi	Down	In
904	2014-02-06	LUP	A	22	Darlingi	Down	In
905	2014-02-06	LUP	A	22	Darlingi	Down	In
906	2014-02-06	LUP	A	22	Darlingi	Up	Out
907	2014-02-06	LUP	A	22	Darlingi	Up	Out
908	2014-02-06	LUP	A	22	Darlingi	Up	Out
909	2014-02-06	LUP	A	22	Darlingi	Down	Out
910	2014-02-06	LUP	A	22	Darlingi	Down	Out
911	2014-02-06	LUP	A	23	Darlingi	Up	In
912	2014-02-06	LUP	A	23	Darlingi	Down	In
913	2014-02-06	LUP	A	23	Darlingi	Down	In
914	2014-02-06	LUP	A	23	Darlingi	Down	In
915	2014-02-06	LUP	A	23	Darlingi	Down	In
916	2014-02-06	LUP	A	23	Darlingi	Down	In
917	2014-02-06	LUP	A	23	Darlingi	Down	In
918	2014-02-06	LUP	A	23	Darlingi	Down	In
919	2014-02-06	LUP	A	23	Darlingi	Up	Out
920	2014-02-06	LUP	A	23	Darlingi	Up	Out
921	2014-02-06	LUP	A	23	Darlingi	Up	Out
922	2014-02-06	LUP	A	23	Darlingi	Down	Out
923	2014-02-06	LUP	A	23	Darlingi	Down	Out
924	2014-02-06	LUP	A	23	Darlingi	Down	Out
925	2014-02-06	LUP	A	23	Darlingi	Down	Out
926	2014-02-06	LUP	A	23	Darlingi	Down	Out
927	2014-02-06	LUP	A	24	Darlingi	Up	In
928	2014-02-06	LUP	A	24	Darlingi	Up	In
929	2014-02-06	LUP	A	24	Darlingi	Down	In
930	2014-02-06	LUP	A	24	Darlingi	Down	In
931	2014-02-06	LUP	A	24	Darlingi	Down	In
932	2014-02-06	LUP	A	24	Darlingi	Down	In
933	2014-02-06	LUP	A	24	Darlingi	Down	In
934	2014-02-06	LUP	A	24	Darlingi	Down	Out
935	2014-02-06	LUP	A	1	Darlingi	Up	In
936	2014-02-06	LUP	A	1	Darlingi	Down	In
937	2014-02-06	LUP	A	1	Darlingi	Down	In
938	2014-02-06	LUP	A	1	Darlingi	Down	Out
939	2014-02-06	LUP	A	1	Darlingi	Down	Out
940	2014-02-06	LUP	A	2	Darlingi	Down	Out
941	2014-02-06	LUP	A	2	Darlingi	Down	In
942	2014-02-06	LUP	A	2	Darlingi	Down	In
943	2014-02-06	LUP	A	3	Darlingi	Down	In
944	2014-02-06	LUP	A	3	Darlingi	Down	In
945	2014-02-06	LUP	A	3	Darlingi	Down	In
946	2014-02-06	LUP	A	3	Darlingi	Down	In
947	2014-02-06	LUP	A	3	Darlingi	Down	In
948	2014-02-06	LUP	A	3	Darlingi	Down	Out
949	2014-02-06	LUP	A	4	Darlingi	Down	In
950	2014-02-06	LUP	A	4	Darlingi	Down	In
951	2014-02-06	LUP	A	4	Darlingi	Down	In
952	2014-02-06	LUP	A	4	Darlingi	Down	Out
953	2014-02-06	LUP	A	4	Darlingi	Down	Out
954	2014-02-06	LUP	A	4	Darlingi	Down	Out
955	2014-02-06	LUP	A	4	Darlingi	Down	Out
956	2014-02-06	LUP	A	5	Darlingi	Up	In
957	2014-02-06	LUP	A	5	Darlingi	Down	In
958	2014-02-06	LUP	A	5	Darlingi	Down	In
959	2014-02-06	LUP	A	5	Darlingi	Down	In
960	2014-02-06	LUP	A	5	Darlingi	Down	Out
961	2014-02-06	LUP	A	5	Darlingi	Down	Out
962	2014-02-06	LUP	B	18	Darlingi	Up	In
963	2014-02-06	LUP	B	18	Darlingi	Down	In
964	2014-02-06	LUP	B	18	Darlingi	Down	In
965	2014-02-06	LUP	B	18	Darlingi	Down	In
966	2014-02-06	LUP	B	18	Darlingi	Down	In
967	2014-02-06	LUP	B	18	Darlingi	Up	Out
968	2014-02-06	LUP	B	18	Darlingi	Up	Out
969	2014-02-06	LUP	B	18	Darlingi	Down	Out
970	2014-02-06	LUP	B	18	Darlingi	Down	Out
971	2014-02-06	LUP	B	18	Darlingi	Down	Out
972	2014-02-06	LUP	B	18	Darlingi	Down	Out
973	2014-02-06	LUP	B	18	Darlingi	Down	Out
974	2014-02-06	LUP	B	19	Darlingi	Up	In
975	2014-02-06	LUP	B	19	Darlingi	Down	In
976	2014-02-06	LUP	B	19	Darlingi	Down	In
977	2014-02-06	LUP	B	19	Darlingi	Down	In
978	2014-02-06	LUP	B	19	Darlingi	Up	Out
979	2014-02-06	LUP	B	19	Darlingi	Down	Out
980	2014-02-06	LUP	B	19	Darlingi	Down	Out
981	2014-02-06	LUP	B	20	Darlingi	Up	In
982	2014-02-06	LUP	B	20	Darlingi	Down	In
983	2014-02-06	LUP	B	20	Darlingi	Down	In
984	2014-02-06	LUP	B	20	Darlingi	Up	Out
985	2014-02-06	LUP	B	20	Darlingi	Up	Out
986	2014-02-06	LUP	B	20	Darlingi	Down	Out
987	2014-02-06	LUP	B	20	Darlingi	Down	Out
988	2014-02-06	LUP	B	20	Darlingi	Down	Out
989	2014-02-06	LUP	B	21	Darlingi	Up	In
990	2014-02-06	LUP	B	21	Darlingi	Down	In
991	2014-02-06	LUP	B	21	Darlingi	Down	In
992	2014-02-06	LUP	B	21	Darlingi	Down	In
993	2014-02-06	LUP	B	21	Darlingi	Down	In
994	2014-02-06	LUP	B	21	Darlingi	Up	Out
995	2014-02-06	LUP	B	21	Darlingi	Down	Out
996	2014-02-06	LUP	B	21	Darlingi	Down	Out
997	2014-02-06	LUP	B	21	Darlingi	Down	Out
998	2014-02-06	LUP	B	21	Darlingi	Down	Out
999	2014-02-06	LUP	B	21	Darlingi	Down	Out
1000	2014-02-06	LUP	B	22	Darlingi	Up	In
1001	2014-02-06	LUP	B	22	Darlingi	Down	In
1002	2014-02-06	LUP	B	22	Darlingi	Down	In
1003	2014-02-06	LUP	B	22	Darlingi	Up	Out
1004	2014-02-06	LUP	B	22	Darlingi	Down	Out
1005	2014-02-06	LUP	B	23	Darlingi	Up	In
1006	2014-02-06	LUP	B	23	Darlingi	Down	In
1007	2014-02-06	LUP	B	23	Darlingi	Up	Out
1008	2014-02-06	LUP	B	23	Darlingi	Down	Out
1009	2014-02-06	LUP	B	23	Darlingi	Down	Out
1010	2014-02-06	LUP	B	24	Darlingi	Up	In
1011	2014-02-06	LUP	B	24	Darlingi	Down	In
1012	2014-02-06	LUP	B	24	Darlingi	Down	In
1013	2014-02-06	LUP	B	1	Darlingi	Up	In
1014	2014-02-06	LUP	B	1	Darlingi	Down	In
1015	2014-02-06	LUP	B	1	Darlingi	Down	In
1016	2014-02-06	LUP	B	1	Darlingi	Down	In
1017	2014-02-06	LUP	B	1	Darlingi	Down	In
1018	2014-02-06	LUP	B	1	Darlingi	Down	Out
1019	2014-02-06	LUP	B	1	Darlingi	Down	Out
1020	2014-02-06	LUP	B	1	Darlingi	Down	Out
1021	2014-02-06	LUP	B	1	Darlingi	Down	Out
1022	2014-02-06	LUP	B	2	Darlingi	Up	In
1023	2014-02-06	LUP	B	2	Darlingi	Down	In
1024	2014-02-06	LUP	B	2	Darlingi	Down	In
1025	2014-02-06	LUP	B	2	Darlingi	Down	Out
1026	2014-02-06	LUP	B	2	Darlingi	Down	Out
1027	2014-02-06	LUP	B	2	Darlingi	Down	Out
1028	2014-02-06	LUP	B	3	Darlingi	Up	In
1029	2014-02-06	LUP	B	4	Darlingi	Up	In
1030	2014-02-06	LUP	B	4	Darlingi	Down	In
1031	2014-02-06	LUP	B	4	Darlingi	Down	In
1032	2014-02-06	LUP	B	5	Darlingi	Up	In
1033	2014-02-06	LUP	B	5	Darlingi	Down	In
1034	2014-02-06	LUP	B	5	Darlingi	Down	In
1035	2014-02-06	LUP	B	5	Darlingi	Down	Out
1036	2014-02-06	LUP	B	5	Darlingi	Down	Out
1037	2014-02-06	LUP	C	18	Darlingi	Up	In
1038	2014-02-06	LUP	C	18	Darlingi	Down	In
1039	2014-02-06	LUP	C	18	Darlingi	Down	In
1040	2014-02-06	LUP	C	18	Darlingi	Down	In
1041	2014-02-06	LUP	C	18	Darlingi	Down	In
1042	2014-02-06	LUP	C	18	Darlingi	Down	In
1043	2014-02-06	LUP	C	18	Darlingi	Up	In
1044	2014-02-06	LUP	C	18	Darlingi	Down	In
1045	2014-02-06	LUP	C	18	Darlingi	Down	Out
1046	2014-02-06	LUP	C	18	Darlingi	Down	Out
1047	2014-02-06	LUP	C	18	Darlingi	Down	Out
1048	2014-02-06	LUP	C	18	Darlingi	Down	Out
1049	2014-02-06	LUP	C	18	Darlingi	Down	Out
1050	2014-02-06	LUP	C	19	Darlingi	Up	In
1051	2014-02-06	LUP	C	19	Darlingi	Up	In
1052	2014-02-06	LUP	C	19	Darlingi	Up	In
1053	2014-02-06	LUP	C	19	Darlingi	Down	In
1054	2014-02-06	LUP	C	19	Darlingi	Down	In
1055	2014-02-06	LUP	C	19	Darlingi	Down	In
1056	2014-02-06	LUP	C	19	Darlingi	Down	In
1057	2014-02-06	LUP	C	19	Darlingi	Down	In
1058	2014-02-06	LUP	C	19	Darlingi	Up	Out
1059	2014-02-06	LUP	C	19	Darlingi	Down	Out
1060	2014-02-06	LUP	C	19	Darlingi	Down	Out
1061	2014-02-06	LUP	C	19	Darlingi	Down	Out
1062	2014-02-06	LUP	C	19	Darlingi	Down	Out
1063	2014-02-06	LUP	C	20	Darlingi	Up	In
1064	2014-02-06	LUP	C	20	Darlingi	Down	In
1065	2014-02-06	LUP	C	20	Darlingi	Down	In
1066	2014-02-06	LUP	C	20	Darlingi	Down	In
1067	2014-02-06	LUP	C	20	Darlingi	Down	Out
1068	2014-02-06	LUP	C	20	Darlingi	Down	Out
1069	2014-02-06	LUP	C	20	Darlingi	Down	Out
1070	2014-02-06	LUP	C	20	Darlingi	Down	Out
1071	2014-02-06	LUP	C	21	Darlingi	Up	In
1072	2014-02-06	LUP	C	21	Darlingi	Down	In
1073	2014-02-06	LUP	C	21	Darlingi	Down	In
1074	2014-02-06	LUP	C	21	Darlingi	Down	In
1075	2014-02-06	LUP	C	21	Darlingi	Down	In
1076	2014-02-06	LUP	C	21	Darlingi	Up	Out
1077	2014-02-06	LUP	C	21	Darlingi	Down	Out
1078	2014-02-06	LUP	C	21	Darlingi	Down	Out
1079	2014-02-06	LUP	C	21	Darlingi	Down	Out
1080	2014-02-06	LUP	C	21	Darlingi	Down	Out
1081	2014-02-06	LUP	C	22	Darlingi	Up	In
1082	2014-02-06	LUP	C	22	Darlingi	Down	In
1083	2014-02-06	LUP	C	22	Darlingi	Down	In
1084	2014-02-06	LUP	C	22	Darlingi	Down	In
1085	2014-02-06	LUP	C	22	Darlingi	Up	Out
1086	2014-02-06	LUP	C	22	Darlingi	Down	Out
1087	2014-02-06	LUP	C	22	Darlingi	Down	Out
1088	2014-02-06	LUP	C	22	Darlingi	Down	Out
1089	2014-02-06	LUP	C	22	Darlingi	Down	Out
1090	2014-02-06	LUP	C	23	Darlingi	Up	In
1091	2014-02-06	LUP	C	23	Darlingi	Down	In
1092	2014-02-06	LUP	C	23	Darlingi	Down	In
1093	2014-02-06	LUP	C	23	Darlingi	Down	In
1094	2014-02-06	LUP	C	23	Darlingi	Up	Out
1095	2014-02-06	LUP	C	23	Darlingi	Down	Out
1096	2014-02-06	LUP	C	23	Darlingi	Down	Out
1097	2014-02-06	LUP	C	23	Darlingi	Down	Out
1098	2014-02-06	LUP	C	24	Darlingi	Up	In
1099	2014-02-06	LUP	C	24	Darlingi	Down	In
1100	2014-02-06	LUP	C	24	Darlingi	Down	In
1101	2014-02-06	LUP	C	24	Darlingi	Down	In
1102	2014-02-06	LUP	C	24	Darlingi	Down	In
1103	2014-02-06	LUP	C	24	Darlingi	Down	In
1104	2014-02-06	LUP	C	24	Darlingi	Up	Out
1105	2014-02-06	LUP	C	24	Darlingi	Down	Out
1106	2014-02-06	LUP	C	24	Darlingi	Down	Out
1107	2014-02-06	LUP	C	24	Darlingi	Down	Out
1108	2014-02-06	LUP	C	24	Darlingi	Down	Out
1109	2014-02-06	LUP	C	1	Darlingi	Up	In
1110	2014-02-06	LUP	C	1	Darlingi	Down	In
1111	2014-02-06	LUP	C	1	Darlingi	Down	In
1112	2014-02-06	LUP	C	1	Darlingi	Down	In
1113	2014-02-06	LUP	C	1	Darlingi	Down	In
1114	2014-02-06	LUP	C	1	Darlingi	Up	Out
1115	2014-02-06	LUP	C	1	Darlingi	Down	Out
1116	2014-02-06	LUP	C	2	Darlingi	Down	In
1117	2014-02-06	LUP	C	2	Darlingi	Down	In
1118	2014-02-06	LUP	C	2	Darlingi	Down	In
1119	2014-02-06	LUP	C	2	Darlingi	Down	In
1120	2014-02-06	LUP	C	2	Darlingi	Down	In
1121	2014-02-06	LUP	C	2	Darlingi	Up	Out
1122	2014-02-06	LUP	C	2	Darlingi	Up	Out
1123	2014-02-06	LUP	C	2	Darlingi	Down	Out
1124	2014-02-06	LUP	C	2	Darlingi	Down	Out
1125	2014-02-06	LUP	C	3	Darlingi	Up	In
1126	2014-02-06	LUP	C	3	Darlingi	Down	In
1127	2014-02-06	LUP	C	3	Darlingi	Down	In
1128	2014-02-06	LUP	C	3	Darlingi	Up	Out
1129	2014-02-06	LUP	C	3	Darlingi	Down	Out
1130	2014-02-06	LUP	C	4	Darlingi	Up	In
1131	2014-02-06	LUP	C	4	Darlingi	Down	In
1132	2014-02-06	LUP	C	4	Darlingi	Down	In
1133	2014-02-06	LUP	C	4	Darlingi	Down	In
1134	2014-02-06	LUP	C	4	Darlingi	Down	Out
1135	2014-02-06	LUP	C	5	Darlingi	Up	In
1136	2014-02-06	LUP	C	5	Darlingi	Up	In
1137	2014-02-06	LUP	C	5	Darlingi	Up	In
1138	2014-02-06	LUP	C	5	Darlingi	Down	In
1139	2014-02-06	LUP	C	5	Darlingi	Down	In
1140	2014-02-06	LUP	C	5	Darlingi	Down	In
1141	2014-02-06	LUP	C	5	Darlingi	Down	In
1142	2014-02-06	LUP	C	5	Darlingi	Down	In
1143	2014-02-06	LUP	C	5	Darlingi	Down	In
1144	2014-02-06	LUP	C	5	Darlingi	Up	Out
1145	2014-02-06	LUP	C	5	Darlingi	Down	Out
1146	2014-02-06	LUP	C	5	Darlingi	Down	Out
1147	2014-02-06	LUP	C	5	Darlingi	Down	Out
1148	2014-02-06	LUP	C	5	Darlingi	Down	Out
1149	2014-02-06	LUP	D	18	Darlingi	Down	In
1150	2014-02-06	LUP	D	18	Darlingi	Down	In
1151	2014-02-06	LUP	D	18	Darlingi	Down	In
1152	2014-02-06	LUP	D	18	Darlingi	Down	In
1153	2014-02-06	LUP	D	18	Darlingi	Down	In
1154	2014-02-06	LUP	D	18	Darlingi	Down	In
1155	2014-02-06	LUP	D	18	Darlingi	Down	In
1156	2014-02-06	LUP	D	18	Darlingi	Down	In
1157	2014-02-06	LUP	D	18	Darlingi	Down	Out
1158	2014-02-06	LUP	D	18	Darlingi	Down	Out
1159	2014-02-06	LUP	D	18	Darlingi	Down	Out
1160	2014-02-06	LUP	D	18	Darlingi	Down	Out
1161	2014-02-06	LUP	D	18	Darlingi	Down	Out
1162	2014-02-06	LUP	D	19	Darlingi	Down	In
1163	2014-02-06	LUP	D	19	Darlingi	Down	In
1164	2014-02-06	LUP	D	19	Darlingi	Down	In
1165	2014-02-06	LUP	D	19	Darlingi	Down	In
1166	2014-02-06	LUP	D	19	Darlingi	Down	In
1167	2014-02-06	LUP	D	19	Darlingi	Down	In
1168	2014-02-06	LUP	D	19	Darlingi	Down	In
1169	2014-02-06	LUP	D	19	Darlingi	Down	Out
1170	2014-02-06	LUP	D	19	Darlingi	Down	Out
1171	2014-02-06	LUP	D	19	Darlingi	Down	Out
1172	2014-02-06	LUP	D	20	Darlingi	Down	In
1173	2014-02-06	LUP	D	20	Darlingi	Down	In
1174	2014-02-06	LUP	D	20	Darlingi	Down	In
1175	2014-02-06	LUP	D	20	Darlingi	Down	In
1176	2014-02-06	LUP	D	20	Darlingi	Down	In
1177	2014-02-06	LUP	D	20	Darlingi	Down	In
1178	2014-02-06	LUP	D	20	Darlingi	Down	In
1179	2014-02-06	LUP	D	20	Darlingi	Down	Out
1180	2014-02-06	LUP	D	20	Darlingi	Down	Out
1181	2014-02-06	LUP	D	20	Darlingi	Down	Out
1182	2014-02-06	LUP	D	20	Darlingi	Up	Out
1183	2014-02-06	LUP	D	20	Darlingi	Up	Out
1184	2014-02-06	LUP	D	20	Darlingi	Down	Out
1185	2014-02-06	LUP	D	20	Darlingi	Down	Out
1186	2014-02-06	LUP	D	21	Darlingi	Up	In
1187	2014-02-06	LUP	D	21	Darlingi	Up	In
1188	2014-02-06	LUP	D	21	Darlingi	Down	In
1189	2014-02-06	LUP	D	21	Darlingi	Down	In
1190	2014-02-06	LUP	D	21	Darlingi	Down	In
1191	2014-02-06	LUP	D	21	Darlingi	Down	In
1192	2014-02-06	LUP	D	21	Darlingi	Down	In
1193	2014-02-06	LUP	D	21	Darlingi	Down	In
1194	2014-02-06	LUP	D	21	Darlingi	Up	Out
1195	2014-02-06	LUP	D	21	Darlingi	Up	Out
1196	2014-02-06	LUP	D	21	Darlingi	Down	Out
1197	2014-02-06	LUP	D	21	Darlingi	Down	Out
1198	2014-02-06	LUP	D	21	Darlingi	Down	Out
1199	2014-02-06	LUP	D	22	Darlingi	Up	In
1200	2014-02-06	LUP	D	22	Darlingi	Down	In
1201	2014-02-06	LUP	D	22	Darlingi	Down	In
1202	2014-02-06	LUP	D	22	Darlingi	Down	In
1203	2014-02-06	LUP	D	22	Darlingi	Down	In
1204	2014-02-06	LUP	D	22	Darlingi	Down	Out
1205	2014-02-06	LUP	D	22	Darlingi	Down	Out
1206	2014-02-06	LUP	D	22	Darlingi	Down	Out
1207	2014-02-06	LUP	D	23	Darlingi	Up	In
1208	2014-02-06	LUP	D	23	Darlingi	Up	In
1209	2014-02-06	LUP	D	23	Darlingi	Down	In
1210	2014-02-06	LUP	D	23	Darlingi	Down	In
1211	2014-02-06	LUP	D	23	Darlingi	Down	In
1212	2014-02-06	LUP	D	23	Darlingi	Down	In
1213	2014-02-06	LUP	D	23	Darlingi	Down	In
1214	2014-02-06	LUP	D	23	Darlingi	Down	In
1215	2014-02-06	LUP	D	23	Darlingi	Down	In
1216	2014-02-06	LUP	D	23	Darlingi	Down	In
1217	2014-02-06	LUP	D	23	Darlingi	Down	In
1218	2014-02-06	LUP	D	23	Darlingi	Down	In
1219	2014-02-06	LUP	D	23	Darlingi	Down	In
1220	2014-02-06	LUP	D	23	Darlingi	Up	Out
1221	2014-02-06	LUP	D	23	Darlingi	Down	Out
1222	2014-02-06	LUP	D	23	Darlingi	Down	Out
1223	2014-02-06	LUP	D	23	Darlingi	Down	Out
1224	2014-02-06	LUP	D	23	Darlingi	Down	Out
1225	2014-02-06	LUP	D	23	Darlingi	Down	Out
1226	2014-02-06	LUP	D	23	Darlingi	Down	Out
1227	2014-02-06	LUP	D	23	Darlingi	Down	Out
1228	2014-02-06	LUP	D	23	Darlingi	Down	Out
1229	2014-02-06	LUP	D	24	Darlingi	Up	In
1230	2014-02-06	LUP	D	24	Darlingi	Down	In
1231	2014-02-06	LUP	D	24	Darlingi	Down	In
1232	2014-02-06	LUP	D	24	Darlingi	Down	In
1233	2014-02-06	LUP	D	24	Darlingi	Down	In
1234	2014-02-06	LUP	D	24	Darlingi	Down	In
1235	2014-02-06	LUP	D	24	Darlingi	Down	In
1236	2014-02-06	LUP	D	24	Darlingi	Down	In
1237	2014-02-06	LUP	D	24	Darlingi	Down	Out
1238	2014-02-06	LUP	D	24	Darlingi	Down	Out
1239	2014-02-06	LUP	D	24	Darlingi	Down	Out
1240	2014-02-06	LUP	D	24	Darlingi	Down	Out
1241	2014-02-06	LUP	D	1	Darlingi	Up	In
1242	2014-02-06	LUP	D	1	Darlingi	Up	In
1243	2014-02-06	LUP	D	1	Darlingi	Up	In
1244	2014-02-06	LUP	D	1	Darlingi	Down	In
1245	2014-02-06	LUP	D	1	Darlingi	Down	In
1246	2014-02-06	LUP	D	1	Darlingi	Down	In
1247	2014-02-06	LUP	D	1	Darlingi	Down	In
1248	2014-02-06	LUP	D	1	Darlingi	Down	In
1249	2014-02-06	LUP	D	1	Darlingi	Down	In
1250	2014-02-06	LUP	D	1	Darlingi	Down	In
1251	2014-02-06	LUP	D	1	Darlingi	Down	In
1252	2014-02-06	LUP	D	1	Darlingi	Down	In
1253	2014-02-06	LUP	D	1	Darlingi	Up	Out
1254	2014-02-06	LUP	D	1	Darlingi	Up	Out
1255	2014-02-06	LUP	D	1	Darlingi	Down	Out
1256	2014-02-06	LUP	D	1	Darlingi	Down	Out
1257	2014-02-06	LUP	D	1	Darlingi	Down	Out
1258	2014-02-06	LUP	D	1	Darlingi	Down	Out
1259	2014-02-06	LUP	D	1	Darlingi	Down	Out
1260	2014-02-06	LUP	D	1	Darlingi	Down	Out
1261	2014-02-06	LUP	D	1	Darlingi	Down	Out
1262	2014-02-06	LUP	D	2	Darlingi	Up	In
1263	2014-02-06	LUP	D	2	Darlingi	Up	In
1264	2014-02-06	LUP	D	2	Darlingi	Down	In
1265	2014-02-06	LUP	D	2	Darlingi	Down	In
1266	2014-02-06	LUP	D	2	Darlingi	Down	In
1267	2014-02-06	LUP	D	2	Darlingi	Down	In
1268	2014-02-06	LUP	D	2	Darlingi	Down	In
1269	2014-02-06	LUP	D	2	Darlingi	Down	In
1270	2014-02-06	LUP	D	2	Darlingi	Down	In
1271	2014-02-06	LUP	D	2	Darlingi	Down	In
1272	2014-02-06	LUP	D	2	Darlingi	Down	In
1273	2014-02-06	LUP	D	2	Darlingi	Down	In
1274	2014-02-06	LUP	D	2	Darlingi	Down	In
1275	2014-02-06	LUP	D	2	Darlingi	Down	In
1276	2014-02-06	LUP	D	2	Darlingi	Down	In
1277	2014-02-06	LUP	D	2	Darlingi	Up	Out
1278	2014-02-06	LUP	D	2	Darlingi	Down	Out
1279	2014-02-06	LUP	D	2	Darlingi	Down	Out
1280	2014-02-06	LUP	D	2	Darlingi	Down	Out
1281	2014-02-06	LUP	D	2	Darlingi	Down	Out
1282	2014-02-06	LUP	D	2	Darlingi	Down	Out
1283	2014-02-06	LUP	D	2	Darlingi	Down	Out
1284	2014-02-06	LUP	D	3	Darlingi	Up	In
1285	2014-02-06	LUP	D	3	Darlingi	Up	In
1286	2014-02-06	LUP	D	3	Darlingi	Down	In
1287	2014-02-06	LUP	D	3	Darlingi	Down	In
1288	2014-02-06	LUP	D	3	Darlingi	Down	In
1289	2014-02-06	LUP	D	3	Darlingi	Down	In
1290	2014-02-06	LUP	D	3	Darlingi	Down	In
1291	2014-02-06	LUP	D	3	Darlingi	Down	In
1292	2014-02-06	LUP	D	3	Darlingi	Down	In
1293	2014-02-06	LUP	D	3	Darlingi	Down	In
1294	2014-02-06	LUP	D	3	Darlingi	Down	In
1295	2014-02-06	LUP	D	3	Darlingi	Down	In
1296	2014-02-06	LUP	D	3	Darlingi	Up	Out
1297	2014-02-06	LUP	D	3	Darlingi	Up	Out
1298	2014-02-06	LUP	D	3	Darlingi	Down	Out
1299	2014-02-06	LUP	D	3	Darlingi	Down	Out
1300	2014-02-06	LUP	D	3	Darlingi	Down	Out
1301	2014-02-06	LUP	D	3	Darlingi	Down	Out
1302	2014-02-06	LUP	D	3	Darlingi	Down	Out
1303	2014-02-06	LUP	D	3	Darlingi	Down	Out
1304	2014-02-06	LUP	D	4	Darlingi	Up	In
1305	2014-02-06	LUP	D	4	Darlingi	Up	In
1306	2014-02-06	LUP	D	4	Darlingi	Down	In
1307	2014-02-06	LUP	D	4	Darlingi	Down	In
1308	2014-02-06	LUP	D	4	Darlingi	Down	In
1309	2014-02-06	LUP	D	4	Darlingi	Down	In
1310	2014-02-06	LUP	D	4	Darlingi	Down	In
1311	2014-02-06	LUP	D	4	Darlingi	Down	In
1312	2014-02-06	LUP	D	4	Darlingi	Down	In
1313	2014-02-06	LUP	D	4	Darlingi	Down	In
1314	2014-02-06	LUP	D	4	Darlingi	Down	In
1315	2014-02-06	LUP	D	4	Darlingi	Down	In
1316	2014-02-06	LUP	D	4	Darlingi	Down	In
1317	2014-02-06	LUP	D	4	Darlingi	Down	In
1318	2014-02-06	LUP	D	4	Darlingi	Down	Out
1319	2014-02-06	LUP	D	4	Darlingi	Down	Out
1320	2014-02-06	LUP	D	4	Darlingi	Down	Out
1321	2014-02-06	LUP	D	4	Darlingi	Down	Out
1322	2014-02-06	LUP	D	4	Darlingi	Down	Out
1323	2014-02-06	LUP	D	4	Darlingi	Down	Out
1324	2014-02-06	LUP	D	4	Darlingi	Down	Out
1325	2014-02-06	LUP	D	4	Darlingi	Down	Out
1326	2014-02-06	LUP	D	4	Darlingi	Down	Out
1327	2014-02-06	LUP	D	4	Darlingi	Down	Out
1328	2014-02-06	LUP	D	5	Darlingi	Up	In
1329	2014-02-06	LUP	D	5	Darlingi	Up	In
1330	2014-02-06	LUP	D	5	Darlingi	Down	In
1331	2014-02-06	LUP	D	5	Darlingi	Down	In
1332	2014-02-06	LUP	D	5	Darlingi	Down	In
1333	2014-02-06	LUP	D	5	Darlingi	Down	In
1334	2014-02-06	LUP	D	5	Darlingi	Down	In
1335	2014-02-06	LUP	D	5	Darlingi	Down	In
1336	2014-02-06	LUP	D	5	Darlingi	Down	In
1337	2014-02-06	LUP	D	5	Darlingi	Down	In
1338	2014-02-06	LUP	D	5	Darlingi	Down	In
1339	2014-02-06	LUP	D	5	Darlingi	Down	In
1340	2014-02-06	LUP	D	5	Darlingi	Up	Out
1341	2014-02-06	LUP	D	5	Darlingi	Down	Out
1342	2014-02-06	LUP	D	5	Darlingi	Down	Out
1343	2014-02-06	LUP	D	5	Darlingi	Down	Out
1344	2014-02-10	LUP	A	18	Darlingi	Up	In
1345	2014-02-10	LUP	A	18	Darlingi	Up	In
1346	2014-02-10	LUP	A	18	Darlingi	Down	In
1347	2014-02-10	LUP	A	18	Darlingi	Down	In
1348	2014-02-10	LUP	A	18	Darlingi	Down	In
1349	2014-02-10	LUP	A	18	Darlingi	Down	In
1350	2014-02-10	LUP	A	18	Darlingi	Down	In
1351	2014-02-10	LUP	A	18	Darlingi	Down	In
1352	2014-02-10	LUP	A	18	Darlingi	Up	Out
1353	2014-02-10	LUP	A	18	Darlingi	Up	Out
1354	2014-02-10	LUP	A	18	Darlingi	Up	Out
1355	2014-02-10	LUP	A	18	Darlingi	Down	Out
1356	2014-02-10	LUP	A	18	Darlingi	Down	Out
1357	2014-02-10	LUP	A	18	Darlingi	Down	Out
1358	2014-02-10	LUP	A	18	Darlingi	Down	Out
1359	2014-02-10	LUP	A	19	Darlingi	Up	In
1360	2014-02-10	LUP	A	19	Darlingi	Down	In
1361	2014-02-10	LUP	A	19	Darlingi	Down	In
1362	2014-02-10	LUP	A	19	Darlingi	Down	In
1363	2014-02-10	LUP	A	19	Darlingi	Up	Out
1364	2014-02-10	LUP	A	19	Darlingi	Up	Out
1365	2014-02-10	LUP	A	19	Darlingi	Down	Out
1366	2014-02-10	LUP	A	19	Darlingi	Down	Out
1367	2014-02-10	LUP	A	19	Darlingi	Down	Out
1368	2014-02-10	LUP	A	19	Darlingi	Down	Out
1369	2014-02-10	LUP	A	19	Darlingi	Down	Out
1370	2014-02-10	LUP	A	20	Darlingi	Up	In
1371	2014-02-10	LUP	A	20	Darlingi	Down	In
1372	2014-02-10	LUP	A	20	Darlingi	Down	In
1373	2014-02-10	LUP	A	20	Darlingi	Down	In
1374	2014-02-10	LUP	A	20	Darlingi	Down	In
1375	2014-02-10	LUP	A	20	Darlingi	Down	In
1376	2014-02-10	LUP	A	20	Darlingi	Down	In
1377	2014-02-10	LUP	A	20	Darlingi	Down	In
1378	2014-02-10	LUP	A	20	Darlingi	Down	In
1379	2014-02-10	LUP	A	20	Darlingi	Down	In
1380	2014-02-10	LUP	A	20	Darlingi	Down	In
1381	2014-02-10	LUP	A	20	Darlingi	Down	In
1382	2014-02-10	LUP	A	20	Darlingi	Down	In
1383	2014-02-10	LUP	A	20	Darlingi	Down	In
1384	2014-02-10	LUP	A	20	Darlingi	Up	Out
1385	2014-02-10	LUP	A	20	Darlingi	Up	Out
1386	2014-02-10	LUP	A	20	Darlingi	Down	Out
1387	2014-02-10	LUP	A	20	Darlingi	Down	Out
1388	2014-02-10	LUP	A	20	Darlingi	Down	Out
1389	2014-02-10	LUP	A	20	Darlingi	Down	Out
1390	2014-02-10	LUP	A	21	Darlingi	Up	In
1391	2014-02-10	LUP	A	21	Darlingi	Up	In
1392	2014-02-10	LUP	A	21	Darlingi	Down	In
1393	2014-02-10	LUP	A	21	Darlingi	Down	In
1394	2014-02-10	LUP	A	21	Darlingi	Down	In
1395	2014-02-10	LUP	A	21	Darlingi	Down	In
1396	2014-02-10	LUP	A	21	Darlingi	Down	In
1397	2014-02-10	LUP	A	21	Darlingi	Up	Out
1398	2014-02-10	LUP	A	21	Darlingi	Up	Out
1399	2014-02-10	LUP	A	22	Darlingi	Up	In
1400	2014-02-10	LUP	A	22	Darlingi	Down	In
1401	2014-02-10	LUP	A	22	Darlingi	Down	In
1402	2014-02-10	LUP	A	22	Darlingi	Down	In
1403	2014-02-10	LUP	A	22	Darlingi	Down	In
1404	2014-02-10	LUP	A	22	Darlingi	Down	In
1405	2014-02-10	LUP	A	22	Darlingi	Up	Out
1406	2014-02-10	LUP	A	22	Darlingi	Up	Out
1407	2014-02-10	LUP	A	22	Darlingi	Up	Out
1408	2014-02-10	LUP	A	23	Darlingi	Up	In
1409	2014-02-10	LUP	A	23	Darlingi	Up	In
1410	2014-02-10	LUP	A	23	Darlingi	Down	In
1411	2014-02-10	LUP	A	23	Darlingi	Down	In
1412	2014-02-10	LUP	A	23	Darlingi	Down	In
1413	2014-02-10	LUP	A	23	Darlingi	Down	In
1414	2014-02-10	LUP	A	23	Darlingi	Down	In
1415	2014-02-10	LUP	A	23	Darlingi	Up	Out
1416	2014-02-10	LUP	A	23	Darlingi	Down	Out
1417	2014-02-10	LUP	A	23	Darlingi	Down	Out
1418	2014-02-10	LUP	A	23	Darlingi	Down	Out
1419	2014-02-10	LUP	A	23	Darlingi	Down	Out
1420	2014-02-10	LUP	A	24	Darlingi	Up	In
1421	2014-02-10	LUP	A	24	Darlingi	Up	In
1422	2014-02-10	LUP	A	24	Darlingi	Up	In
1423	2014-02-10	LUP	A	24	Darlingi	Down	In
1424	2014-02-10	LUP	A	24	Darlingi	Down	In
1425	2014-02-10	LUP	A	24	Darlingi	Down	In
1426	2014-02-10	LUP	A	24	Darlingi	Down	In
1427	2014-02-10	LUP	A	24	Darlingi	Down	In
1428	2014-02-10	LUP	A	24	Darlingi	Down	In
1429	2014-02-10	LUP	A	24	Darlingi	Down	In
1430	2014-02-10	LUP	A	24	Darlingi	Down	In
1431	2014-02-10	LUP	A	24	Darlingi	Down	In
1432	2014-02-10	LUP	A	24	Darlingi	Up	Out
1433	2014-02-10	LUP	A	24	Darlingi	Up	Out
1434	2014-02-10	LUP	A	24	Darlingi	Down	Out
1435	2014-02-10	LUP	A	24	Darlingi	Down	Out
1436	2014-02-10	LUP	A	24	Darlingi	Down	Out
1437	2014-02-10	LUP	A	24	Darlingi	Down	Out
1438	2014-02-10	LUP	A	24	Darlingi	Down	Out
1439	2014-02-10	LUP	A	1	Darlingi	Up	In
1440	2014-02-10	LUP	A	1	Darlingi	Up	In
1441	2014-02-10	LUP	A	1	Darlingi	Down	In
1442	2014-02-10	LUP	A	1	Darlingi	Down	In
1443	2014-02-10	LUP	A	1	Darlingi	Down	In
1444	2014-02-10	LUP	A	1	Darlingi	Up	Out
1445	2014-02-10	LUP	A	1	Darlingi	Down	Out
1446	2014-02-10	LUP	A	1	Darlingi	Down	Out
1447	2014-02-10	LUP	A	1	Darlingi	Down	Out
1448	2014-02-10	LUP	A	1	Darlingi	Down	Out
1449	2014-02-10	LUP	A	1	Darlingi	Down	Out
1450	2014-02-10	LUP	A	2	Darlingi	Up	In
1451	2014-02-10	LUP	A	2	Darlingi	Down	In
1452	2014-02-10	LUP	A	2	Darlingi	Down	In
1453	2014-02-10	LUP	A	2	Darlingi	Down	In
1454	2014-02-10	LUP	A	2	Darlingi	Down	In
1455	2014-02-10	LUP	A	2	Darlingi	Down	In
1456	2014-02-10	LUP	A	2	Darlingi	Up	Out
1457	2014-02-10	LUP	A	2	Darlingi	Up	Out
1458	2014-02-10	LUP	A	2	Darlingi	Down	Out
1459	2014-02-10	LUP	A	2	Darlingi	Down	Out
1460	2014-02-10	LUP	A	2	Darlingi	Down	Out
1461	2014-02-10	LUP	A	2	Darlingi	Down	Out
1462	2014-02-10	LUP	A	3	Darlingi	Up	In
1463	2014-02-10	LUP	A	3	Darlingi	Down	In
1464	2014-02-10	LUP	A	3	Darlingi	Down	In
1465	2014-02-10	LUP	A	3	Darlingi	Down	In
1466	2014-02-10	LUP	A	3	Darlingi	Down	In
1467	2014-02-10	LUP	A	3	Darlingi	Up	Out
1468	2014-02-10	LUP	A	3	Darlingi	Down	Out
1469	2014-02-10	LUP	A	3	Darlingi	Down	Out
1470	2014-02-10	LUP	A	3	Darlingi	Down	Out
1471	2014-02-10	LUP	A	4	Darlingi	Up	In
1472	2014-02-10	LUP	A	4	Darlingi	Down	In
1473	2014-02-10	LUP	A	4	Darlingi	Down	In
1474	2014-02-10	LUP	A	4	Darlingi	Up	Out
1475	2014-02-10	LUP	A	4	Darlingi	Down	Out
1476	2014-02-10	LUP	A	5	Darlingi	Up	In
1477	2014-02-10	LUP	A	5	Darlingi	Down	In
1478	2014-02-10	LUP	A	5	Darlingi	Down	In
1479	2014-02-10	LUP	A	5	Darlingi	Up	Out
1480	2014-02-10	LUP	A	5	Darlingi	Down	Out
1481	2014-02-10	LUP	A	5	Darlingi	Down	Out
1482	2014-02-10	LUP	B	18	Darlingi	Up	In
1483	2014-02-10	LUP	B	18	Darlingi	Up	In
1484	2014-02-10	LUP	B	18	Darlingi	Up	In
1485	2014-02-10	LUP	B	18	Darlingi	Up	In
1486	2014-02-10	LUP	B	18	Darlingi	Down	In
1487	2014-02-10	LUP	B	18	Darlingi	Down	In
1488	2014-02-10	LUP	B	18	Darlingi	Down	In
1489	2014-02-10	LUP	B	18	Darlingi	Down	In
1490	2014-02-10	LUP	B	18	Darlingi	Down	In
1491	2014-02-10	LUP	B	18	Darlingi	Down	In
1492	2014-02-10	LUP	B	18	Darlingi	Down	In
1493	2014-02-10	LUP	B	18	Darlingi	Down	In
1494	2014-02-10	LUP	B	18	Darlingi	Down	In
1495	2014-02-10	LUP	B	18	Darlingi	Down	In
1496	2014-02-10	LUP	B	18	Darlingi	Down	In
1497	2014-02-10	LUP	B	18	Darlingi	Up	Out
1498	2014-02-10	LUP	B	18	Darlingi	Up	Out
1499	2014-02-10	LUP	B	18	Darlingi	Down	Out
1500	2014-02-10	LUP	B	18	Darlingi	Down	Out
1501	2014-02-10	LUP	B	18	Darlingi	Down	Out
1502	2014-02-10	LUP	B	18	Darlingi	Down	Out
1503	2014-02-10	LUP	B	18	Darlingi	Down	Out
1504	2014-02-10	LUP	B	18	Darlingi	Down	Out
1505	2014-02-10	LUP	B	18	Darlingi	Down	Out
1506	2014-02-10	LUP	B	18	Darlingi	Down	Out
1507	2014-02-10	LUP	B	18	Darlingi	Down	Out
1508	2014-02-10	LUP	B	18	Darlingi	Down	Out
1509	2014-02-10	LUP	B	18	Darlingi	Down	Out
1510	2014-02-10	LUP	B	19	Darlingi	Up	In
1511	2014-02-10	LUP	B	19	Darlingi	Down	In
1512	2014-02-10	LUP	B	19	Darlingi	Down	In
1513	2014-02-10	LUP	B	19	Darlingi	Down	In
1514	2014-02-10	LUP	B	19	Darlingi	Up	Out
1515	2014-02-10	LUP	B	19	Darlingi	Up	Out
1516	2014-02-10	LUP	B	19	Darlingi	Up	Out
1517	2014-02-10	LUP	B	19	Darlingi	Down	Out
1518	2014-02-10	LUP	B	19	Darlingi	Down	Out
1519	2014-02-10	LUP	B	19	Darlingi	Down	Out
1520	2014-02-10	LUP	B	20	Darlingi	Down	In
1521	2014-02-10	LUP	B	20	Darlingi	Down	In
1522	2014-02-10	LUP	B	20	Darlingi	Down	In
1523	2014-02-10	LUP	B	20	Darlingi	Down	Out
1524	2014-02-10	LUP	B	21	Darlingi	Down	In
1525	2014-02-10	LUP	B	22	Darlingi	Down	In
1526	2014-02-10	LUP	B	22	Darlingi	Down	In
1527	2014-02-10	LUP	B	22	Darlingi	Down	In
1528	2014-02-10	LUP	B	22	Darlingi	Down	In
1529	2014-02-10	LUP	B	22	Darlingi	Down	In
1530	2014-02-10	LUP	B	22	Darlingi	Down	In
1531	2014-02-10	LUP	B	22	Darlingi	Down	In
1532	2014-02-10	LUP	B	22	Darlingi	Down	Out
1533	2014-02-10	LUP	B	22	Darlingi	Down	Out
1534	2014-02-10	LUP	B	22	Darlingi	Down	Out
1535	2014-02-10	LUP	B	22	Darlingi	Down	Out
1536	2014-02-10	LUP	B	22	Darlingi	Down	Out
1537	2014-02-10	LUP	B	22	Darlingi	Down	Out
1538	2014-02-10	LUP	B	23	Darlingi	Up	In
1539	2014-02-10	LUP	B	23	Darlingi	Down	In
1540	2014-02-10	LUP	B	23	Darlingi	Down	In
1541	2014-02-10	LUP	B	23	Darlingi	Down	In
1542	2014-02-10	LUP	B	23	Darlingi	Down	In
1543	2014-02-10	LUP	B	23	Darlingi	Up	Out
1544	2014-02-10	LUP	B	23	Darlingi	Down	Out
1545	2014-02-10	LUP	B	23	Darlingi	Down	Out
1546	2014-02-10	LUP	B	23	Darlingi	Down	Out
1547	2014-02-10	LUP	B	23	Darlingi	Down	Out
1548	2014-02-10	LUP	B	23	Darlingi	Down	Out
1549	2014-02-10	LUP	B	24	Darlingi	Down	In
1550	2014-02-10	LUP	B	24	Darlingi	Down	In
1551	2014-02-10	LUP	B	24	Darlingi	Down	In
1552	2014-02-10	LUP	B	24	Darlingi	Down	In
1553	2014-02-10	LUP	B	24	Darlingi	Up	Out
1554	2014-02-10	LUP	B	24	Darlingi	Down	Out
1555	2014-02-10	LUP	B	24	Darlingi	Down	Out
1556	2014-02-10	LUP	B	24	Darlingi	Down	Out
1557	2014-02-10	LUP	B	1	Darlingi	Up	In
1558	2014-02-10	LUP	B	1	Darlingi	Down	In
1559	2014-02-10	LUP	B	1	Darlingi	Down	In
1560	2014-02-10	LUP	B	1	Darlingi	Down	In
1561	2014-02-10	LUP	B	1	Darlingi	Down	In
1562	2014-02-10	LUP	B	1	Darlingi	Down	Out
1563	2014-02-10	LUP	B	1	Darlingi	Down	Out
1564	2014-02-10	LUP	B	1	Darlingi	Down	Out
1565	2014-02-10	LUP	B	1	Darlingi	Down	Out
1566	2014-02-10	LUP	B	1	Darlingi	Down	Out
1567	2014-02-10	LUP	B	1	Darlingi	Down	Out
1568	2014-02-10	LUP	B	2	Darlingi	Up	In
1569	2014-02-10	LUP	B	2	Darlingi	Down	In
1570	2014-02-10	LUP	B	2	Darlingi	Down	In
1571	2014-02-10	LUP	B	2	Darlingi	Down	In
1572	2014-02-10	LUP	B	2	Darlingi	Down	In
1573	2014-02-10	LUP	B	2	Darlingi	Down	In
1574	2014-02-10	LUP	B	2	Darlingi	Down	In
1575	2014-02-10	LUP	B	2	Darlingi	Down	In
1576	2014-02-10	LUP	B	2	Darlingi	Down	In
1577	2014-02-10	LUP	B	2	Darlingi	Up	Out
1578	2014-02-10	LUP	B	2	Darlingi	Down	Out
1579	2014-02-10	LUP	B	2	Darlingi	Down	Out
1580	2014-02-10	LUP	B	2	Darlingi	Down	Out
1581	2014-02-10	LUP	B	2	Darlingi	Down	Out
1582	2014-02-10	LUP	B	3	Darlingi	Up	In
1583	2014-02-10	LUP	B	3	Darlingi	Down	In
1584	2014-02-10	LUP	B	3	Darlingi	Up	Out
1585	2014-02-10	LUP	B	3	Darlingi	Down	Out
1586	2014-02-10	LUP	B	3	Darlingi	Down	Out
1587	2014-02-10	LUP	B	3	Darlingi	Down	Out
1588	2014-02-10	LUP	B	4	Darlingi	Up	In
1589	2014-02-10	LUP	B	4	Darlingi	Down	In
1590	2014-02-10	LUP	B	4	Darlingi	Down	In
1591	2014-02-10	LUP	B	4	Darlingi	Down	Out
1592	2014-02-10	LUP	B	4	Darlingi	Down	Out
1593	2014-02-10	LUP	B	5	Darlingi	Up	In
1594	2014-02-10	LUP	B	5	Darlingi	Down	In
1595	2014-02-10	LUP	B	5	Darlingi	Down	In
1596	2014-02-10	LUP	B	5	Darlingi	Down	Out
1597	2014-02-10	LUP	B	5	Darlingi	Down	Out
1598	2014-02-10	LUP	B	5	Darlingi	Down	Out
1599	2014-02-10	LUP	B	5	Darlingi	Down	Out
1600	2014-02-10	LUP	C	18	Darlingi	Up	In
1601	2014-02-10	LUP	C	18	Darlingi	Up	In
1602	2014-02-10	LUP	C	18	Darlingi	Up	In
1603	2014-02-10	LUP	C	18	Darlingi	Up	In
1604	2014-02-10	LUP	C	18	Darlingi	Down	In
1605	2014-02-10	LUP	C	18	Darlingi	Down	In
1606	2014-02-10	LUP	C	18	Darlingi	Down	In
1607	2014-02-10	LUP	C	18	Darlingi	Down	In
1608	2014-02-10	LUP	C	18	Darlingi	Down	In
1609	2014-02-10	LUP	C	18	Darlingi	Down	In
1610	2014-02-10	LUP	C	18	Darlingi	Down	In
1611	2014-02-10	LUP	C	18	Darlingi	Down	In
1612	2014-02-10	LUP	C	18	Darlingi	Down	In
1613	2014-02-10	LUP	C	18	Darlingi	Down	In
1614	2014-02-10	LUP	C	18	Darlingi	Up	Out
1615	2014-02-10	LUP	C	18	Darlingi	Up	Out
1616	2014-02-10	LUP	C	18	Darlingi	Up	Out
1617	2014-02-10	LUP	C	18	Darlingi	Down	Out
1618	2014-02-10	LUP	C	18	Darlingi	Down	Out
1619	2014-02-10	LUP	C	18	Darlingi	Down	Out
1620	2014-02-10	LUP	C	18	Darlingi	Down	Out
1621	2014-02-10	LUP	C	18	Darlingi	Down	Out
1622	2014-02-10	LUP	C	18	Darlingi	Down	Out
1623	2014-02-10	LUP	C	18	Darlingi	Down	Out
1624	2014-02-10	LUP	C	18	Darlingi	Down	Out
1625	2014-02-10	LUP	C	18	Darlingi	Down	Out
1626	2014-02-10	LUP	C	19	Darlingi	Down	In
1627	2014-02-10	LUP	C	19	Darlingi	Down	In
1628	2014-02-10	LUP	C	19	Darlingi	Down	In
1629	2014-02-10	LUP	C	19	Darlingi	Up	Out
1630	2014-02-10	LUP	C	19	Darlingi	Down	Out
1631	2014-02-10	LUP	C	19	Darlingi	Down	Out
1632	2014-02-10	LUP	C	19	Darlingi	Down	Out
1633	2014-02-10	LUP	C	19	Darlingi	Down	Out
1634	2014-02-10	LUP	C	19	Darlingi	Down	Out
1635	2014-02-10	LUP	C	20	Darlingi	Up	In
1636	2014-02-10	LUP	C	20	Darlingi	Down	In
1637	2014-02-10	LUP	C	20	Darlingi	Down	In
1638	2014-02-10	LUP	C	20	Darlingi	Down	Out
1639	2014-02-10	LUP	C	20	Darlingi	Down	Out
1640	2014-02-10	LUP	C	21	Darlingi	Up	In
1641	2014-02-10	LUP	C	21	Darlingi	Down	In
1642	2014-02-10	LUP	C	21	Darlingi	Down	In
1643	2014-02-10	LUP	C	21	Darlingi	Down	In
1644	2014-02-10	LUP	C	21	Darlingi	Down	In
1645	2014-02-10	LUP	C	21	Darlingi	Down	In
1646	2014-02-10	LUP	C	21	Darlingi	Down	In
1647	2014-02-10	LUP	C	21	Darlingi	Down	In
1648	2014-02-10	LUP	C	21	Darlingi	Down	In
1649	2014-02-10	LUP	C	21	Darlingi	Down	Out
1650	2014-02-10	LUP	C	21	Darlingi	Down	Out
1651	2014-02-10	LUP	C	22	Darlingi	Up	In
1652	2014-02-10	LUP	C	22	Darlingi	Down	In
1653	2014-02-10	LUP	C	22	Darlingi	Down	In
1654	2014-02-10	LUP	C	22	Darlingi	Down	In
1655	2014-02-10	LUP	C	22	Darlingi	Down	In
1656	2014-02-10	LUP	C	22	Darlingi	Down	In
1657	2014-02-10	LUP	C	22	Darlingi	Down	In
1658	2014-02-10	LUP	C	22	Darlingi	Down	In
1659	2014-02-10	LUP	C	22	Darlingi	Down	In
1660	2014-02-10	LUP	C	22	Darlingi	Down	In
1661	2014-02-10	LUP	C	22	Darlingi	Down	In
1662	2014-02-10	LUP	C	22	Darlingi	Down	In
1663	2014-02-10	LUP	C	22	Darlingi	Up	Out
1664	2014-02-10	LUP	C	22	Darlingi	Up	Out
1665	2014-02-10	LUP	C	22	Darlingi	Down	Out
1666	2014-02-10	LUP	C	22	Darlingi	Down	Out
1667	2014-02-10	LUP	C	22	Darlingi	Down	Out
1668	2014-02-10	LUP	C	22	Darlingi	Down	Out
1669	2014-02-10	LUP	C	22	Darlingi	Down	Out
1670	2014-02-10	LUP	C	23	Darlingi	Up	In
1671	2014-02-10	LUP	C	23	Darlingi	Up	In
1672	2014-02-10	LUP	C	23	Darlingi	Down	In
1673	2014-02-10	LUP	C	23	Darlingi	Down	In
1674	2014-02-10	LUP	C	23	Darlingi	Down	In
1675	2014-02-10	LUP	C	23	Darlingi	Up	Out
1676	2014-02-10	LUP	C	23	Darlingi	Up	Out
1677	2014-02-10	LUP	C	23	Darlingi	Down	Out
1678	2014-02-10	LUP	C	23	Darlingi	Down	Out
1679	2014-02-10	LUP	C	23	Darlingi	Down	Out
1680	2014-02-10	LUP	C	24	Darlingi	Up	In
1681	2014-02-10	LUP	C	24	Darlingi	Up	In
1682	2014-02-10	LUP	C	24	Darlingi	Down	In
1683	2014-02-10	LUP	C	24	Darlingi	Down	In
1684	2014-02-10	LUP	C	24	Darlingi	Down	In
1685	2014-02-10	LUP	C	24	Darlingi	Down	Out
1686	2014-02-10	LUP	C	24	Darlingi	Down	Out
1687	2014-02-10	LUP	C	24	Darlingi	Down	Out
1688	2014-02-10	LUP	C	24	Darlingi	Down	Out
1689	2014-02-10	LUP	C	1	Darlingi	Up	In
1690	2014-02-10	LUP	C	1	Darlingi	Down	In
1691	2014-02-10	LUP	C	1	Darlingi	Down	In
1692	2014-02-10	LUP	C	1	Darlingi	Down	In
1693	2014-02-10	LUP	C	1	Darlingi	Down	In
1694	2014-02-10	LUP	C	1	Darlingi	Up	Out
1695	2014-02-10	LUP	C	1	Darlingi	Down	Out
1696	2014-02-10	LUP	C	1	Darlingi	Down	Out
1697	2014-02-10	LUP	C	1	Darlingi	Down	Out
1698	2014-02-10	LUP	C	2	Darlingi	Up	In
1699	2014-02-10	LUP	C	2	Darlingi	Down	In
1700	2014-02-10	LUP	C	2	Darlingi	Down	In
1701	2014-02-10	LUP	C	2	Darlingi	Up	Out
1702	2014-02-10	LUP	C	2	Darlingi	Down	Out
1703	2014-02-10	LUP	C	2	Darlingi	Down	Out
1704	2014-02-10	LUP	C	2	Darlingi	Down	Out
1705	2014-02-10	LUP	C	2	Darlingi	Down	Out
1706	2014-02-10	LUP	C	2	Darlingi	Down	Out
1707	2014-02-10	LUP	C	3	Darlingi	Up	In
1708	2014-02-10	LUP	C	3	Darlingi	Down	In
1709	2014-02-10	LUP	C	3	Darlingi	Down	In
1710	2014-02-10	LUP	C	3	Darlingi	Down	In
1711	2014-02-10	LUP	C	3	Darlingi	Down	In
1712	2014-02-10	LUP	C	3	Darlingi	Up	Out
1713	2014-02-10	LUP	C	3	Darlingi	Down	Out
1714	2014-02-10	LUP	C	3	Darlingi	Down	Out
1715	2014-02-10	LUP	C	3	Darlingi	Down	Out
1716	2014-02-10	LUP	C	4	Darlingi	Up	In
1717	2014-02-10	LUP	C	4	Darlingi	Down	In
1718	2014-02-10	LUP	C	4	Darlingi	Down	In
1719	2014-02-10	LUP	C	4	Darlingi	Down	In
1720	2014-02-10	LUP	C	4	Darlingi	Down	In
1721	2014-02-10	LUP	C	4	Darlingi	Up	Out
1722	2014-02-10	LUP	C	4	Darlingi	Up	Out
1723	2014-02-10	LUP	C	4	Darlingi	Down	Out
1724	2014-02-10	LUP	C	4	Darlingi	Down	Out
1725	2014-02-10	LUP	C	4	Darlingi	Down	Out
1726	2014-02-10	LUP	C	4	Darlingi	Down	Out
1727	2014-02-10	LUP	C	4	Darlingi	Down	Out
1728	2014-02-10	LUP	C	5	Darlingi	Down	In
1729	2014-02-10	LUP	C	5	Darlingi	Down	In
1730	2014-02-10	LUP	C	5	Darlingi	Down	In
1731	2014-02-10	LUP	C	5	Darlingi	Down	In
1732	2014-02-10	LUP	C	5	Darlingi	Up	Out
1733	2014-02-10	LUP	C	5	Darlingi	Down	Out
1734	2014-02-10	LUP	C	5	Darlingi	Down	Out
1735	2014-02-10	LUP	D	18	Darlingi	Up	In
1736	2014-02-10	LUP	D	18	Darlingi	Up	In
1737	2014-02-10	LUP	D	18	Darlingi	Down	In
1738	2014-02-10	LUP	D	18	Darlingi	Down	In
1739	2014-02-10	LUP	D	18	Darlingi	Down	In
1740	2014-02-10	LUP	D	18	Darlingi	Down	In
1741	2014-02-10	LUP	D	18	Darlingi	Down	In
1742	2014-02-10	LUP	D	18	Darlingi	Down	In
1743	2014-02-10	LUP	D	18	Darlingi	Down	In
1744	2014-02-10	LUP	D	18	Darlingi	Down	In
1745	2014-02-10	LUP	D	18	Darlingi	Down	In
1746	2014-02-10	LUP	D	18	Darlingi	Down	In
1747	2014-02-10	LUP	D	18	Darlingi	Down	In
1748	2014-02-10	LUP	D	18	Darlingi	Up	Out
1749	2014-02-10	LUP	D	18	Darlingi	Up	Out
1750	2014-02-10	LUP	D	18	Darlingi	Up	Out
1751	2014-02-10	LUP	D	18	Darlingi	Up	Out
1752	2014-02-10	LUP	D	18	Darlingi	Down	Out
1753	2014-02-10	LUP	D	18	Darlingi	Down	Out
1754	2014-02-10	LUP	D	18	Darlingi	Down	Out
1755	2014-02-10	LUP	D	18	Darlingi	Down	Out
1756	2014-02-10	LUP	D	18	Darlingi	Down	Out
1757	2014-02-10	LUP	D	18	Darlingi	Down	Out
1758	2014-02-10	LUP	D	18	Darlingi	Down	Out
1759	2014-02-10	LUP	D	18	Darlingi	Down	Out
1760	2014-02-10	LUP	D	18	Darlingi	Down	Out
1761	2014-02-10	LUP	D	19	Darlingi	Up	In
1762	2014-02-10	LUP	D	19	Darlingi	Up	In
1763	2014-02-10	LUP	D	19	Darlingi	Down	In
1764	2014-02-10	LUP	D	19	Darlingi	Down	In
1765	2014-02-10	LUP	D	19	Darlingi	Down	In
1766	2014-02-10	LUP	D	19	Darlingi	Down	In
1767	2014-02-10	LUP	D	19	Darlingi	Down	In
1768	2014-02-10	LUP	D	19	Darlingi	Up	Out
1769	2014-02-10	LUP	D	19	Darlingi	Up	Out
1770	2014-02-10	LUP	D	19	Darlingi	Down	Out
1771	2014-02-10	LUP	D	19	Darlingi	Down	Out
1772	2014-02-10	LUP	D	19	Darlingi	Down	Out
1773	2014-02-10	LUP	D	19	Darlingi	Down	Out
1774	2014-02-10	LUP	D	19	Darlingi	Down	Out
1775	2014-02-10	LUP	D	20	Darlingi	Up	In
1776	2014-02-10	LUP	D	20	Darlingi	Down	In
1777	2014-02-10	LUP	D	20	Darlingi	Down	Out
1778	2014-02-10	LUP	D	21	Darlingi	Up	In
1779	2014-02-10	LUP	D	21	Darlingi	Down	In
1780	2014-02-10	LUP	D	21	Darlingi	Down	In
1781	2014-02-10	LUP	D	21	Darlingi	Up	Out
1782	2014-02-10	LUP	D	21	Darlingi	Down	Out
1783	2014-02-10	LUP	D	21	Darlingi	Down	Out
1784	2014-02-10	LUP	D	21	Darlingi	Down	Out
1785	2014-02-10	LUP	D	22	Darlingi	Up	In
1786	2014-02-10	LUP	D	22	Darlingi	Down	In
1787	2014-02-10	LUP	D	22	Darlingi	Down	In
1788	2014-02-10	LUP	D	22	Darlingi	Down	In
1789	2014-02-10	LUP	D	22	Darlingi	Down	In
1790	2014-02-10	LUP	D	22	Darlingi	Down	In
1791	2014-02-10	LUP	D	22	Darlingi	Down	In
1792	2014-02-10	LUP	D	22	Darlingi	Down	In
1793	2014-02-10	LUP	D	22	Darlingi	Down	Out
1794	2014-02-10	LUP	D	23	Darlingi	Down	In
1795	2014-02-10	LUP	D	23	Darlingi	Down	In
1796	2014-02-10	LUP	D	23	Darlingi	Down	In
1797	2014-02-10	LUP	D	23	Darlingi	Down	In
1798	2014-02-10	LUP	D	23	Darlingi	Down	Out
1799	2014-02-10	LUP	D	23	Darlingi	Down	Out
1800	2014-02-10	LUP	D	23	Darlingi	Down	Out
1801	2014-02-10	LUP	D	23	Darlingi	Down	Out
1802	2014-02-10	LUP	D	23	Darlingi	Down	Out
1803	2014-02-10	LUP	D	23	Darlingi	Down	Out
1804	2014-02-10	LUP	D	24	Darlingi	Up	Out
1805	2014-02-10	LUP	D	24	Darlingi	Down	Out
1806	2014-02-10	LUP	D	1	Darlingi	Up	In
1807	2014-02-10	LUP	D	1	Darlingi	Up	In
1808	2014-02-10	LUP	D	1	Darlingi	Down	In
1809	2014-02-10	LUP	D	1	Darlingi	Down	In
1810	2014-02-10	LUP	D	1	Darlingi	Down	In
1811	2014-02-10	LUP	D	1	Darlingi	Down	In
1812	2014-02-10	LUP	D	1	Darlingi	Up	Out
1813	2014-02-10	LUP	D	1	Darlingi	Down	Out
1814	2014-02-10	LUP	D	1	Darlingi	Down	Out
1815	2014-02-10	LUP	D	1	Darlingi	Down	Out
1816	2014-02-10	LUP	D	2	Darlingi	Up	In
1817	2014-02-10	LUP	D	2	Darlingi	Down	In
1818	2014-02-10	LUP	D	2	Darlingi	Down	In
1819	2014-02-10	LUP	D	2	Darlingi	Down	In
1820	2014-02-10	LUP	D	2	Darlingi	Down	In
1821	2014-02-10	LUP	D	2	Darlingi	Up	Out
1822	2014-02-10	LUP	D	2	Darlingi	Up	Out
1823	2014-02-10	LUP	D	2	Darlingi	Down	Out
1824	2014-02-10	LUP	D	2	Darlingi	Down	Out
1825	2014-02-10	LUP	D	2	Darlingi	Down	Out
1826	2014-02-10	LUP	D	2	Darlingi	Down	Out
1827	2014-02-10	LUP	D	3	Darlingi	Up	In
1828	2014-02-10	LUP	D	3	Darlingi	Down	In
1829	2014-02-10	LUP	D	3	Darlingi	Down	In
1830	2014-02-10	LUP	D	3	Darlingi	Down	In
1831	2014-02-10	LUP	D	3	Darlingi	Down	In
1832	2014-02-10	LUP	D	3	Darlingi	Down	Out
1833	2014-02-10	LUP	D	3	Darlingi	Down	Out
1834	2014-02-10	LUP	D	3	Darlingi	Down	Out
1835	2014-02-10	LUP	D	4	Darlingi	Up	In
1836	2014-02-10	LUP	D	4	Darlingi	Up	In
1837	2014-02-10	LUP	D	4	Darlingi	Down	In
1838	2014-02-10	LUP	D	4	Darlingi	Down	In
1839	2014-02-10	LUP	D	4	Darlingi	Down	In
1840	2014-02-10	LUP	D	4	Darlingi	Down	In
1841	2014-02-10	LUP	D	4	Darlingi	Down	In
1842	2014-02-10	LUP	D	4	Darlingi	Down	In
1843	2014-02-10	LUP	D	4	Darlingi	Down	In
1844	2014-02-10	LUP	D	4	Darlingi	Down	In
1845	2014-02-10	LUP	D	4	Darlingi	Up	Out
1846	2014-02-10	LUP	D	4	Darlingi	Down	Out
1847	2014-02-10	LUP	D	4	Darlingi	Down	Out
1848	2014-02-10	LUP	D	4	Darlingi	Down	Out
1849	2014-02-10	LUP	D	4	Darlingi	Down	Out
1850	2014-02-10	LUP	D	5	Darlingi	Up	In
1851	2014-02-10	LUP	D	5	Darlingi	Down	In
1852	2014-02-10	LUP	D	5	Darlingi	Down	In
1853	2014-02-10	LUP	D	5	Darlingi	Down	In
1854	2014-02-10	LUP	D	5	Darlingi	Down	Out
1855	2014-02-10	LUP	D	5	Darlingi	Down	Out
1856	2014-02-10	LUP	D	5	Darlingi	Down	Out
1857	2014-02-10	LUP	D	5	Darlingi	Down	Out
1858	2014-03-26	LUP	A	18	Darlingi	Up	In
1859	2014-03-26	LUP	A	18	Darlingi	Up	In
1860	2014-03-26	LUP	A	18	Darlingi	Down	In
1861	2014-03-26	LUP	A	18	Darlingi	Down	In
1862	2014-03-26	LUP	A	18	Darlingi	Down	In
1863	2014-03-26	LUP	A	18	Darlingi	Down	In
1864	2014-03-26	LUP	A	18	Darlingi	Down	In
1865	2014-03-26	LUP	A	18	Darlingi	Down	In
1866	2014-03-26	LUP	A	18	Darlingi	Down	In
1867	2014-03-26	LUP	A	18	Darlingi	Down	In
1868	2014-03-26	LUP	A	18	Darlingi	Down	In
1869	2014-03-26	LUP	A	18	Darlingi	Up	Out
1870	2014-03-26	LUP	A	18	Darlingi	Up	Out
1871	2014-03-26	LUP	A	18	Darlingi	Up	Out
1872	2014-03-26	LUP	A	18	Darlingi	Down	Out
1873	2014-03-26	LUP	A	18	Darlingi	Down	Out
1874	2014-03-26	LUP	A	18	Darlingi	Down	Out
1875	2014-03-26	LUP	A	18	Darlingi	Down	Out
1876	2014-03-26	LUP	A	18	Darlingi	Down	Out
1877	2014-03-26	LUP	A	18	Darlingi	Down	Out
1878	2014-03-26	LUP	A	18	Darlingi	Down	Out
1879	2014-03-26	LUP	A	18	Darlingi	Down	Out
1880	2014-03-26	LUP	B	18	Darlingi	Up	In
1881	2014-03-26	LUP	B	18	Darlingi	Up	In
1882	2014-03-26	LUP	B	18	Darlingi	Down	In
1883	2014-03-26	LUP	B	18	Darlingi	Down	In
1884	2014-03-26	LUP	B	18	Darlingi	Down	In
1885	2014-03-26	LUP	B	18	Darlingi	Down	In
1886	2014-03-26	LUP	B	18	Darlingi	Down	In
1887	2014-03-26	LUP	B	18	Darlingi	Down	In
1888	2014-03-26	LUP	B	18	Darlingi	Up	Out
1889	2014-03-26	LUP	B	18	Darlingi	Down	Out
1890	2014-03-26	LUP	B	18	Darlingi	Down	Out
1891	2014-03-26	LUP	B	18	Darlingi	Down	Out
1892	2014-03-26	LUP	C	18	Darlingi	Up	In
1893	2014-03-26	LUP	C	18	Darlingi	Up	In
1894	2014-03-26	LUP	C	18	Darlingi	Up	In
1895	2014-03-26	LUP	C	18	Darlingi	Up	In
1896	2014-03-26	LUP	C	18	Darlingi	Down	In
1897	2014-03-26	LUP	C	18	Darlingi	Down	In
1898	2014-03-26	LUP	C	18	Darlingi	Down	In
1899	2014-03-26	LUP	C	18	Darlingi	Down	In
1900	2014-03-26	LUP	C	18	Darlingi	Down	In
1901	2014-03-26	LUP	C	18	Darlingi	Down	In
1902	2014-03-26	LUP	C	18	Darlingi	Down	In
1903	2014-03-26	LUP	C	18	Darlingi	Down	In
1904	2014-03-26	LUP	C	18	Darlingi	Down	In
1905	2014-03-26	LUP	C	18	Darlingi	Down	In
1906	2014-03-26	LUP	C	18	Darlingi	Down	In
1907	2014-03-26	LUP	C	18	Darlingi	Down	In
1908	2014-03-26	LUP	C	18	Darlingi	Down	In
1909	2014-03-26	LUP	C	18	Darlingi	Down	In
1910	2014-03-26	LUP	C	18	Darlingi	Down	In
1911	2014-03-26	LUP	C	18	Darlingi	Down	In
1912	2014-03-26	LUP	C	18	Darlingi	Down	In
1913	2014-03-26	LUP	C	18	Darlingi	Up	Out
1914	2014-03-26	LUP	C	18	Darlingi	Up	Out
1915	2014-03-26	LUP	C	18	Darlingi	Up	Out
1916	2014-03-26	LUP	C	18	Darlingi	Down	Out
1917	2014-03-26	LUP	C	18	Darlingi	Down	Out
1918	2014-03-26	LUP	C	18	Darlingi	Down	Out
1919	2014-03-26	LUP	C	18	Darlingi	Down	Out
1920	2014-03-26	LUP	C	18	Darlingi	Down	Out
1921	2014-03-26	LUP	C	18	Darlingi	Down	Out
1922	2014-03-26	LUP	C	18	Darlingi	Down	Out
1923	2014-03-26	LUP	C	18	Darlingi	Down	Out
1924	2014-03-26	LUP	C	18	Darlingi	Down	Out
1925	2014-03-26	LUP	C	18	Darlingi	Down	Out
1926	2014-03-26	LUP	C	18	Darlingi	Down	Out
1927	2014-03-26	LUP	C	18	Darlingi	Down	Out
1928	2014-03-26	LUP	C	18	Darlingi	Down	Out
1929	2014-03-26	LUP	C	18	Darlingi	Down	Out
1930	2014-03-26	LUP	D	18	Darlingi	Up	In
1931	2014-03-26	LUP	D	18	Darlingi	Up	In
1932	2014-03-26	LUP	D	18	Darlingi	Up	In
1933	2014-03-26	LUP	D	18	Darlingi	Down	In
1934	2014-03-26	LUP	D	18	Darlingi	Down	In
1935	2014-03-26	LUP	D	18	Darlingi	Down	In
1936	2014-03-26	LUP	D	18	Darlingi	Down	In
1937	2014-03-26	LUP	D	18	Darlingi	Down	In
1938	2014-03-26	LUP	D	18	Darlingi	Down	In
1939	2014-03-26	LUP	D	18	Darlingi	Up	Out
1940	2014-03-26	LUP	D	18	Darlingi	Up	Out
1941	2014-03-26	LUP	D	18	Darlingi	Up	Out
1942	2014-03-26	LUP	D	18	Darlingi	Up	Out
1943	2014-03-26	LUP	D	18	Darlingi	Down	Out
1944	2014-03-26	LUP	D	18	Darlingi	Down	Out
1945	2014-03-26	LUP	D	18	Darlingi	Down	Out
1946	2014-03-26	LUP	D	18	Darlingi	Down	Out
1947	2014-03-26	LUP	D	18	Darlingi	Down	Out
1948	2014-03-26	LUP	D	18	Darlingi	Down	Out
1949	2014-03-26	LUP	A	19	Darlingi	Up	In
1950	2014-03-26	LUP	A	19	Darlingi	Up	In
1951	2014-03-26	LUP	A	19	Darlingi	Up	In
1952	2014-03-26	LUP	A	19	Darlingi	Down	In
1953	2014-03-26	LUP	A	19	Darlingi	Down	In
1954	2014-03-26	LUP	A	19	Darlingi	Down	In
1955	2014-03-26	LUP	A	19	Darlingi	Down	In
1956	2014-03-26	LUP	A	19	Darlingi	Down	In
1957	2014-03-26	LUP	A	19	Darlingi	Down	In
1958	2014-03-26	LUP	A	19	Darlingi	Down	In
1959	2014-03-26	LUP	A	19	Darlingi	Down	In
1960	2014-03-26	LUP	A	19	Darlingi	Down	In
1961	2014-03-26	LUP	A	19	Darlingi	Up	Out
1962	2014-03-26	LUP	A	19	Darlingi	Up	Out
1963	2014-03-26	LUP	A	19	Darlingi	Down	Out
1964	2014-03-26	LUP	A	19	Darlingi	Down	Out
1965	2014-03-26	LUP	A	19	Darlingi	Down	Out
1966	2014-03-26	LUP	A	19	Darlingi	Down	Out
1967	2014-03-26	LUP	A	19	Darlingi	Down	Out
1968	2014-03-26	LUP	A	19	Darlingi	Down	Out
1969	2014-03-26	LUP	A	19	Darlingi	Down	Out
1970	2014-03-26	LUP	B	19	Darlingi	Up	In
1971	2014-03-26	LUP	B	19	Darlingi	Up	In
1972	2014-03-26	LUP	B	19	Darlingi	Up	In
1973	2014-03-26	LUP	B	19	Darlingi	Down	In
1974	2014-03-26	LUP	B	19	Darlingi	Down	In
1975	2014-03-26	LUP	B	19	Darlingi	Down	In
1976	2014-03-26	LUP	B	19	Darlingi	Down	In
1977	2014-03-26	LUP	B	19	Darlingi	Down	In
1978	2014-03-26	LUP	B	19	Darlingi	Down	In
1979	2014-03-26	LUP	B	19	Darlingi	Down	In
1980	2014-03-26	LUP	B	19	Darlingi	Down	In
1981	2014-03-26	LUP	B	19	Darlingi	Down	In
1982	2014-03-26	LUP	B	19	Darlingi	Down	In
1983	2014-03-26	LUP	B	19	Darlingi	Down	In
1984	2014-03-26	LUP	B	19	Darlingi	Up	Out
1985	2014-03-26	LUP	B	19	Darlingi	Up	Out
1986	2014-03-26	LUP	B	19	Darlingi	Up	Out
1987	2014-03-26	LUP	B	19	Darlingi	Up	Out
1988	2014-03-26	LUP	B	19	Darlingi	Down	Out
1989	2014-03-26	LUP	B	19	Darlingi	Down	Out
1990	2014-03-26	LUP	B	19	Darlingi	Down	Out
1991	2014-03-26	LUP	B	19	Darlingi	Down	Out
1992	2014-03-26	LUP	B	19	Darlingi	Down	Out
1993	2014-03-26	LUP	B	19	Darlingi	Down	Out
1994	2014-03-26	LUP	C	19	Darlingi	Up	In
1995	2014-03-26	LUP	C	19	Darlingi	Up	In
1996	2014-03-26	LUP	C	19	Darlingi	Down	In
1997	2014-03-26	LUP	C	19	Darlingi	Down	In
1998	2014-03-26	LUP	C	19	Darlingi	Down	In
1999	2014-03-26	LUP	C	19	Darlingi	Down	In
[truncated: 2,671 more rows]

## Sheet: LUP2015
ID CODE	DATE	LOCALITY	TRAP-NED	TIME	MORPH. IDENTIFICATION	HEIGHT	SIDE
1	2015-01-05	LUP	A	18	Darlingi	Down	Out
2	2015-01-05	LUP	A	18	Darlingi	Down	Out
3	2015-01-05	LUP	A	19	Darlingi	Up	In
4	2015-01-05	LUP	A	19	Darlingi	Up	Out
5	2015-01-05	LUP	A	20	Darlingi	Down	In
6	2015-01-05	LUP	A	20	Darlingi	Down	In
7	2015-01-05	LUP	A	20	Darlingi	Up	Out
8	2015-01-05	LUP	A	21	Darlingi	Down	Out
9	2015-01-05	LUP	A	22	Darlingi	Down	In
10	2015-01-05	LUP	A	22	Darlingi	Down	In
11	2015-01-05	LUP	A	23	Darlingi	Up	In
12	2015-01-05	LUP	A	24	Darlingi	Down	In
13	2015-01-05	LUP	A	2	Darlingi	Up	Out
14	2015-01-05	LUP	A	2	Darlingi	Up	In
15	2015-01-05	LUP	A	5	Darlingi	Down	In
16	2015-01-05	LUP	B	18	Darlingi	Down	Out
17	2015-01-05	LUP	B	19	Darlingi	Up	In
18	2015-01-05	LUP	B	20	Darlingi	Down	Out
19	2015-01-05	LUP	B	22	Darlingi	Up	In
20	2015-01-05	LUP	B	24	Darlingi	Down	In
21	2015-01-05	LUP	B	1	Darlingi	Down	In
22	2015-01-05	LUP	B	2	Darlingi	Down	In
23	2015-01-05	LUP	B	3	Darlingi	Up	In
24	2015-01-05	LUP	C	18	Darlingi	Down	Out
25	2015-01-05	LUP	C	19	Darlingi	Up	Out
26	2015-01-05	LUP	C	20	Darlingi	Down	Out
27	2015-01-05	LUP	C	20	Darlingi	Down	In
28	2015-01-05	LUP	C	21	Darlingi	Down	In
29	2015-01-05	LUP	C	22	Darlingi	Down	Out
30	2015-01-05	LUP	C	23	Darlingi	Down	Out
31	2015-01-05	LUP	C	24	Darlingi	Up	Out
32	2015-01-05	LUP	C	2	Darlingi	Down	In
33	2015-01-05	LUP	C	3	Darlingi	Down	In
34	2015-01-05	LUP	C	4	Darlingi	Down	In
35	2015-01-05	LUP	C	5	Darlingi	Down	Out
36	2015-01-05	LUP	D	20	Darlingi	Down	In
37	2015-01-05	LUP	D	21	Darlingi	Up	In
38	2015-01-05	LUP	D	24	Darlingi	Down	In
39	2015-01-05	LUP	D	2	Darlingi	Down	Out
40	2015-01-05	LUP	D	5	Darlingi	Down	Out
41	2015-01-07	LUP	A	18	Darlingi	Down	Out
42	2015-01-07	LUP	A	19	Darlingi	Down	Out
43	2015-01-07	LUP	A	20	Darlingi	Down	In
44	2015-01-07	LUP	A	20	Darlingi	Down	In
45	2015-01-07	LUP	A	21	Darlingi	Up	In
46	2015-01-07	LUP	A	21	Darlingi	Down	In
47	2015-01-07	LUP	A	22	Darlingi	Down	In
48	2015-01-07	LUP	A	23	Darlingi	Down	Out
49	2015-01-07	LUP	A	24	Darlingi	Up	Out
50	2015-01-07	LUP	A	2	Darlingi	Down	Out
51	2015-01-07	LUP	A	4	Darlingi	Down	In
52	2015-01-07	LUP	A	5	Darlingi	Down	In
53	2015-01-07	LUP	B	18	Darlingi	Up	Out
54	2015-01-07	LUP	B	18	Darlingi	Down	Out
55	2015-01-07	LUP	B	19	Darlingi	Down	Out
56	2015-01-07	LUP	B	20	Darlingi	Down	Out
57	2015-01-07	LUP	B	20	Darlingi	Up	In
58	2015-01-07	LUP	B	21	Darlingi	Down	In
59	2015-01-07	LUP	B	21	Darlingi	Up	Out
60	2015-01-07	LUP	B	23	Darlingi	Down	Out
61	2015-01-07	LUP	B	24	Darlingi	Down	In
62	2015-01-07	LUP	B	1	Darlingi	Up	In
63	2015-01-07	LUP	C	19	Darlingi	Down	Out
64	2015-01-07	LUP	C	20	Darlingi	Down	Out
65	2015-01-07	LUP	C	20	Darlingi	Down	In
66	2015-01-07	LUP	C	3	Darlingi	Up	In
67	2015-01-07	LUP	D	18	Darlingi	Down	Out
68	2015-01-07	LUP	D	18	Darlingi	Down	Out
69	2015-01-07	LUP	D	19	Darlingi	Down	In
70	2015-01-07	LUP	D	20	Darlingi	Down	Out
71	2015-01-07	LUP	D	20	Darlingi	Down	Out
72	2015-01-07	LUP	D	23	Darlingi	Down	In
73	2015-01-07	LUP	D	23	Darlingi	Up	In
74	2015-01-07	LUP	D	1	Darlingi	Down	In
75	2015-01-07	LUP	D	2	Darlingi	Up	In
76	2015-01-07	LUP	D	4	Darlingi	Down	Out
77	2015-02-09	LUP	A	18	Darlingi	Up	Out
78	2015-02-09	LUP	A	18	Darlingi	Down	In
79	2015-02-09	LUP	A	19	Darlingi	Down	In
80	2015-02-09	LUP	A	19	Darlingi	Down	In
81	2015-02-09	LUP	A	20	Darlingi	Down	In
82	2015-02-09	LUP	A	20	Darlingi	Down	Out
83	2015-02-09	LUP	A	21	Darlingi	Down	Out
84	2015-02-09	LUP	A	22	Darlingi	Down	Out
85	2015-02-09	LUP	A	23	Darlingi	Down	Out
86	2015-02-09	LUP	A	24	Darlingi	Up	Out
87	2015-02-09	LUP	A	24	Darlingi	Down	In
88	2015-02-09	LUP	A	1	Darlingi	Down	In
89	2015-02-09	LUP	A	1	Darlingi	Down	In
90	2015-02-09	LUP	A	3	Darlingi	Down	In
91	2015-02-09	LUP	A	5	Darlingi	Down	In
92	2015-02-09	LUP	A	5	Darlingi	Up	In
93	2015-02-09	LUP	B	18	Darlingi	Down	Out
94	2015-02-09	LUP	B	20	Darlingi	Down	Out
95	2015-02-09	LUP	B	20	Darlingi	Down	In
96	2015-02-09	LUP	B	20	Darlingi	Down	Out
97	2015-02-09	LUP	B	21	Darlingi	Down	In
98	2015-02-09	LUP	B	22	Darlingi	Down	In
99	2015-02-09	LUP	B	24	Darlingi	Down	In
100	2015-02-09	LUP	B	1	Darlingi	Down	In
101	2015-02-09	LUP	B	2	Darlingi	Down	Out
102	2015-02-09	LUP	B	3	Darlingi	Down	In
103	2015-02-09	LUP	B	5	Darlingi	Up	In
104	2015-02-09	LUP	C	18	Darlingi	Down	Out
105	2015-02-09	LUP	C	18	Darlingi	Down	Out
106	2015-02-09	LUP	C	19	Darlingi	Down	In
107	2015-02-09	LUP	C	20	Darlingi	Down	In
108	2015-02-09	LUP	C	20	Darlingi	Down	Out
109	2015-02-09	LUP	C	20	Darlingi	Down	In
110	2015-02-09	LUP	C	21	Darlingi	Down	In
111	2015-02-09	LUP	C	21	Darlingi	Up	Out
112	2015-02-09	LUP	C	21	Darlingi	Down	In
113	2015-02-09	LUP	C	22	Darlingi	Down	In
114	2015-02-09	LUP	C	23	Darlingi	Down	Out
115	2015-02-09	LUP	C	24	Darlingi	Down	In
116	2015-02-09	LUP	C	24	Darlingi	Down	In
117	2015-02-09	LUP	C	2	Darlingi	Down	In
118	2015-02-09	LUP	C	2	Darlingi	Down	In
119	2015-02-09	LUP	C	2	Darlingi	Down	In
120	2015-02-09	LUP	C	4	Darlingi	Up	In
121	2015-02-09	LUP	D	18	Darlingi	Down	Out
122	2015-02-09	LUP	D	18	Darlingi	Down	In
123	2015-02-09	LUP	D	19	Darlingi	Down	In
124	2015-02-09	LUP	D	20	Darlingi	Down	Out
125	2015-02-09	LUP	D	20	Darlingi	Down	Out
126	2015-02-09	LUP	D	21	Darlingi	Down	Out
127	2015-02-09	LUP	D	21	Darlingi	Down	Out
128	2015-02-09	LUP	D	22	Darlingi	Down	Out
129	2015-02-09	LUP	D	24	Darlingi	Up	In
130	2015-02-09	LUP	D	2	Darlingi	Down	In
131	2015-02-11	LUP	A	18	Darlingi	Down	In
132	2015-02-11	LUP	A	18	Darlingi	Up	In
133	2015-02-11	LUP	A	19	Darlingi	Down	In
134	2015-02-11	LUP	A	20	Darlingi	Down	In
135	2015-02-11	LUP	A	20	Darlingi	Down	In
136	2015-02-11	LUP	A	21	Darlingi	Down	In
137	2015-02-11	LUP	A	22	Darlingi	Down	In
138	2015-02-11	LUP	A	23	Darlingi	Down	In
139	2015-02-11	LUP	A	24	Darlingi	Up	In
140	2015-02-11	LUP	A	24	Darlingi	Up	Out
141	2015-02-11	LUP	A	2	Darlingi	Down	In
142	2015-02-11	LUP	A	2	Darlingi	Down	In
143	2015-02-11	LUP	B	18	Darlingi	Down	In
144	2015-02-11	LUP	B	19	Darlingi	Down	In
145	2015-02-11	LUP	B	20	Darlingi	Down	In
146	2015-02-11	LUP	B	20	Darlingi	Down	Out
147	2015-02-11	LUP	B	24	Darlingi	Down	In
148	2015-02-11	LUP	B	2	Darlingi	Up	Out
149	2015-02-11	LUP	B	5	Darlingi	Down	Out
150	2015-02-11	LUP	C	18	Darlingi	Down	In
151	2015-02-11	LUP	C	18	Darlingi	Up	Out
152	2015-02-11	LUP	C	19	Darlingi	Down	In
153	2015-02-11	LUP	C	20	Darlingi	Down	In
154	2015-02-11	LUP	C	21	Darlingi	Down	In
155	2015-02-11	LUP	C	22	Darlingi	Down	In
156	2015-02-11	LUP	C	24	Darlingi	Down	In
157	2015-02-11	LUP	C	1	Darlingi	Down	In
158	2015-02-11	LUP	C	4	Darlingi	Down	Out
159	2015-02-11	LUP	D	20	Darlingi	Up	In
160	2015-02-11	LUP	D	21	Darlingi	Down	Out
161	2015-02-11	LUP	D	22	Darlingi	Down	In
162	2015-02-11	LUP	D	24	Darlingi	Down	In
163	2015-02-11	LUP	D	1	Darlingi	Down	In
164	2015-02-11	LUP	D	2	Darlingi	Down	In
165	2015-03-10	LUP	A	18	Darlingi	Down	Out
166	2015-03-10	LUP	A	19	Darlingi	Down	In
167	2015-03-10	LUP	A	21	Darlingi	Down	Out
168	2015-03-10	LUP	A	22	Darlingi	Up	Out
169	2015-03-10	LUP	A	22	Darlingi	Down	In
170	2015-03-10	LUP	A	23	Darlingi	Down	Out
171	2015-03-10	LUP	A	24	Darlingi	Down	In
172	2015-03-10	LUP	A	1	Darlingi	Down	Out
173	2015-03-10	LUP	A	2	Darlingi	Down	In
174	2015-03-10	LUP	A	2	Darlingi	Down	In
175	2015-03-10	LUP	A	3	Darlingi	Down	Out
176	2015-03-10	LUP	A	3	Darlingi	Down	Out
177	2015-03-10	LUP	B	18	Darlingi	Down	Out
178	2015-03-10	LUP	B	20	Darlingi	Down	Out
179	2015-03-10	LUP	B	21	Darlingi	Down	Out
180	2015-03-10	LUP	B	22	Darlingi	Up	In
181	2015-03-10	LUP	B	22	Darlingi	Down	Out
182	2015-03-10	LUP	B	23	Darlingi	Down	In
183	2015-03-10	LUP	B	24	Darlingi	Down	In
184	2015-03-10	LUP	B	1	Darlingi	Down	In
185	2015-03-10	LUP	B	3	Darlingi	Down	In
186	2015-03-10	LUP	B	5	Darlingi	Down	In
187	2015-03-10	LUP	C	19	Darlingi	Down	Out
188	2015-03-10	LUP	C	20	Darlingi	Down	Out
189	2015-03-10	LUP	C	20	Darlingi	Down	Out
190	2015-03-10	LUP	C	20	Darlingi	Down	In
191	2015-03-10	LUP	C	21	Darlingi	Down	In
192	2015-03-10	LUP	C	22	Darlingi	Down	Out
193	2015-03-10	LUP	C	23	Darlingi	Down	In
194	2015-03-10	LUP	C	23	Darlingi	Down	In
195	2015-03-10	LUP	C	24	Darlingi	Down	In
196	2015-03-10	LUP	C	24	Darlingi	Up	In
197	2015-03-10	LUP	C	1	Darlingi	Down	Out
198	2015-03-10	LUP	C	1	Darlingi	Down	In
199	2015-03-10	LUP	C	2	Darlingi	Down	Out
200	2015-03-10	LUP	C	2	Darlingi	Up	In
201	2015-03-10	LUP	C	2	Darlingi	Down	In
202	2015-03-10	LUP	C	3	Darlingi	Down	Out
203	2015-03-10	LUP	C	5	Darlingi	Down	Out
204	2015-03-10	LUP	D	20	Darlingi	Down	Out
205	2015-03-10	LUP	D	20	Darlingi	Up	Out
206	2015-03-10	LUP	D	21	Darlingi	Down	Out
207	2015-03-10	LUP	D	22	Darlingi	Down	Out
208	2015-03-10	LUP	D	23	Darlingi	Down	In
209	2015-03-10	LUP	D	24	Darlingi	Down	In
210	2015-03-10	LUP	D	1	Darlingi	Up	In
211	2015-03-10	LUP	D	1	Darlingi	Down	Out
212	2015-03-10	LUP	D	3	Darlingi	Down	In
213	2015-03-12	LUP	A	18	Darlingi	Down	Out
214	2015-03-12	LUP	A	18	Darlingi	Down	Out
215	2015-03-12	LUP	A	19	Darlingi	Up	Out
216	2015-03-12	LUP	A	19	Darlingi	Down	In
217	2015-03-12	LUP	A	20	Darlingi	Down	Out
218	2015-03-12	LUP	A	20	Darlingi	Down	In
219	2015-03-12	LUP	A	21	Darlingi	Down	In
220	2015-03-12	LUP	A	22	Darlingi	Down	In
221	2015-03-12	LUP	A	23	Darlingi	Down	Out
222	2015-03-12	LUP	A	23	Darlingi	Down	In
223	2015-03-12	LUP	A	24	Darlingi	Down	In
224	2015-03-12	LUP	A	1	Darlingi	Up	In
225	2015-03-12	LUP	A	2	Darlingi	Down	Out
226	2015-03-12	LUP	A	2	Darlingi	Down	In
227	2015-03-12	LUP	A	2	Darlingi	Down	In
228	2015-03-12	LUP	A	4	Darlingi	Up	In
229	2015-03-12	LUP	A	5	Darlingi	Up	In
230	2015-03-12	LUP	A	5	Darlingi	Up	In
231	2015-03-12	LUP	B	19	Darlingi	Down	In
232	2015-03-12	LUP	B	19	Darlingi	Down	In
233	2015-03-12	LUP	B	20	Darlingi	Down	Out
234	2015-03-12	LUP	B	21	Darlingi	Down	Out
235	2015-03-12	LUP	B	22	Darlingi	Up	Out
236	2015-03-12	LUP	B	22	Darlingi	Up	In
237	2015-03-12	LUP	B	23	Darlingi	Down	Out
238	2015-03-12	LUP	B	1	Darlingi	Down	Out
239	2015-03-12	LUP	B	2	Darlingi	Down	In
240	2015-03-12	LUP	C	18	Darlingi	Down	Out
241	2015-03-12	LUP	C	19	Darlingi	Down	In
242	2015-03-12	LUP	C	20	Darlingi	Up	Out
243	2015-03-12	LUP	C	20	Darlingi	Up	Out
244	2015-03-12	LUP	C	20	Darlingi	Down	In
245	2015-03-12	LUP	C	21	Darlingi	Down	Out
246	2015-03-12	LUP	C	21	Darlingi	Down	Out
247	2015-03-12	LUP	C	21	Darlingi	Down	In
248	2015-03-12	LUP	C	22	Darlingi	Down	In
249	2015-03-12	LUP	C	23	Darlingi	Down	Out
250	2015-03-12	LUP	C	24	Darlingi	Down	In
251	2015-03-12	LUP	C	1	Darlingi	Down	Out
252	2015-03-12	LUP	C	2	Darlingi	Down	Out
253	2015-03-12	LUP	C	2	Darlingi	Down	In
254	2015-03-12	LUP	C	3	Darlingi	Down	In
255	2015-03-12	LUP	C	3	Darlingi	Up	Out
256	2015-03-12	LUP	C	4	Darlingi	Down	In
257	2015-03-12	LUP	C	5	Darlingi	Down	In
258	2015-03-12	LUP	C	5	Darlingi	Down	Out
259	2015-03-12	LUP	D	20	Darlingi	Down	Out
260	2015-03-12	LUP	D	20	Darlingi	Down	Out
261	2015-03-12	LUP	D	21	Darlingi	Down	In
262	2015-03-12	LUP	D	21	Darlingi	Down	In
263	2015-03-12	LUP	D	22	Darlingi	Down	Out
264	2015-03-12	LUP	D	24	Darlingi	Down	Out
265	2015-03-12	LUP	D	2	Darlingi	Down	In
266	2015-03-12	LUP	D	2	Darlingi	Down	Out
267	2015-03-12	LUP	D	3	Darlingi	Down	In
268	2015-03-12	LUP	D	4	Darlingi	Down	In
269	2015-03-12	LUP	D	5	Darlingi	Down	In
270	2015-04-05	LUP	A	18	Darlingi	Down	Out
271	2015-04-05	LUP	A	19	Darlingi	Down	Out
272	2015-04-05	LUP	A	21	Darlingi	Down	Out
273	2015-04-05	LUP	A	22	Darlingi	Down	In
274	2015-04-05	LUP	A	22	Darlingi	Up	In
275	2015-04-05	LUP	A	22	Darlingi	Down	In
276	2015-04-05	LUP	A	23	Darlingi	Down	In
277	2015-04-05	LUP	A	24	Darlingi	Down	In
278	2015-04-05	LUP	A	24	Darlingi	Up	Out
279	2015-04-05	LUP	A	24	Darlingi	Down	In
280	2015-04-05	LUP	A	1	Darlingi	Down	Out
281	2015-04-05	LUP	A	2	Darlingi	Down	In
282	2015-04-05	LUP	A	2	Darlingi	Down	In
283	2015-04-05	LUP	A	2	Darlingi	Down	In
284	2015-04-05	LUP	A	4	Darlingi	Down	Out
285	2015-04-05	LUP	A	5	Darlingi	Up	Out
286	2015-04-05	LUP	B	18	Darlingi	Up	Out
287	2015-04-05	LUP	B	18	Darlingi	Down	Out
288	2015-04-05	LUP	B	19	Darlingi	Down	Out
289	2015-04-05	LUP	B	20	Darlingi	Down	In
290	2015-04-05	LUP	B	21	Darlingi	Down	Out
291	2015-04-05	LUP	B	22	Darlingi	Down	In
292	2015-04-05	LUP	B	22	Darlingi	Up	Out
293	2015-04-05	LUP	B	22	Darlingi	Down	In
294	2015-04-05	LUP	B	23	Darlingi	Down	In
295	2015-04-05	LUP	B	23	Darlingi	Down	In
296	2015-04-05	LUP	B	24	Darlingi	Down	In
297	2015-04-05	LUP	B	1	Darlingi	Down	In
298	2015-04-05	LUP	B	2	Darlingi	Down	In
299	2015-04-05	LUP	B	5	Darlingi	Down	Out
300	2015-04-05	LUP	C	19	Darlingi	Up	Out
301	2015-04-05	LUP	C	19	Darlingi	Down	Out
302	2015-04-05	LUP	C	20	Darlingi	Down	Out
303	2015-04-05	LUP	C	20	Darlingi	Down	Out
304	2015-04-05	LUP	C	20	Darlingi	Up	In
305	2015-04-05	LUP	C	21	Darlingi	Down	In
306	2015-04-05	LUP	C	22	Darlingi	Down	Out
307	2015-04-05	LUP	C	23	Darlingi	Down	In
308	2015-04-05	LUP	C	23	Darlingi	Down	In
309	2015-04-05	LUP	C	24	Darlingi	Down	In
310	2015-04-05	LUP	C	24	Darlingi	Down	In
311	2015-04-05	LUP	C	24	Darlingi	Down	In
312	2015-04-05	LUP	C	24	Darlingi	Down	In
313	2015-04-05	LUP	C	1	Darlingi	Up	Out
314	2015-04-05	LUP	C	1	Darlingi	Down	In
315	2015-04-05	LUP	C	2	Darlingi	Down	Out
316	2015-04-05	LUP	C	2	Darlingi	Down	Out
317	2015-04-05	LUP	C	2	Darlingi	Up	In
318	2015-04-05	LUP	C	2	Darlingi	Down	In
319	2015-04-05	LUP	C	2	Darlingi	Up	In
320	2015-04-05	LUP	C	2	Darlingi	Down	In
321	2015-04-05	LUP	C	3	Darlingi	Down	Out
322	2015-04-05	LUP	C	5	Darlingi	Down	Out
323	2015-04-05	LUP	D	18	Darlingi	Down	Out
324	2015-04-05	LUP	D	20	Darlingi	Down	Out
325	2015-04-05	LUP	D	20	Darlingi	Up	Out
326	2015-04-05	LUP	D	21	Darlingi	Down	Out
327	2015-04-05	LUP	D	22	Darlingi	Down	Out
328	2015-04-05	LUP	D	23	Darlingi	Down	In
329	2015-04-05	LUP	D	24	Darlingi	Down	In
330	2015-04-05	LUP	D	1	Darlingi	Down	In
331	2015-04-05	LUP	D	1	Darlingi	Down	Out
332	2015-04-05	LUP	D	2	Darlingi	Up	Out
333	2015-04-05	LUP	D	3	Darlingi	Down	In
334	2015-04-07	LUP	A	18	Darlingi	Down	Out
335	2015-04-07	LUP	A	18	Darlingi	Down	Out
336	2015-04-07	LUP	A	19	Darlingi	Down	Out
337	2015-04-07	LUP	A	19	Darlingi	Down	Out
338	2015-04-07	LUP	A	19	Darlingi	Down	Out
339	2015-04-07	LUP	A	20	Darlingi	Down	In
340	2015-04-07	LUP	A	20	Darlingi	Up	Out
341	2015-04-07	LUP	A	20	Darlingi	Down	In
342	2015-04-07	LUP	A	20	Darlingi	Down	In
343	2015-04-07	LUP	A	20	Darlingi	Down	Out
344	2015-04-07	LUP	A	22	Darlingi	Down	Out
345	2015-04-07	LUP	A	23	Darlingi	Down	In
346	2015-04-07	LUP	A	23	Darlingi	Down	In
347	2015-04-07	LUP	A	24	Darlingi	Down	In
348	2015-04-07	LUP	A	24	Darlingi	Down	In
349	2015-04-07	LUP	A	2	Darlingi	Up	In
350	2015-04-07	LUP	A	2	Darlingi	Down	In
351	2015-04-07	LUP	A	2	Darlingi	Down	In
352	2015-04-07	LUP	A	2	Darlingi	Down	In
353	2015-04-07	LUP	A	3	Darlingi	Down	In
354	2015-04-07	LUP	A	4	Darlingi	Up	In
355	2015-04-07	LUP	A	5	Darlingi	Down	Out
356	2015-04-07	LUP	A	5	Darlingi	Up	In
357	2015-04-07	LUP	B	18	Darlingi	Down	Out
358	2015-04-07	LUP	B	19	Darlingi	Down	Out
359	2015-04-07	LUP	B	19	Darlingi	Down	In
360	2015-04-07	LUP	B	20	Darlingi	Down	Out
361	2015-04-07	LUP	B	21	Darlingi	Down	Out
362	2015-04-07	LUP	B	20	Darlingi	Up	Out
363	2015-04-07	LUP	B	20	Darlingi	Down	Out
364	2015-04-07	LUP	B	21	Darlingi	Down	Out
365	2015-04-07	LUP	B	22	Darlingi	Down	Out
366	2015-04-07	LUP	B	22	Darlingi	Up	In
367	2015-04-07	LUP	B	23	Darlingi	Down	Out
368	2015-04-07	LUP	B	1	Darlingi	Down	Out
369	2015-04-07	LUP	B	2	Darlingi	Down	In
370	2015-04-07	LUP	B	2	Darlingi	Down	Out
371	2015-04-07	LUP	B	2	Darlingi	Down	In
372	2015-04-07	LUP	B	5	Darlingi	Down	In
373	2015-04-07	LUP	C	18	Darlingi	Down	Out
374	2015-04-07	LUP	C	19	Darlingi	Down	In
375	2015-04-07	LUP	C	19	Darlingi	Down	Out
376	2015-04-07	LUP	C	19	Darlingi	Down	Out
377	2015-04-07	LUP	C	20	Darlingi	Down	Out
378	2015-04-07	LUP	C	20	Darlingi	Up	Out
379	2015-04-07	LUP	C	20	Darlingi	Down	In
380	2015-04-07	LUP	C	21	Darlingi	Down	Out
381	2015-04-07	LUP	C	21	Darlingi	Down	Out
382	2015-04-07	LUP	C	21	Darlingi	Down	In
383	2015-04-07	LUP	C	21	Darlingi	Up	Out
384	2015-04-07	LUP	C	22	Darlingi	Down	In
385	2015-04-07	LUP	C	22	Darlingi	Down	In
386	2015-04-07	LUP	C	23	Darlingi	Down	Out
387	2015-04-07	LUP	C	23	Darlingi	Down	Out
388	2015-04-07	LUP	C	23	Darlingi	Down	Out
389	2015-04-07	LUP	C	24	Darlingi	Down	In
390	2015-04-07	LUP	C	24	Darlingi	Down	In
391	2015-04-07	LUP	C	1	Darlingi	Down	Out
392	2015-04-07	LUP	C	2	Darlingi	Down	Out
393	2015-04-07	LUP	C	2	Darlingi	Down	In
394	2015-04-07	LUP	C	2	Darlingi	Down	Out
395	2015-04-07	LUP	C	2	Darlingi	Down	In
396	2015-04-07	LUP	C	3	Darlingi	Down	In
397	2015-04-07	LUP	C	3	Darlingi	Up	Out
398	2015-04-07	LUP	C	4	Darlingi	Down	In
399	2015-04-07	LUP	C	5	Darlingi	Down	Out
400	2015-04-07	LUP	C	5	Darlingi	Down	Out
401	2015-04-07	LUP	D	18	Darlingi	Down	Out
402	2015-04-07	LUP	D	20	Darlingi	Down	Out
403	2015-04-07	LUP	D	20	Darlingi	Down	Out
404	2015-04-07	LUP	D	20	Darlingi	Down	In
405	2015-04-07	LUP	D	21	Darlingi	Down	In
406	2015-04-07	LUP	D	21	Darlingi	Down	In
407	2015-04-07	LUP	D	22	Darlingi	Down	Out
408	2015-04-07	LUP	D	22	Darlingi	Down	Out
409	2015-04-07	LUP	D	2	Darlingi	Down	In
410	2015-04-07	LUP	D	2	Darlingi	Down	Out
411	2015-04-07	LUP	D	3	Darlingi	Down	In
412	2015-04-07	LUP	D	3	Darlingi	Down	In
413	2015-04-07	LUP	D	4	Darlingi	Down	In
414	2015-04-07	LUP	D	4	Darlingi	Down	In
415	2015-04-07	LUP	D	5	Darlingi	Down	In
416	2015-05-03	LUP	A	18	Darlingi	Down	Out
417	2015-05-03	LUP	A	19	Darlingi	Down	Out
418	2015-05-03	LUP	A	21	Darlingi	Down	Out
419	2015-05-03	LUP	A	22	Darlingi	Down	In
420	2015-05-03	LUP	A	22	Darlingi	Down	Out
421	2015-05-03	LUP	A	22	Darlingi	Down	In
422	2015-05-03	LUP	A	23	Darlingi	Down	In
423	2015-05-03	LUP	A	23	Darlingi	Down	In
424	2015-05-03	LUP	A	24	Darlingi	Up	Out
425	2015-05-03	LUP	A	24	Darlingi	Down	In
426	2015-05-03	LUP	A	24	Darlingi	Down	In
427	2015-05-03	LUP	A	24	Darlingi	Down	In
428	2015-05-03	LUP	A	1	Darlingi	Up	Out
429	2015-05-03	LUP	A	1	Darlingi	Down	In
430	2015-05-03	LUP	A	2	Darlingi	Down	In
431	2015-05-03	LUP	A	2	Darlingi	Down	In
432	2015-05-03	LUP	A	2	Darlingi	Down	Out
433	2015-05-03	LUP	A	2	Darlingi	Down	In
434	2015-05-03	LUP	A	2	Darlingi	Down	In
435	2015-05-03	LUP	A	2	Darlingi	Down	In
436	2015-05-03	LUP	A	2	Darlingi	Down	Out
437	2015-05-03	LUP	A	3	Darlingi	Down	Out
438	2015-05-03	LUP	A	4	Darlingi	Down	In
439	2015-05-03	LUP	A	4	Darlingi	Down	In
440	2015-05-03	LUP	A	4	Darlingi	Down	Out
441	2015-05-03	LUP	A	5	Darlingi	Up	Out
442	2015-05-03	LUP	A	5	Darlingi	Down	Out
443	2015-05-03	LUP	B	18	Darlingi	Up	Out
444	2015-05-03	LUP	B	18	Darlingi	Down	Out
445	2015-05-03	LUP	B	19	Darlingi	Down	Out
446	2015-05-03	LUP	B	20	Darlingi	Down	In
447	2015-05-03	LUP	B	21	Darlingi	Down	In
448	2015-05-03	LUP	B	22	Darlingi	Down	Out
449	2015-05-03	LUP	B	23	Darlingi	Down	In
450	2015-05-03	LUP	B	24	Darlingi	Down	Out
451	2015-05-03	LUP	B	24	Darlingi	Down	In
452	2015-05-03	LUP	B	24	Darlingi	Up	Out
453	2015-05-03	LUP	B	24	Darlingi	Down	In
454	2015-05-03	LUP	B	24	Darlingi	Down	In
455	2015-05-03	LUP	B	1	Darlingi	Down	In
456	2015-05-03	LUP	B	1	Darlingi	Down	In
457	2015-05-03	LUP	B	1	Darlingi	Down	In
458	2015-05-03	LUP	B	1	Darlingi	Down	In
459	2015-05-03	LUP	B	1	Darlingi	Down	Out
460	2015-05-03	LUP	B	2	Darlingi	Down	In
461	2015-05-03	LUP	B	2	Darlingi	Down	In
462	2015-05-03	LUP	B	2	Darlingi	Down	In
463	2015-05-03	LUP	B	2	Darlingi	Down	In
464	2015-05-03	LUP	B	4	Darlingi	Up	In
465	2015-05-03	LUP	B	4	Darlingi	Down	In
466	2015-05-03	LUP	B	4	Darlingi	Down	Out
467	2015-05-03	LUP	B	5	Darlingi	Down	Out
468	2015-05-03	LUP	B	5	Darlingi	Down	Out
469	2015-05-03	LUP	B	5	Darlingi	Down	In
470	2015-05-03	LUP	C	18	Darlingi	Down	Out
471	2015-05-03	LUP	C	18	Darlingi	Down	Out
472	2015-05-03	LUP	C	18	Darlingi	Down	Out
473	2015-05-03	LUP	C	19	Darlingi	Down	Out
474	2015-05-03	LUP	C	20	Darlingi	Down	Out
475	2015-05-03	LUP	C	20	Darlingi	Down	In
476	2015-05-03	LUP	C	20	Darlingi	Up	In
477	2015-05-03	LUP	C	20	Darlingi	Down	In
478	2015-05-03	LUP	C	20	Darlingi	Down	Out
479	2015-05-03	LUP	C	20	Darlingi	Down	In
480	2015-05-03	LUP	C	21	Darlingi	Down	In
481	2015-05-03	LUP	C	21	Darlingi	Down	In
482	2015-05-03	LUP	C	21	Darlingi	Down	In
483	2015-05-03	LUP	C	22	Darlingi	Down	In
484	2015-05-03	LUP	C	22	Darlingi	Down	In
485	2015-05-03	LUP	C	23	Darlingi	Up	Out
486	2015-05-03	LUP	C	23	Darlingi	Down	In
487	2015-05-03	LUP	C	24	Darlingi	Down	Out
488	2015-05-03	LUP	C	1	Darlingi	Down	Out
489	2015-05-03	LUP	C	1	Darlingi	Up	In
490	2015-05-03	LUP	C	2	Darlingi	Down	In
491	2015-05-03	LUP	C	2	Darlingi	Up	In
492	2015-05-03	LUP	C	2	Darlingi	Down	In
493	2015-05-03	LUP	C	2	Darlingi	Down	Out
494	2015-05-03	LUP	C	2	Darlingi	Down	Out
495	2015-05-03	LUP	C	2	Darlingi	Up	In
496	2015-05-03	LUP	C	3	Darlingi	Down	In
497	2015-05-03	LUP	C	3	Darlingi	Down	Out
498	2015-05-03	LUP	C	3	Darlingi	Down	Out
499	2015-05-03	LUP	C	3	Darlingi	Up	In
500	2015-05-03	LUP	C	4	Darlingi	Down	In
501	2015-05-03	LUP	C	5	Darlingi	Up	In
502	2015-05-03	LUP	C	5	Darlingi	Down	In
503	2015-05-03	LUP	C	5	Darlingi	Down	Out
504	2015-05-03	LUP	D	20	Darlingi	Down	Out
505	2015-05-03	LUP	D	20	Darlingi	Up	Out
506	2015-05-03	LUP	D	21	Darlingi	Down	Out
507	2015-05-03	LUP	D	22	Darlingi	Down	Out
508	2015-05-03	LUP	D	23	Darlingi	Down	In
509	2015-05-03	LUP	D	24	Darlingi	Down	In
510	2015-05-03	LUP	D	1	Darlingi	Down	In
511	2015-05-03	LUP	D	1	Darlingi	Up	Out
512	2015-05-03	LUP	D	2	Darlingi	Down	Out
513	2015-05-03	LUP	D	3	Darlingi	Down	In
514	2015-05-03	LUP	D	20	Darlingi	Up	Out
515	2015-05-03	LUP	D	21	Darlingi	Down	Out
516	2015-05-03	LUP	D	22	Darlingi	Down	Out
517	2015-05-05	LUP	A	18	Nuneztovari	Down	Out
518	2015-05-05	LUP	A	18	Darlingi	Down	Out
519	2015-05-05	LUP	A	18	Darlingi	Down	Out
520	2015-05-05	LUP	A	18	Darlingi	Down	In
521	2015-05-05	LUP	A	19	Darlingi	Down	Out
522	2015-05-05	LUP	A	19	Darlingi	Down	Out
523	2015-05-05	LUP	A	19	Darlingi	Down	In
524	2015-05-05	LUP	A	20	Darlingi	Down	In
525	2015-05-05	LUP	A	20	Darlingi	Down	In
526	2015-05-05	LUP	A	20	Darlingi	Down	In
527	2015-05-05	LUP	A	20	Darlingi	Up	Out
528	2015-05-05	LUP	A	20	Darlingi	Down	In
529	2015-05-05	LUP	A	20	Darlingi	Down	In
530	2015-05-05	LUP	A	20	Darlingi	Down	In
531	2015-05-05	LUP	A	22	Darlingi	Down	Out
532	2015-05-05	LUP	A	22	Darlingi	Down	Out
533	2015-05-05	LUP	A	22	Darlingi	Down	Out
534	2015-05-05	LUP	A	22	Darlingi	Down	Out
535	2015-05-05	LUP	A	22	Darlingi	Down	In
536	2015-05-05	LUP	A	23	Darlingi	Down	In
537	2015-05-05	LUP	A	23	Darlingi	Down	Out
538	2015-05-05	LUP	A	24	Darlingi	Down	In
539	2015-05-05	LUP	A	24	Darlingi	Down	In
540	2015-05-05	LUP	A	24	Darlingi	Down	In
541	2015-05-05	LUP	A	24	Darlingi	Down	In
542	2015-05-05	LUP	A	24	Darlingi	Down	Out
543	2015-05-05	LUP	A	2	Darlingi	Up	In
544	2015-05-05	LUP	A	2	Darlingi	Down	In
545	2015-05-05	LUP	A	2	Darlingi	Down	In
546	2015-05-05	LUP	A	2	Darlingi	Down	In
547	2015-05-05	LUP	A	2	Darlingi	Down	Out
548	2015-05-05	LUP	A	2	Darlingi	Down	Out
549	2015-05-05	LUP	A	3	Darlingi	Down	In
550	2015-05-05	LUP	A	3	Darlingi	Down	In
551	2015-05-05	LUP	A	4	Darlingi	Up	Out
552	2015-05-05	LUP	A	4	Darlingi	Up	In
553	2015-05-05	LUP	A	4	Darlingi	Up	In
554	2015-05-05	LUP	A	5	Darlingi	Down	Out
555	2015-05-05	LUP	A	5	Darlingi	Up	In
556	2015-05-05	LUP	B	18	Darlingi	Down	Out
557	2015-05-05	LUP	B	18	Darlingi	Down	Out
558	2015-05-05	LUP	B	18	Darlingi	Down	In
559	2015-05-05	LUP	B	19	Darlingi	Down	Out
560	2015-05-05	LUP	B	19	Darlingi	Down	Out
561	2015-05-05	LUP	B	19	Darlingi	Down	Out
562	2015-05-05	LUP	B	19	Darlingi	Down	In
563	2015-05-05	LUP	B	19	Darlingi	Down	In
564	2015-05-05	LUP	B	20	Darlingi	Down	Out
565	2015-05-05	LUP	B	20	Darlingi	Down	Out
566	2015-05-05	LUP	B	20	Darlingi	Down	Out
567	2015-05-05	LUP	B	21	Darlingi	Down	Out
568	2015-05-05	LUP	B	20	Darlingi	Up	Out
569	2015-05-05	LUP	B	20	Darlingi	Up	Out
570	2015-05-05	LUP	B	20	Darlingi	Up	Out
571	2015-05-05	LUP	B	20	Darlingi	Up	In
572	2015-05-05	LUP	B	20	Darlingi	Down	In
573	2015-05-05	LUP	B	21	Darlingi	Down	Out
574	2015-05-05	LUP	B	22	Darlingi	Down	Out
575	2015-05-05	LUP	B	22	Darlingi	Up	In
576	2015-05-05	LUP	B	23	Darlingi	Down	Out
577	2015-05-05	LUP	B	23	Darlingi	Down	Out
578	2015-05-05	LUP	B	1	Darlingi	Down	Out
579	2015-05-05	LUP	B	2	Darlingi	Down	In
580	2015-05-05	LUP	B	2	Darlingi	Down	Out
581	2015-05-05	LUP	B	2	Darlingi	Down	In
582	2015-05-05	LUP	B	5	Darlingi	Down	In
583	2015-05-05	LUP	B	5	Darlingi	Down	In
584	2015-05-05	LUP	C	18	Darlingi	Down	Out
585	2015-05-05	LUP	C	18	Darlingi	Down	Out
586	2015-05-05	LUP	C	18	Darlingi	Down	Out
587	2015-05-05	LUP	C	18	Darlingi	Down	Out
588	2015-05-05	LUP	C	19	Darlingi	Down	In
589	2015-05-05	LUP	C	19	Darlingi	Down	In
590	2015-05-05	LUP	C	19	Darlingi	Down	In
591	2015-05-05	LUP	C	19	Darlingi	Down	Out
592	2015-05-05	LUP	C	19	Darlingi	Down	Out
593	2015-05-05	LUP	C	20	Darlingi	Down	Out
594	2015-05-05	LUP	C	20	Darlingi	Down	Out
595	2015-05-05	LUP	C	20	Darlingi	Down	Out
596	2015-05-05	LUP	C	20	Darlingi	Down	In
597	2015-05-05	LUP	C	20	Darlingi	Down	In
598	2015-05-05	LUP	C	21	Darlingi	Up	In
599	2015-05-05	LUP	C	21	Darlingi	Down	In
600	2015-05-05	LUP	C	21	Darlingi	Down	Out
601	2015-05-05	LUP	C	21	Darlingi	Down	Out
602	2015-05-05	LUP	C	21	Darlingi	Down	In
603	2015-05-05	LUP	C	21	Darlingi	Up	In
604	2015-05-05	LUP	C	22	Darlingi	Down	In
605	2015-05-05	LUP	C	22	Darlingi	Down	In
606	2015-05-05	LUP	C	22	Darlingi	Down	Out
607	2015-05-05	LUP	C	22	Darlingi	Down	Out
608	2015-05-05	LUP	C	23	Darlingi	Down	Out
609	2015-05-05	LUP	C	23	Darlingi	Down	Out
610	2015-05-05	LUP	C	23	Darlingi	Down	Out
611	2015-05-05	LUP	C	24	Darlingi	Down	In
612	2015-05-05	LUP	C	24	Darlingi	Down	In
613	2015-05-05	LUP	C	24	Darlingi	Down	In
614	2015-05-05	LUP	C	24	Darlingi	Down	Out
615	2015-05-05	LUP	C	1	Darlingi	Down	Out
616	2015-05-05	LUP	C	1	Darlingi	Down	Out
617	2015-05-05	LUP	C	1	Darlingi	Down	In
618	2015-05-05	LUP	C	2	Darlingi	Down	Out
619	2015-05-05	LUP	C	2	Darlingi	Down	Out
620	2015-05-05	LUP	C	2	Darlingi	Down	Out
621	2015-05-05	LUP	C	2	Darlingi	Down	In
622	2015-05-05	LUP	C	2	Darlingi	Down	In
623	2015-05-05	LUP	C	2	Darlingi	Down	In
624	2015-05-05	LUP	C	3	Darlingi	Down	In
625	2015-05-05	LUP	C	3	Darlingi	Up	In
626	2015-05-05	LUP	C	3	Darlingi	Down	In
627	2015-05-05	LUP	C	3	Darlingi	Up	Out
628	2015-05-05	LUP	C	4	Darlingi	Down	In
629	2015-05-05	LUP	C	5	Darlingi	Down	Out
630	2015-05-05	LUP	C	5	Darlingi	Down	Out
631	2015-05-05	LUP	D	18	Darlingi	Down	Out
632	2015-05-05	LUP	D	18	Darlingi	Down	Out
633	2015-05-05	LUP	D	19	Darlingi	Down	Out
634	2015-05-05	LUP	D	20	Darlingi	Down	In
635	2015-05-05	LUP	D	20	Darlingi	Down	In
636	2015-05-05	LUP	D	20	Darlingi	Down	In
637	2015-05-05	LUP	D	20	Darlingi	Down	In
638	2015-05-05	LUP	D	20	Darlingi	Down	Out
639	2015-05-05	LUP	D	21	Darlingi	Down	In
640	2015-05-05	LUP	D	21	Darlingi	Down	In
641	2015-05-05	LUP	D	21	Darlingi	Down	In
642	2015-05-05	LUP	D	21	Darlingi	Down	In
643	2015-05-05	LUP	D	22	Darlingi	Down	Out
644	2015-05-05	LUP	D	22	Darlingi	Down	Out
645	2015-05-05	LUP	D	2	Darlingi	Down	In
646	2015-05-05	LUP	D	2	Darlingi	Down	Out
647	2015-05-05	LUP	D	2	Darlingi	Down	Out
648	2015-05-05	LUP	D	3	Darlingi	Down	In
649	2015-05-05	LUP	D	4	Darlingi	Down	In
650	2015-05-05	LUP	D	4	Darlingi	Down	In
651	2015-05-05	LUP	D	5	Darlingi	Down	In
652	2015-06-08	LUP	A	18	Darlingi	Down	Out
653	2015-06-08	LUP	A	18	Darlingi	Down	Out
654	2015-06-08	LUP	A	18	Darlingi	Down	In
655	2015-06-08	LUP	A	18	Darlingi	Down	In
656	2015-06-08	LUP	A	19	Darlingi	Down	Out
657	2015-06-08	LUP	A	19	Darlingi	Down	Out
658	2015-06-08	LUP	A	19	Darlingi	Down	In
659	2015-06-08	LUP	A	20	Darlingi	Down	Out
660	2015-06-08	LUP	A	21	Darlingi	Down	Out
661	2015-06-08	LUP	A	22	Darlingi	Down	In
662	2015-06-08	LUP	A	22	Darlingi	Down	In
663	2015-06-08	LUP	A	22	Darlingi	Down	In
664	2015-06-08	LUP	A	22	Darlingi	Down	Out
665	2015-06-08	LUP	A	22	Darlingi	Down	Out
666	2015-06-08	LUP	A	23	Darlingi	Down	In
667	2015-06-08	LUP	A	23	Darlingi	Down	In
668	2015-06-08	LUP	A	23	Darlingi	Down	In
669	2015-06-08	LUP	A	24	Darlingi	Up	Out
670	2015-06-08	LUP	A	24	Darlingi	Down	Out
671	2015-06-08	LUP	A	24	Darlingi	Down	In
672	2015-06-08	LUP	A	24	Darlingi	Down	In
673	2015-06-08	LUP	A	24	Darlingi	Down	In
674	2015-06-08	LUP	A	24	Darlingi	Down	In
675	2015-06-08	LUP	A	1	Darlingi	Up	Out
676	2015-06-08	LUP	A	1	Darlingi	Down	In
677	2015-06-08	LUP	A	2	Darlingi	Down	In
678	2015-06-08	LUP	A	2	Nuneztovari	Down	In
679	2015-06-08	LUP	A	2	Darlingi	Down	In
680	2015-06-08	LUP	A	2	Darlingi	Down	In
681	2015-06-08	LUP	A	2	Darlingi	Down	In
682	2015-06-08	LUP	A	2	Darlingi	Down	In
683	2015-06-08	LUP	A	2	Darlingi	Down	Out
684	2015-06-08	LUP	A	2	Darlingi	Down	Out
685	2015-06-08	LUP	A	2	Darlingi	Down	Out
686	2015-06-08	LUP	A	3	Darlingi	Down	Out
687	2015-06-08	LUP	A	3	Darlingi	Down	Out
688	2015-06-08	LUP	A	3	Darlingi	Down	In
689	2015-06-08	LUP	A	4	Darlingi	Down	In
690	2015-06-08	LUP	A	4	Darlingi	Down	In
691	2015-06-08	LUP	A	4	Darlingi	Down	In
692	2015-06-08	LUP	A	4	Darlingi	Down	Out
693	2015-06-08	LUP	A	5	Darlingi	Up	Out
694	2015-06-08	LUP	A	5	Darlingi	Up	Out
695	2015-06-08	LUP	A	5	Darlingi	Down	In
696	2015-06-08	LUP	B	18	Darlingi	Up	Out
697	2015-06-08	LUP	B	18	Darlingi	Down	Out
698	2015-06-08	LUP	B	18	Darlingi	Down	Out
699	2015-06-08	LUP	B	18	Darlingi	Down	In
700	2015-06-08	LUP	B	18	Darlingi	Down	In
701	2015-06-08	LUP	B	19	Darlingi	Down	Out
702	2015-06-08	LUP	B	19	Darlingi	Down	Out
703	2015-06-08	LUP	B	19	Darlingi	Down	Out
704	2015-06-08	LUP	B	19	Darlingi	Down	In
705	2015-06-08	LUP	B	20	Darlingi	Down	In
706	2015-06-08	LUP	B	20	Darlingi	Down	In
707	2015-06-08	LUP	B	20	Darlingi	Down	In
708	2015-06-08	LUP	B	21	Darlingi	Down	In
709	2015-06-08	LUP	B	21	Darlingi	Down	In
710	2015-06-08	LUP	B	21	Darlingi	Down	In
711	2015-06-08	LUP	B	21	Darlingi	Down	Out
712	2015-06-08	LUP	B	22	Darlingi	Down	Out
713	2015-06-08	LUP	B	23	Darlingi	Down	In
714	2015-06-08	LUP	B	23	Darlingi	Down	In
715	2015-06-08	LUP	B	23	Darlingi	Down	In
716	2015-06-08	LUP	B	23	Darlingi	Down	In
717	2015-06-08	LUP	B	23	Darlingi	Down	Out
718	2015-06-08	LUP	B	24	Darlingi	Down	Out
719	2015-06-08	LUP	B	24	Darlingi	Down	Out
720	2015-06-08	LUP	B	24	Darlingi	Up	Out
721	2015-06-08	LUP	B	24	Darlingi	Down	In
722	2015-06-08	LUP	B	24	Darlingi	Down	In
723	2015-06-08	LUP	B	1	Darlingi	Down	In
724	2015-06-08	LUP	B	1	Darlingi	Down	In
725	2015-06-08	LUP	B	1	Darlingi	Down	In
726	2015-06-08	LUP	B	1	Darlingi	Down	In
727	2015-06-08	LUP	B	1	Darlingi	Down	Out
728	2015-06-08	LUP	B	2	Darlingi	Down	In
729	2015-06-08	LUP	B	2	Darlingi	Down	In
730	2015-06-08	LUP	B	2	Darlingi	Down	In
731	2015-06-08	LUP	B	2	Darlingi	Down	In
732	2015-06-08	LUP	B	2	Darlingi	Down	In
733	2015-06-08	LUP	B	2	Darlingi	Down	Out
734	2015-06-08	LUP	B	3	Darlingi	Up	In
735	2015-06-08	LUP	B	3	Darlingi	Down	In
736	2015-06-08	LUP	B	3	Darlingi	Down	In
737	2015-06-08	LUP	B	4	Darlingi	Down	Out
738	2015-06-08	LUP	B	4	Darlingi	Down	In
739	2015-06-08	LUP	B	4	Darlingi	Down	Out
740	2015-06-08	LUP	B	5	Darlingi	Down	Out
741	2015-06-08	LUP	B	5	Darlingi	Down	Out
742	2015-06-08	LUP	B	5	Darlingi	Down	In
743	2015-06-08	LUP	B	5	Darlingi	Down	In
744	2015-06-08	LUP	B	5	Darlingi	Down	In
745	2015-06-08	LUP	C	18	Darlingi	Down	Out
746	2015-06-08	LUP	C	18	Darlingi	Down	Out
747	2015-06-08	LUP	C	18	Darlingi	Down	Out
748	2015-06-08	LUP	C	18	Darlingi	Down	Out
749	2015-06-08	LUP	C	18	Darlingi	Down	In
750	2015-06-08	LUP	C	19	Darlingi	Down	Out
751	2015-06-08	LUP	C	19	Darlingi	Down	Out
752	2015-06-08	LUP	C	19	Darlingi	Down	In
753	2015-06-08	LUP	C	19	Darlingi	Down	In
754	2015-06-08	LUP	C	20	Darlingi	Down	Out
755	2015-06-08	LUP	C	20	Darlingi	Down	Out
756	2015-06-08	LUP	C	20	Darlingi	Down	Out
757	2015-06-08	LUP	C	20	Darlingi	Down	In
758	2015-06-08	LUP	C	20	Darlingi	Up	In
759	2015-06-08	LUP	C	20	Darlingi	Down	In
760	2015-06-08	LUP	C	20	Darlingi	Down	Out
761	2015-06-08	LUP	C	20	Darlingi	Down	In
762	2015-06-08	LUP	C	21	Darlingi	Down	In
763	2015-06-08	LUP	C	21	Darlingi	Down	In
764	2015-06-08	LUP	C	21	Darlingi	Down	In
765	2015-06-08	LUP	C	22	Darlingi	Down	In
766	2015-06-08	LUP	C	22	Darlingi	Down	In
767	2015-06-08	LUP	C	22	Darlingi	Down	In
768	2015-06-08	LUP	C	22	Darlingi	Down	Out
769	2015-06-08	LUP	C	22	Darlingi	Down	Out
770	2015-06-08	LUP	C	23	Darlingi	Up	Out
771	2015-06-08	LUP	C	23	Darlingi	Down	In
772	2015-06-08	LUP	C	23	Darlingi	Down	In
773	2015-06-08	LUP	C	23	Darlingi	Down	In
774	2015-06-08	LUP	C	23	Darlingi	Down	In
775	2015-06-08	LUP	C	23	Darlingi	Down	Out
776	2015-06-08	LUP	C	24	Darlingi	Down	Out
777	2015-06-08	LUP	C	24	Darlingi	Down	Out
778	2015-06-08	LUP	C	24	Darlingi	Down	Out
779	2015-06-08	LUP	C	24	Darlingi	Down	In
780	2015-06-08	LUP	C	1	Darlingi	Down	Out
781	2015-06-08	LUP	C	1	Darlingi	Down	Out
782	2015-06-08	LUP	C	1	Darlingi	Up	In
783	2015-06-08	LUP	C	1	Darlingi	Down	In
784	2015-06-08	LUP	C	1	Darlingi	Up	In
785	2015-06-08	LUP	C	2	Darlingi	Down	In
786	2015-06-08	LUP	C	2	Darlingi	Down	In
787	2015-06-08	LUP	C	2	Darlingi	Down	In
788	2015-06-08	LUP	C	2	Darlingi	Down	Out
789	2015-06-08	LUP	C	2	Darlingi	Down	Out
790	2015-06-08	LUP	C	2	Darlingi	Up	Out
791	2015-06-08	LUP	C	3	Darlingi	Down	In
792	2015-06-08	LUP	C	3	Darlingi	Down	Out
793	2015-06-08	LUP	C	3	Darlingi	Down	Out
794	2015-06-08	LUP	C	4	Darlingi	Down	In
795	2015-06-08	LUP	C	4	Darlingi	Down	In
796	2015-06-08	LUP	C	4	Darlingi	Up	In
797	2015-06-08	LUP	C	4	Darlingi	Down	Out
798	2015-06-08	LUP	C	5	Darlingi	Up	In
799	2015-06-08	LUP	C	5	Darlingi	Down	In
800	2015-06-08	LUP	C	5	Darlingi	Down	Out
801	2015-06-08	LUP	D	18	Darlingi	Down	Out
802	2015-06-08	LUP	D	18	Darlingi	Up	Out
803	2015-06-08	LUP	D	18	Darlingi	Down	In
804	2015-06-08	LUP	D	19	Darlingi	Up	Out
805	2015-06-08	LUP	D	20	Darlingi	Down	Out
806	2015-06-08	LUP	D	20	Darlingi	Down	Out
807	2015-06-08	LUP	D	20	Darlingi	Down	Out
808	2015-06-08	LUP	D	20	Darlingi	Up	In
809	2015-06-08	LUP	D	21	Darlingi	Down	Out
810	2015-06-08	LUP	D	21	Darlingi	Down	Out
811	2015-06-08	LUP	D	22	Darlingi	Down	Out
812	2015-06-08	LUP	D	23	Darlingi	Down	In
813	2015-06-08	LUP	D	24	Darlingi	Down	In
814	2015-06-08	LUP	D	24	Darlingi	Down	In
815	2015-06-08	LUP	D	24	Darlingi	Down	Out
816	2015-06-08	LUP	D	1	Darlingi	Down	In
817	2015-06-08	LUP	D	1	Darlingi	Down	In
818	2015-06-08	LUP	D	1	Darlingi	Up	Out
819	2015-06-08	LUP	D	2	Darlingi	Down	Out
820	2015-06-08	LUP	D	2	Darlingi	Down	Out
821	2015-06-08	LUP	D	2	Darlingi	Down	Out
822	2015-06-08	LUP	D	2	Darlingi	Down	In
823	2015-06-08	LUP	D	3	Darlingi	Down	In
824	2015-06-08	LUP	D	2	Darlingi	Up	Out
825	2015-06-08	LUP	D	2	Darlingi	Up	Out
826	2015-06-08	LUP	D	3	Darlingi	Down	Out
827	2015-06-08	LUP	D	3	Darlingi	Down	Out
828	2015-06-08	LUP	D	3	Darlingi	Down	Out
829	2015-06-08	LUP	D	4	Darlingi	Down	In
830	2015-06-08	LUP	D	4	Darlingi	Down	Out
831	2015-06-08	LUP	D	5	Darlingi	Down	Out
832	2015-06-08	LUP	D	5	Darlingi	Down	Out
833	2015-06-08	LUP	D	5	Darlingi	Down	Out
834	2015-06-08	LUP	D	5	Darlingi	Down	Out
835	2015-06-10	LUP	A	18	Darlingi	Down	Out
836	2015-06-10	LUP	A	18	Darlingi	Down	Out
837	2015-06-10	LUP	A	18	Darlingi	Down	Out
838	2015-06-10	LUP	A	18	Darlingi	Down	Out
839	2015-06-10	LUP	A	19	Darlingi	Down	Out
840	2015-06-10	LUP	A	19	Darlingi	Down	Out
841	2015-06-10	LUP	A	19	Darlingi	Down	In
842	2015-06-10	LUP	A	20	Darlingi	Down	In
843	2015-06-10	LUP	A	20	Darlingi	Down	In
844	2015-06-10	LUP	A	20	Darlingi	Down	In
845	2015-06-10	LUP	A	20	Darlingi	Up	Out
846	2015-06-10	LUP	A	20	Darlingi	Down	Out
847	2015-06-10	LUP	A	20	Darlingi	Down	Out
848	2015-06-10	LUP	A	20	Darlingi	Down	Out
849	2015-06-10	LUP	A	20	Darlingi	Down	Out
850	2015-06-10	LUP	A	20	Darlingi	Down	Out
851	2015-06-10	LUP	A	21	Darlingi	Down	In
852	2015-06-10	LUP	A	21	Darlingi	Down	Out
853	2015-06-10	LUP	A	21	Darlingi	Down	Out
854	2015-06-10	LUP	A	22	Darlingi	Down	Out
855	2015-06-10	LUP	A	22	Darlingi	Down	Out
856	2015-06-10	LUP	A	22	Darlingi	Down	Out
857	2015-06-10	LUP	A	22	Darlingi	Down	Out
858	2015-06-10	LUP	A	22	Darlingi	Down	In
859	2015-06-10	LUP	A	22	Darlingi	Down	In
860	2015-06-10	LUP	A	22	Darlingi	Down	In
861	2015-06-10	LUP	A	23	Darlingi	Down	In
862	2015-06-10	LUP	A	23	Darlingi	Down	In
863	2015-06-10	LUP	A	23	Darlingi	Up	In
864	2015-06-10	LUP	A	23	Darlingi	Down	In
865	2015-06-10	LUP	A	24	Darlingi	Down	In
866	2015-06-10	LUP	A	24	Darlingi	Down	In
867	2015-06-10	LUP	A	24	Darlingi	Down	In
868	2015-06-10	LUP	A	24	Darlingi	Down	Out
869	2015-06-10	LUP	A	24	Darlingi	Down	Out
870	2015-06-10	LUP	A	2	Darlingi	Up	In
871	2015-06-10	LUP	A	2	Darlingi	Down	In
872	2015-06-10	LUP	A	2	Darlingi	Down	In
873	2015-06-10	LUP	A	2	Darlingi	Down	In
874	2015-06-10	LUP	A	2	Darlingi	Down	In
875	2015-06-10	LUP	A	2	Darlingi	Down	In
876	2015-06-10	LUP	A	2	Darlingi	Down	Out
877	2015-06-10	LUP	A	2	Darlingi	Down	Out
878	2015-06-10	LUP	A	2	Darlingi	Down	Out
879	2015-06-10	LUP	A	2	Darlingi	Down	Out
880	2015-06-10	LUP	A	3	Darlingi	Down	In
881	2015-06-10	LUP	A	3	Darlingi	Down	In
882	2015-06-10	LUP	A	3	Darlingi	Down	In
883	2015-06-10	LUP	A	3	Darlingi	Down	Out
884	2015-06-10	LUP	A	4	Darlingi	Down	In
885	2015-06-10	LUP	A	4	Darlingi	Down	In
886	2015-06-10	LUP	A	4	Darlingi	Up	Out
887	2015-06-10	LUP	A	5	Darlingi	Down	Out
888	2015-06-10	LUP	A	5	Darlingi	Down	In
889	2015-06-10	LUP	A	5	Darlingi	Down	Out
890	2015-06-10	LUP	A	5	Darlingi	Up	In
891	2015-06-10	LUP	B	18	Darlingi	Down	Out
892	2015-06-10	LUP	B	18	Darlingi	Down	Out
893	2015-06-10	LUP	B	18	Darlingi	Down	Out
894	2015-06-10	LUP	B	18	Darlingi	Down	In
895	2015-06-10	LUP	B	19	Darlingi	Down	Out
896	2015-06-10	LUP	B	19	Darlingi	Down	Out
897	2015-06-10	LUP	B	19	Darlingi	Down	Out
898	2015-06-10	LUP	B	19	Darlingi	Down	Out
899	2015-06-10	LUP	B	20	Darlingi	Down	In
900	2015-06-10	LUP	B	20	Darlingi	Down	In
901	2015-06-10	LUP	B	20	Darlingi	Down	In
902	2015-06-10	LUP	B	20	Darlingi	Down	In
903	2015-06-10	LUP	B	20	Darlingi	Down	Out
904	2015-06-10	LUP	B	20	Darlingi	Down	Out
905	2015-06-10	LUP	B	20	Darlingi	Down	Out
906	2015-06-10	LUP	B	21	Darlingi	Up	Out
907	2015-06-10	LUP	B	20	Darlingi	Down	Out
908	2015-06-10	LUP	B	20	Darlingi	Down	Out
909	2015-06-10	LUP	B	20	Darlingi	Down	Out
910	2015-06-10	LUP	B	20	Darlingi	Down	Out
911	2015-06-10	LUP	B	20	Darlingi	Down	In
912	2015-06-10	LUP	B	21	Darlingi	Down	In
913	2015-06-10	LUP	B	21	Darlingi	Down	Out
914	2015-06-10	LUP	B	21	Darlingi	Down	Out
915	2015-06-10	LUP	B	21	Darlingi	Down	Out
916	2015-06-10	LUP	B	22	Darlingi	Up	Out
917	2015-06-10	LUP	B	22	Darlingi	Down	In
918	2015-06-10	LUP	B	22	Darlingi	Down	In
919	2015-06-10	LUP	B	22	Darlingi	Down	In
920	2015-06-10	LUP	B	23	Darlingi	Down	Out
921	2015-06-10	LUP	B	23	Darlingi	Down	Out
922	2015-06-10	LUP	B	23	Darlingi	Down	In
923	2015-06-10	LUP	B	2	Darlingi	Up	Out
924	2015-06-10	LUP	B	2	Darlingi	Down	Out
925	2015-06-10	LUP	B	2	Darlingi	Down	In
926	2015-06-10	LUP	B	2	Darlingi	Down	In
927	2015-06-10	LUP	B	2	Darlingi	Down	In
928	2015-06-10	LUP	B	3	Darlingi	Down	In
929	2015-06-10	LUP	B	3	Darlingi	Down	In
930	2015-06-10	LUP	B	4	Darlingi	Down	In
931	2015-06-10	LUP	B	4	Darlingi	Down	In
932	2015-06-10	LUP	B	5	Darlingi	Down	In
933	2015-06-10	LUP	B	5	Darlingi	Down	In
934	2015-06-10	LUP	B	5	Darlingi	Down	In
935	2015-06-10	LUP	C	18	Darlingi	Down	Out
936	2015-06-10	LUP	C	18	Darlingi	Down	Out
937	2015-06-10	LUP	C	18	Darlingi	Down	Out
938	2015-06-10	LUP	C	19	Darlingi	Down	Out
939	2015-06-10	LUP	C	19	Darlingi	Down	Out
940	2015-06-10	LUP	C	19	Darlingi	Down	In
941	2015-06-10	LUP	C	19	Darlingi	Down	In
942	2015-06-10	LUP	C	19	Darlingi	Down	In
943	2015-06-10	LUP	C	19	Darlingi	Down	In
944	2015-06-10	LUP	C	20	Darlingi	Down	Out
945	2015-06-10	LUP	C	20	Darlingi	Down	Out
946	2015-06-10	LUP	C	20	Darlingi	Down	Out
947	2015-06-10	LUP	C	20	Darlingi	Down	Out
948	2015-06-10	LUP	C	20	Darlingi	Down	Out
949	2015-06-10	LUP	C	20	Darlingi	Down	Out
950	2015-06-10	LUP	C	20	Darlingi	Down	In
951	2015-06-10	LUP	C	20	Darlingi	Down	In
952	2015-06-10	LUP	C	20	Darlingi	Down	In
953	2015-06-10	LUP	C	21	Darlingi	Up	In
954	2015-06-10	LUP	C	21	Darlingi	Down	In
955	2015-06-10	LUP	C	21	Darlingi	Up	In
956	2015-06-10	LUP	C	21	Darlingi	Down	In
957	2015-06-10	LUP	C	21	Darlingi	Down	In
958	2015-06-10	LUP	C	21	Darlingi	Down	Out
959	2015-06-10	LUP	C	21	Darlingi	Down	Out
960	2015-06-10	LUP	C	21	Darlingi	Down	Out
961	2015-06-10	LUP	C	22	Darlingi	Down	Out
962	2015-06-10	LUP	C	22	Darlingi	Down	Out
963	2015-06-10	LUP	C	23	Darlingi	Down	Out
964	2015-06-10	LUP	C	23	Darlingi	Down	Out
965	2015-06-10	LUP	C	23	Darlingi	Up	Out
966	2015-06-10	LUP	C	24	Darlingi	Down	In
967	2015-06-10	LUP	C	24	Darlingi	Down	In
968	2015-06-10	LUP	C	24	Darlingi	Down	In
969	2015-06-10	LUP	C	24	Darlingi	Down	Out
970	2015-06-10	LUP	C	1	Darlingi	Down	Out
971	2015-06-10	LUP	C	1	Darlingi	Down	Out
972	2015-06-10	LUP	C	1	Darlingi	Down	Out
973	2015-06-10	LUP	C	1	Darlingi	Up	In
974	2015-06-10	LUP	C	2	Darlingi	Down	Out
975	2015-06-10	LUP	C	2	Darlingi	Down	Out
976	2015-06-10	LUP	C	2	Darlingi	Down	Out
977	2015-06-10	LUP	C	2	Darlingi	Down	Out
978	2015-06-10	LUP	C	2	Darlingi	Down	In
979	2015-06-10	LUP	C	2	Darlingi	Down	In
980	2015-06-10	LUP	C	2	Darlingi	Down	In
981	2015-06-10	LUP	C	2	Darlingi	Down	In
982	2015-06-10	LUP	C	2	Darlingi	Down	In
983	2015-06-10	LUP	C	2	Darlingi	Down	In
984	2015-06-10	LUP	C	3	Darlingi	Down	Out
985	2015-06-10	LUP	C	3	Darlingi	Down	Out
986	2015-06-10	LUP	C	3	Darlingi	Down	In
987	2015-06-10	LUP	C	4	Darlingi	Up	In
988	2015-06-10	LUP	C	4	Darlingi	Down	In
989	2015-06-10	LUP	C	5	Darlingi	Down	Out
990	2015-06-10	LUP	C	5	Darlingi	Down	Out
991	2015-06-10	LUP	D	18	Darlingi	Down	Out
992	2015-06-10	LUP	D	18	Darlingi	Down	Out
993	2015-06-10	LUP	D	18	Darlingi	Down	Out
994	2015-06-10	LUP	D	19	Darlingi	Down	Out
995	2015-06-10	LUP	D	19	Darlingi	Down	Out
996	2015-06-10	LUP	D	19	Darlingi	Down	In
997	2015-06-10	LUP	D	20	Darlingi	Down	Out
998	2015-06-10	LUP	D	20	Darlingi	Down	Out
999	2015-06-10	LUP	D	20	Darlingi	Down	Out
1000	2015-06-10	LUP	D	20	Darlingi	Down	In
1001	2015-06-10	LUP	D	20	Darlingi	Down	In
1002	2015-06-10	LUP	D	20	Darlingi	Down	In
1003	2015-06-10	LUP	D	20	Darlingi	Down	In
1004	2015-06-10	LUP	D	20	Darlingi	Down	In
1005	2015-06-10	LUP	D	21	Darlingi	Down	In
1006	2015-06-10	LUP	D	22	Darlingi	Down	Out
1007	2015-06-10	LUP	D	22	Darlingi	Down	Out
1008	2015-06-10	LUP	D	23	Darlingi	Down	In
1009	2015-06-10	LUP	D	23	Darlingi	Down	In
1010	2015-06-10	LUP	D	23	Darlingi	Down	Out
1011	2015-06-10	LUP	D	23	Darlingi	Down	In
1012	2015-06-10	LUP	D	24	Darlingi	Down	Out
1013	2015-06-10	LUP	D	24	Darlingi	Down	In
1014	2015-06-10	LUP	D	1	Darlingi	Down	In
1015	2015-06-10	LUP	D	1	Darlingi	Down	In
1016	2015-06-10	LUP	D	2	Darlingi	Down	In
1017	2015-06-10	LUP	D	2	Darlingi	Down	In
1018	2015-06-10	LUP	D	2	Darlingi	Down	In
1019	2015-06-10	LUP	D	4	Darlingi	Down	In
1020	2015-06-10	LUP	D	4	Darlingi	Down	In

## Sheet: CAH2013
ID CODE	DATE	LOCALITY	TIME	MORPH. IDENTIFICATION	HEIGHT	SIDE
SBRCAH 1	2015-03-19	CAHUIDE	19	Darlingi	Abajo	Dentro
SBRCAH 2	2015-03-19	CAHUIDE	19	Darlingi	Abajo	Dentro
SBRCAH 3	2015-03-19	CAHUIDE	19	Darlingi	Abajo	Dentro
SBRCAH 4	2015-03-19	CAHUIDE	19	Darlingi	Abajo	Dentro
SBRCAH 5	2015-03-19	CAHUIDE	19	Darlingi	Abajo	Dentro
SBRCAH 6	2015-03-19	CAHUIDE	19	Darlingi	Abajo	Dentro
SBRCAH 7	2015-03-19	CAHUIDE	19	Darlingi	Abajo	Dentro
SBRCAH 8	2015-03-19	CAHUIDE	19	Cx
SBRCAH 9	2015-03-19	CAHUIDE	19	Cx
SBRCAH 10	2015-03-19	CAHUIDE	19	Cx
SBRCAH 11	2015-03-19	CAHUIDE	19	Cx
SBRCAH 12	2015-03-19	CAHUIDE	19	Cx
SBRCAH 13	2015-03-19	CAHUIDE	19	Cx
SBRCAH 14	2015-03-19	CAHUIDE	19	Cx
SBRCAH 15	2015-03-19	CAHUIDE	19	Cx
SBRCAH 16	2015-03-19	CAHUIDE	20	Darlingi	Abajo	Dentro
SBRCAH 17	2015-03-19	CAHUIDE	20	Darlingi	Abajo	Dentro
SBRCAH 18	2015-03-19	CAHUIDE	20	Darlingi	Abajo	Dentro
SBRCAH 19	2015-03-19	CAHUIDE	20	Darlingi	Abajo	Dentro
SBRCAH 20	2015-03-19	CAHUIDE	20	Darlingi	Abajo	Dentro
SBRCAH 21	2015-03-19	CAHUIDE	20	Darlingi	Abajo	Dentro
SBRCAH 22	2015-03-19	CAHUIDE	20	Cx
SBRCAH 23	2015-03-19	CAHUIDE	20	Cx
SBRCAH 24	2015-03-19	CAHUIDE	21	Darlingi	Abajo	Dentro
SBRCAH 25	2015-03-19	CAHUIDE	21	Darlingi	Abajo	Dentro
SBRCAH 26	2015-03-19	CAHUIDE	21	Darlingi	Abajo	Dentro
SBRCAH 27	2015-03-19	CAHUIDE	21	Darlingi	Abajo	Dentro
SBRCAH 28	2015-03-19	CAHUIDE	21	Darlingi	Abajo	Dentro
SBRCAH 29	2015-03-19	CAHUIDE	21	Cx
SBRCAH 30	2015-03-19	CAHUIDE	22	Darlingi	Abajo	Dentro
SBRCAH 31	2015-03-19	CAHUIDE	22	Darlingi	Abajo	Dentro
SBRCAH 32	2015-03-19	CAHUIDE	24	Darlingi	Abajo	Dentro
SBRCAH 33	2015-03-19	CAHUIDE	24	Darlingi	Abajo	Dentro
SBRCAH 34	2015-03-19	CAHUIDE	24	Darlingi	Abajo	Dentro
SBRCAH 35	2015-03-19	CAHUIDE	24	Darlingi	Abajo	Dentro
SBRCAH 36	2015-03-19	CAHUIDE	24	Cx
SBRCAH 37	2015-03-19	CAHUIDE	24	Cx
SBRCAH 38	2015-03-19	CAHUIDE	24	Cx
SBRCAH 39	2015-03-19	CAHUIDE	1	Darlingi	Abajo	Dentro
SBRCAH 40	2015-03-19	CAHUIDE	3	Darlingi	Abajo	Dentro
SBRCAH 41	2015-03-19	CAHUIDE	3	Cx
SBRCAH 42	2015-03-19	CAHUIDE	3	Cx
SBRCAH 43	2015-03-19	CAHUIDE	4	Darlingi	Abajo	Dentro
SBRCAH 44	2015-03-19	CAHUIDE	19	Darlingi	Abajo	Fuera
SBRCAH 45	2015-03-19	CAHUIDE	19	Darlingi	Abajo	Fuera
SBRCAH 46	2015-03-19	CAHUIDE	19	Darlingi	Abajo	Fuera
SBRCAH 47	2015-03-19	CAHUIDE	19	Darlingi	Abajo	Fuera
SBRCAH 48	2015-03-19	CAHUIDE	19	Darlingi	Abajo	Fuera
SBRCAH 49	2015-03-19	CAHUIDE	19	Darlingi	Abajo	Fuera
SBRCAH 50	2015-03-19	CAHUIDE	19	Darlingi	Abajo	Fuera
SBRCAH 51	2015-03-19	CAHUIDE	19	Darlingi	Abajo	Fuera
SBRCAH 52	2015-03-19	CAHUIDE	19	Darlingi	Abajo	Fuera
SBRCAH 53	2015-03-19	CAHUIDE	19	Cx
SBRCAH 54	2015-03-19	CAHUIDE	19	Cx
SBRCAH 55	2015-03-19	CAHUIDE	19	Cx
SBRCAH 56	2015-03-19	CAHUIDE	19	Cx
SBRCAH 57	2015-03-19	CAHUIDE	19	Cx
SBRCAH 58	2015-03-19	CAHUIDE	20	Darlingi	Abajo	Fuera
SBRCAH 59	2015-03-19	CAHUIDE	20	Darlingi	Abajo	Fuera
SBRCAH 60	2015-03-19	CAHUIDE	20	Darlingi	Abajo	Fuera
SBRCAH 61	2015-03-19	CAHUIDE	20	Darlingi	Abajo	Fuera
SBRCAH 62	2015-03-19	CAHUIDE	20	Cx
SBRCAH 63	2015-03-19	CAHUIDE	20	Cx
SBRCAH 64	2015-03-19	CAHUIDE	20	Cx
SBRCAH 65	2015-03-19	CAHUIDE	20	Cx
SBRCAH 66	2015-03-19	CAHUIDE	20	Cx
SBRCAH 67	2015-03-19	CAHUIDE	21	Darlingi	Abajo	Fuera
SBRCAH 68	2015-03-19	CAHUIDE	21	Darlingi	Abajo	Fuera
SBRCAH 69	2015-03-19	CAHUIDE	21	Darlingi	Abajo	Fuera
SBRCAH 70	2015-03-19	CAHUIDE	21	Darlingi	Abajo	Fuera
SBRCAH 71	2015-03-19	CAHUIDE	21	Darlingi	Abajo	Fuera
SBRCAH 72	2015-03-19	CAHUIDE	21	Darlingi	Abajo	Fuera
SBRCAH 73	2015-03-19	CAHUIDE	21	Darlingi	Abajo	Fuera
SBRCAH 74	2015-03-19	CAHUIDE	21	Cx
SBRCAH 75	2015-03-19	CAHUIDE	22	Darlingi	Abajo	Fuera
SBRCAH 76	2015-03-19	CAHUIDE	22	Darlingi	Abajo	Fuera
SBRCAH 77	2015-03-19	CAHUIDE	22	Darlingi	Abajo	Fuera
SBRCAH 78	2015-03-19	CAHUIDE	22	Darlingi	Abajo	Fuera
SBRCAH 79	2015-03-19	CAHUIDE	23	Darlingi	Abajo	Fuera
SBRCAH 80	2015-03-19	CAHUIDE	3	Darlingi	Abajo	Fuera
SBRCAH 81	2015-03-19	CAHUIDE	3	Darlingi	Abajo	Fuera
SBRCAH 82	2015-03-19	CAHUIDE	4	Darlingi	Abajo	Fuera
SBRCAH 83	2015-03-19	CAHUIDE	4	Cx
SBRCAH 84	2015-04-25	CAHUIDE	18	Darlingi	Abajo	Fuera
SBRCAH 85	2015-04-25	CAHUIDE	18	Darlingi	Abajo	Fuera
SBRCAH 86	2015-04-25	CAHUIDE	18	Cx
SBRCAH 87	2015-04-25	CAHUIDE	18	Cx
SBRCAH 88	2015-04-25	CAHUIDE	19	Darlingi	Abajo	Fuera
SBRCAH 89	2015-04-25	CAHUIDE	20	Darlingi	Abajo	Fuera
SBRCAH 90	2015-04-25	CAHUIDE	21	Darlingi	Abajo	Fuera
SBRCAH 91	2015-04-25	CAHUIDE	21	Darlingi	Abajo	Fuera
SBRCAH 92	2015-04-25	CAHUIDE	21	Darlingi	Abajo	Fuera
SBRCAH 93	2015-04-25	CAHUIDE	21	Cx
SBRCAH 94	2015-04-25	CAHUIDE	22	Darlingi	Abajo	Fuera
SBRCAH 95	2015-04-25	CAHUIDE	22	Cx
SBRCAH 96	2015-04-25	CAHUIDE	23	Darlingi	Abajo	Fuera
SBRCAH 97	2015-04-25	CAHUIDE	23	Darlingi	Abajo	Fuera
SBRCAH 98	2015-04-25	CAHUIDE	23	Darlingi	Abajo	Fuera
SBRCAH 99	2015-04-25	CAHUIDE	23	Darlingi	Abajo	Fuera
SBRCAH 100	2015-04-25	CAHUIDE	23	Cx
SBRCAH 101	2015-04-25	CAHUIDE	24	Darlingi	Abajo	Fuera
SBRCAH 102	2015-04-25	CAHUIDE	24	Cx
SBRCAH 103	2015-04-25	CAHUIDE	24	Cx
SBRCAH 104	2015-04-25	CAHUIDE	24	Cx
SBRCAH 105	2015-04-25	CAHUIDE	2	Darlingi	Abajo	Fuera
SBRCAH 106	2015-04-25	CAHUIDE	2	Darlingi	Abajo	Fuera
SBRCAH 107	2015-04-25	CAHUIDE	2	Cx
SBRCAH 108	2015-04-25	CAHUIDE	4	Darlingi	Abajo	Fuera
SBRCAH 109	2015-04-25	CAHUIDE	5	Darlingi	Abajo	Fuera
SBRCAH 110	2015-04-25	CAHUIDE	18	Darlingi	Abajo	Dentro
SBRCAH 111	2015-04-25	CAHUIDE	18	Darlingi	Abajo	Dentro
SBRCAH 112	2015-04-25	CAHUIDE	18	Darlingi	Abajo	Dentro
SBRCAH 113	2015-04-25	CAHUIDE	18	Darlingi	Abajo	Dentro
SBRCAH 114	2015-04-25	CAHUIDE	19	Darlingi	Abajo	Dentro
SBRCAH 115	2015-04-25	CAHUIDE	19	Darlingi	Abajo	Dentro
SBRCAH 116	2015-04-25	CAHUIDE	19	Darlingi	Abajo	Dentro
SBRCAH 117	2015-04-25	CAHUIDE	19	Darlingi	Abajo	Dentro
SBRCAH 118	2015-04-25	CAHUIDE	19	Darlingi	Abajo	Dentro
SBRCAH 119	2015-04-25	CAHUIDE	19	Darlingi	Abajo	Dentro
SBRCAH 120	2015-04-25	CAHUIDE	19	Darlingi	Abajo	Dentro
SBRCAH 121	2015-04-25	CAHUIDE	19	Darlingi	Abajo	Dentro
SBRCAH 122	2015-04-25	CAHUIDE	19	Darlingi	Abajo	Dentro
SBRCAH 123	2015-04-25	CAHUIDE	19	Cx
SBRCAH 124	2015-04-25	CAHUIDE	19	Cx
SBRCAH 125	2015-04-25	CAHUIDE	19	Cx
SBRCAH 126	2015-04-25	CAHUIDE	20	Darlingi	Abajo	Dentro
SBRCAH 127	2015-04-25	CAHUIDE	20	Darlingi	Abajo	Dentro
SBRCAH 128	2015-04-25	CAHUIDE	20	Darlingi	Arriba	Dentro
SBRCAH 129	2015-04-25	CAHUIDE	21	Darlingi	Abajo	Dentro
SBRCAH 130	2015-04-25	CAHUIDE	21	Darlingi	Abajo	Dentro
SBRCAH 131	2015-04-25	CAHUIDE	21	Darlingi	Abajo	Dentro
SBRCAH 132	2015-04-25	CAHUIDE	21	Darlingi	Abajo	Dentro
SBRCAH 133	2015-04-25	CAHUIDE	21	Darlingi	Abajo	Dentro
SBRCAH 134	2015-04-25	CAHUIDE	21	Darlingi	Abajo	Dentro
SBRCAH 135	2015-04-25	CAHUIDE	21	Cx
SBRCAH 136	2015-04-25	CAHUIDE	21	Cx
SBRCAH 137	2015-04-25	CAHUIDE	22	Darlingi	Arriba	Dentro
SBRCAH 138	2015-04-25	CAHUIDE	22	Darlingi	Abajo	Dentro
SBRCAH 139	2015-04-25	CAHUIDE	22	Cx
SBRCAH 140	2015-04-25	CAHUIDE	23	Darlingi	Abajo	Dentro
SBRCAH 141	2015-04-25	CAHUIDE	23	Darlingi	Abajo	Dentro
SBRCAH 142	2015-04-25	CAHUIDE	23	Cx
SBRCAH 143	2015-04-25	CAHUIDE	24	Darlingi	Abajo	Dentro
SBRCAH 144	2015-04-25	CAHUIDE	24	Cx
SBRCAH 145	2015-04-25	CAHUIDE	2	Darlingi	Abajo	Dentro
SBRCAH 146	2015-04-25	CAHUIDE	2	Darlingi	Arriba	Dentro
SBRCAH 147	2015-04-25	CAHUIDE	2	Cx
SBRCAH 148	2015-04-25	CAHUIDE	3	Cx
SBRCAH 149	2015-04-25	CAHUIDE	4	Darlingi	Abajo	Dentro
SBRCAH 150	2015-04-25	CAHUIDE	4	Darlingi	Abajo	Dentro
SBRCAH 151	2015-04-25	CAHUIDE	4	Cx
SBRCAH 152	2015-04-25	CAHUIDE	4	Cx
SBRCAH 153	2015-04-25	CAHUIDE	5	Darlingi	Abajo	Dentro
SBRCAH 154	2015-04-26	CAHUIDE	18	Darlingi	Abajo	Dentro
SBRCAH 155	2015-04-26	CAHUIDE	18	Darlingi	Abajo	Dentro
SBRCAH 156	2015-04-26	CAHUIDE	18	Darlingi	Abajo	Dentro
SBRCAH 157	2015-04-26	CAHUIDE	18	Cx
SBRCAH 158	2015-04-26	CAHUIDE	18	Cx
SBRCAH 159	2015-04-26	CAHUIDE	18	Cx
SBRCAH 160	2015-04-26	CAHUIDE	18	Cx
SBRCAH 161	2015-04-26	CAHUIDE	18	Cx
SBRCAH 162	2015-04-26	CAHUIDE	19	Darlingi	Abajo	Dentro
SBRCAH 163	2015-04-26	CAHUIDE	19	Darlingi	Abajo	Dentro
SBRCAH 164	2015-04-26	CAHUIDE	19	Darlingi	Arriba	Dentro
SBRCAH 165	2015-04-26	CAHUIDE	19	Cx
SBRCAH 166	2015-04-26	CAHUIDE	19	Cx
SBRCAH 167	2015-04-26	CAHUIDE	20	Darlingi	Abajo	Dentro
SBRCAH 168	2015-04-26	CAHUIDE	20	Darlingi	Abajo	Dentro
SBRCAH 169	2015-04-26	CAHUIDE	20	Darlingi	Abajo	Dentro
SBRCAH 170	2015-04-26	CAHUIDE	20	Darlingi	Arriba	Dentro
SBRCAH 171	2015-04-26	CAHUIDE	20	Cx
SBRCAH 172	2015-04-26	CAHUIDE	20	Cx
SBRCAH 173	2015-04-26	CAHUIDE	21	Darlingi	Abajo	Dentro
SBRCAH 174	2015-04-26	CAHUIDE	21	Darlingi	Abajo	Dentro
SBRCAH 175	2015-04-26	CAHUIDE	22	Darlingi
SBRCAH 176	2015-04-26	CAHUIDE	22	Darlingi
SBRCAH 177	2015-04-26	CAHUIDE	22	Darlingi
SBRCAH 178	2015-04-26	CAHUIDE	22	Cx
SBRCAH 179	2015-04-26	CAHUIDE	hongos
SBRCAH 180	2015-04-26	CAHUIDE	23	Darlingi	Abajo	Dentro
SBRCAH 181	2015-04-26	CAHUIDE	23	Darlingi	Abajo	Dentro
SBRCAH 182	2015-04-26	CAHUIDE	23	Darlingi	Abajo	Dentro
SBRCAH 183	2015-04-26	CAHUIDE	23	Cx
SBRCAH 184	2015-04-26	CAHUIDE	23	Cx
SBRCAH 185	2015-04-26	CAHUIDE	23	Cx
SBRCAH 186	2015-04-26	CAHUIDE	24	Darlingi	Abajo	Dentro
SBRCAH 187	2015-04-26	CAHUIDE	1	Darlingi	Abajo	Dentro
SBRCAH 188	2015-04-26	CAHUIDE	1	Cx
SBRCAH 189	2015-04-26	CAHUIDE	2	Darlingi	Abajo	Dentro
SBRCAH 190	2015-04-26	CAHUIDE	2	Darlingi	Abajo	Dentro
SBRCAH 191	2015-04-26	CAHUIDE	3	Darlingi	Abajo	Dentro
SBRCAH 192	2015-04-26	CAHUIDE	3	Darlingi	Arriba	Dentro
SBRCAH 193	2015-04-26	CAHUIDE	3	Cx
SBRCAH 194	2015-04-26	CAHUIDE	4	Darlingi	Abajo	Dentro
SBRCAH 195	2015-04-26	CAHUIDE	4	Darlingi	Abajo	Dentro
SBRCAH 196	2015-04-26	CAHUIDE	4	Cx
SBRCAH 197	2015-04-26	CAHUIDE	18	Darlingi	Abajo	Fuera
SBRCAH 198	2015-04-26	CAHUIDE	18	Cx
SBRCAH 199	2015-04-26	CAHUIDE	18	Cx
SBRCAH 200	2015-04-26	CAHUIDE	19	Darlingi	Abajo	Fuera
SBRCAH 201	2015-04-26	CAHUIDE	19	Darlingi	Abajo	Fuera
SBRCAH 202	2015-04-26	CAHUIDE	19	Cx
SBRCAH 203	2015-04-26	CAHUIDE	19	Cx
SBRCAH 204	2015-04-26	CAHUIDE	20	Darlingi	Abajo	Fuera
SBRCAH 205	2015-04-26	CAHUIDE	21	Darlingi	Abajo	Fuera
SBRCAH 206	2015-04-26	CAHUIDE	21	Darlingi	Abajo	Fuera
SBRCAH 207	2015-04-26	CAHUIDE	21	Darlingi	Abajo	Fuera
SBRCAH 208	2015-04-26	CAHUIDE	21	Darlingi	Abajo	Fuera
SBRCAH 209	2015-04-26	CAHUIDE	22	Darlingi	Abajo	Fuera
SBRCAH 210	2015-04-26	CAHUIDE	22	Cx
SBRCAH 211	2015-04-26	CAHUIDE	23	Darlingi	Abajo	Fuera
SBRCAH 212	2015-04-26	CAHUIDE	1	Cx
SBRCAH 213	2015-04-26	CAHUIDE	2	Cx
SBRCAH 214	2015-04-26	CAHUIDE	3	Cx
SBRCAH 215	2015-04-26	CAHUIDE	4	Darlingi	Abajo	Fuera
SBRCAH 216	2015-04-26	CAHUIDE	4	Darlingi	Abajo	Fuera
SBRCAH 217	2015-05-13	CAHUIDE	18	Darlingi	Abajo	Fuera
SBRCAH 218	2015-05-13	CAHUIDE	18	Darlingi	Abajo	Fuera
SBRCAH 219	2015-05-13	CAHUIDE	18	Darlingi	Abajo	Fuera
SBRCAH 220	2015-05-13	CAHUIDE	18	Darlingi	Abajo	Fuera
SBRCAH 221	2015-05-13	CAHUIDE	18	Cx
SBRCAH 222	2015-05-13	CAHUIDE	18	Cx
SBRCAH 223	2015-05-13	CAHUIDE	18	Cx
SBRCAH 224	2015-05-13	CAHUIDE	18	Cx
SBRCAH 225	2015-05-13	CAHUIDE	19	Darlingi	Abajo	Fuera
SBRCAH 226	2015-05-13	CAHUIDE	19	Darlingi	Abajo	Fuera
SBRCAH 227	2015-05-13	CAHUIDE	19	Darlingi	Abajo	Fuera
SBRCAH 228	2015-05-13	CAHUIDE	19	Darlingi	Abajo	Fuera
SBRCAH 229	2015-05-13	CAHUIDE	19	Darlingi	Abajo	Fuera
SBRCAH 230	2015-05-13	CAHUIDE	21	Darlingi	Abajo	Fuera
SBRCAH 231	2015-05-13	CAHUIDE	21	Darlingi	Abajo	Fuera
SBRCAH 232	2015-05-13	CAHUIDE	21	Darlingi	Abajo	Fuera
SBRCAH 233	2015-05-13	CAHUIDE	21	Darlingi	Abajo	Fuera
SBRCAH 234	2015-05-13	CAHUIDE	21	Darlingi	Abajo	Fuera
SBRCAH 235	2015-05-13	CAHUIDE	20	Darlingi	Abajo	Fuera
SBRCAH 236	2015-05-13	CAHUIDE	20	Darlingi	Abajo	Fuera
SBRCAH 237	2015-05-13	CAHUIDE	20	Darlingi	Abajo	Fuera
SBRCAH 238	2015-05-13	CAHUIDE	20	Darlingi	Abajo	Fuera
SBRCAH 239	2015-05-13	CAHUIDE	20	Darlingi	Abajo	Fuera
SBRCAH 240	2015-05-13	CAHUIDE	20	Darlingi	Arriba	Fuera
SBRCAH 241	2015-05-13	CAHUIDE	22	Darlingi	Abajo	Fuera
SBRCAH 242	2015-05-13	CAHUIDE	22	Darlingi	Abajo	Fuera
SBRCAH 243	2015-05-13	CAHUIDE	22	Darlingi	Abajo	Fuera
SBRCAH 244	2015-05-13	CAHUIDE	22	Darlingi	Abajo	Fuera
SBRCAH 245	2015-05-13	CAHUIDE	22	Darlingi	Abajo	Fuera
SBRCAH 246	2015-05-13	CAHUIDE	22	Darlingi	Abajo	Fuera
SBRCAH 247	2015-05-13	CAHUIDE	22	Darlingi	Abajo	Fuera
SBRCAH 248	2015-05-13	CAHUIDE	22	Darlingi	Abajo	Fuera
SBRCAH 249	2015-05-13	CAHUIDE	22	Cx
SBRCAH 250	2015-05-13	CAHUIDE	22	Cx
SBRCAH 251	2015-05-13	CAHUIDE	22	Cx
SBRCAH 252	2015-05-13	CAHUIDE	22	Cx
SBRCAH 253	2015-05-13	CAHUIDE	22	Cx
SBRCAH 254	2015-05-13	CAHUIDE	22	Cx
SBRCAH 255	2015-05-13	CAHUIDE	22	Cx
SBRCAH 256	2015-05-13	CAHUIDE	23	Darlingi	Arriba	Fuera
SBRCAH 257	2015-05-13	CAHUIDE	23	Darlingi	Abajo	Fuera
SBRCAH 258	2015-05-13	CAHUIDE	23	Darlingi	Abajo	Fuera
SBRCAH 259	2015-05-13	CAHUIDE	23	Darlingi	Abajo	Fuera
SBRCAH 260	2015-05-13	CAHUIDE	23	Darlingi	Abajo	Fuera
SBRCAH 261	2015-05-13	CAHUIDE	23	Darlingi	Abajo	Fuera
SBRCAH 262	2015-05-13	CAHUIDE	23	Darlingi	Abajo	Fuera
SBRCAH 263	2015-05-13	CAHUIDE	23	Cx
SBRCAH 264	2015-05-13	CAHUIDE	23	Cx
SBRCAH 265	2015-05-13	CAHUIDE	23	Cx
SBRCAH 266	2015-05-13	CAHUIDE	23	Cx
SBRCAH 267	2015-05-13	CAHUIDE	23	Cx
SBRCAH 268	2015-05-13	CAHUIDE	24	Darlingi	Abajo	Fuera
SBRCAH 269	2015-05-13	CAHUIDE	24	Darlingi	Abajo	Fuera
SBRCAH 270	2015-05-13	CAHUIDE	24	Darlingi	Abajo	Fuera
SBRCAH 271	2015-05-13	CAHUIDE	24	Darlingi	Abajo	Fuera
SBRCAH 272	2015-05-13	CAHUIDE	24	Cx
SBRCAH 273	2015-05-13	CAHUIDE	2	Cx
SBRCAH 274	2015-05-13	CAHUIDE	2	Cx
SBRCAH 275	2015-05-13	CAHUIDE	2	Cx
SBRCAH 276	2015-05-13	CAHUIDE	3	Darlingi	Arriba	Fuera
SBRCAH 277	2015-05-13	CAHUIDE	3	Darlingi	Arriba	Fuera
SBRCAH 278	2015-05-13	CAHUIDE	3	Darlingi	Arriba	Fuera
SBRCAH 279	2015-05-13	CAHUIDE	3	Cx
SBRCAH 280	2015-05-13	CAHUIDE	3	Cx
SBRCAH 281	2015-05-13	CAHUIDE	3	Cx
SBRCAH 282	2015-05-13	CAHUIDE	3	Cx
SBRCAH 283	2015-05-13	CAHUIDE	4	Darlingi	Arriba	Fuera
SBRCAH 284	2015-05-13	CAHUIDE	4	Darlingi	Arriba	Fuera
SBRCAH 285	2015-05-13	CAHUIDE	4	Darlingi	Arriba	Fuera
SBRCAH 286	2015-05-13	CAHUIDE	4	Darlingi	Arriba	Fuera
SBRCAH 287	2015-05-13	CAHUIDE	4	Darlingi	Arriba	Fuera
SBRCAH 288	2015-05-13	CAHUIDE	4	Darlingi	Arriba	Fuera
SBRCAH 289	2015-05-13	CAHUIDE	4	Cx
SBRCAH 290	2015-05-13	CAHUIDE	4	Cx
SBRCAH 291	2015-05-13	CAHUIDE	4	Cx
SBRCAH 292	2015-05-13	CAHUIDE	4	Cx
SBRCAH 293	2015-05-13	CAHUIDE	5	Cx
SBRCAH 294	2015-05-13	CAHUIDE	5	Cx
SBRCAH 295	2015-05-13	CAHUIDE	18	Darlingi	Arriba	Dentro
SBRCAH 296	2015-05-13	CAHUIDE	18	Darlingi	Abajo	Dentro
SBRCAH 297	2015-05-13	CAHUIDE	18	Darlingi	Abajo	Dentro
SBRCAH 298	2015-05-13	CAHUIDE	18	Darlingi	Abajo	Dentro
SBRCAH 299	2015-05-13	CAHUIDE	18	Darlingi	Abajo	Dentro
SBRCAH 300	2015-05-13	CAHUIDE	18	Darlingi	Abajo	Dentro
SBRCAH 301	2015-05-13	CAHUIDE	18	Darlingi	Abajo	Dentro
SBRCAH 302	2015-05-13	CAHUIDE	18	Cx
SBRCAH 303	2015-05-13	CAHUIDE	18	Cx
SBRCAH 304	2015-05-13	CAHUIDE	18	Cx
SBRCAH 305	2015-05-13	CAHUIDE	18	Cx
SBRCAH 306	2015-05-13	CAHUIDE	19	Darlingi	Abajo	Dentro
SBRCAH 307	2015-05-13	CAHUIDE	19	Darlingi	Abajo	Dentro
SBRCAH 308	2015-05-13	CAHUIDE	19	Darlingi	Abajo	Dentro
SBRCAH 309	2015-05-13	CAHUIDE	19	Darlingi	Abajo	Dentro
SBRCAH 310	2015-05-13	CAHUIDE	19	Darlingi	Abajo	Dentro
SBRCAH 311	2015-05-13	CAHUIDE	19	Darlingi	Abajo	Dentro
SBRCAH 312	2015-05-13	CAHUIDE	19	Darlingi	Abajo	Dentro
SBRCAH 313	2015-05-13	CAHUIDE	19	Darlingi	Abajo	Dentro
SBRCAH 314	2015-05-13	CAHUIDE	19	Cx
SBRCAH 315	2015-05-13	CAHUIDE	19	Cx
SBRCAH 316	2015-05-13	CAHUIDE	19	Cx
SBRCAH 317	2015-05-13	CAHUIDE	19	Cx
SBRCAH 318	2015-05-13	CAHUIDE	19	Cx
SBRCAH 319	2015-05-13	CAHUIDE	20	Darlingi	Abajo	Dentro
SBRCAH 320	2015-05-13	CAHUIDE	20	Darlingi	Abajo	Dentro
SBRCAH 321	2015-05-13	CAHUIDE	20	Darlingi	Abajo	Dentro
SBRCAH 322	2015-05-13	CAHUIDE	20	Darlingi	Abajo	Dentro
SBRCAH 323	2015-05-13	CAHUIDE	20	Darlingi	Abajo	Dentro
SBRCAH 324	2015-05-13	CAHUIDE	20	Darlingi	Abajo	Dentro
SBRCAH 325	2015-05-13	CAHUIDE	20	Darlingi	Abajo	Dentro
SBRCAH 326	2015-05-13	CAHUIDE	20	Darlingi	Abajo	Dentro
SBRCAH 327	2015-05-13	CAHUIDE	20	Darlingi	Abajo	Dentro
SBRCAH 328	2015-05-13	CAHUIDE	20	Darlingi	Abajo	Dentro
SBRCAH 329	2015-05-13	CAHUIDE	20	Cx
SBRCAH 330	2015-05-13	CAHUIDE	20	Cx
SBRCAH 331	2015-05-13	CAHUIDE	20	Cx
SBRCAH 332	2015-05-13	CAHUIDE	20	Cx
SBRCAH 333	2015-05-13	CAHUIDE	20	Cx
SBRCAH 334	2015-05-13	CAHUIDE	20	Cx
SBRCAH 335	2015-05-13	CAHUIDE	20	Cx
SBRCAH 336	2015-05-13	CAHUIDE	20	Cx
SBRCAH 337	2015-05-13	CAHUIDE	20	Cx
SBRCAH 338	2015-05-13	CAHUIDE	21	Darlingi	Abajo	Dentro
SBRCAH 339	2015-05-13	CAHUIDE	21	Darlingi	Abajo	Dentro
SBRCAH 340	2015-05-13	CAHUIDE	21	Darlingi	Abajo	Dentro
SBRCAH 341	2015-05-13	CAHUIDE	21	Darlingi	Abajo	Dentro
SBRCAH 342	2015-05-13	CAHUIDE	21	Darlingi	Abajo	Dentro
SBRCAH 343	2015-05-13	CAHUIDE	21	Darlingi	Abajo	Dentro
SBRCAH 344	2015-05-13	CAHUIDE	21	Darlingi	Abajo	Dentro
SBRCAH 345	2015-05-13	CAHUIDE	21	Darlingi	Abajo	Dentro
SBRCAH 346	2015-05-13	CAHUIDE	21	Darlingi	Abajo	Dentro
SBRCAH 347	2015-05-13	CAHUIDE	21	Darlingi	Abajo	Dentro
SBRCAH 348	2015-05-13	CAHUIDE	21	Darlingi	Arriba	Dentro
SBRCAH 349	2015-05-13	CAHUIDE	21	Darlingi	Arriba	Dentro
SBRCAH 350	2015-05-13	CAHUIDE	21	Darlingi	Arriba	Dentro
SBRCAH 351	2015-05-13	CAHUIDE	21	Darlingi	Arriba	Dentro
SBRCAH 352	2015-05-13	CAHUIDE	21	Darlingi	Arriba	Dentro
SBRCAH 353	2015-05-13	CAHUIDE	21	Cx
SBRCAH 354	2015-05-13	CAHUIDE	21	Darlingi	Abajo	Arriba
SBRCAH 355	2015-05-13	CAHUIDE	21	Cx
SBRCAH 356	2015-05-13	CAHUIDE	21	Cx
SBRCAH 357	2015-05-13	CAHUIDE	21	Cx
SBRCAH 358	2015-05-13	CAHUIDE	21	Cx
SBRCAH 359	2015-05-13	CAHUIDE	22	Darlingi	Abajo	Dentro
SBRCAH 360	2015-05-13	CAHUIDE	22	Darlingi	Abajo	Dentro
SBRCAH 361	2015-05-13	CAHUIDE	22	Darlingi	Abajo	Dentro
SBRCAH 362	2015-05-13	CAHUIDE	22	Darlingi	Abajo	Dentro
SBRCAH 363	2015-05-13	CAHUIDE	22	Darlingi	Abajo	Dentro
SBRCAH 364	2015-05-13	CAHUIDE	22	Darlingi	Abajo	Dentro
SBRCAH 365	2015-05-13	CAHUIDE	22	Darlingi	Abajo	Dentro
SBRCAH 366	2015-05-13	CAHUIDE	22	Darlingi	Abajo	Dentro
SBRCAH 367	2015-05-13	CAHUIDE	22	Darlingi	Abajo	Dentro
SBRCAH 368	2015-05-13	CAHUIDE	22	Darlingi	Abajo	Dentro
SBRCAH 369	2015-05-13	CAHUIDE	22	Darlingi	Abajo	Dentro
SBRCAH 370	2015-05-13	CAHUIDE	22	Darlingi	Abajo	Dentro
SBRCAH 371	2015-05-13	CAHUIDE	22	Darlingi	Abajo	Dentro
SBRCAH 372	2015-05-13	CAHUIDE	22	Darlingi	Abajo	Dentro
SBRCAH 373	2015-05-13	CAHUIDE	22	Cx
SBRCAH 374	2015-05-13	CAHUIDE	22	Cx
SBRCAH 375	2015-05-13	CAHUIDE	22	Cx
SBRCAH 376	2015-05-13	CAHUIDE	22	Cx
SBRCAH 377	2015-05-13	CAHUIDE	22	Cx
SBRCAH 378	2015-05-13	CAHUIDE	22	Cx
SBRCAH 379	2015-05-13	CAHUIDE	22	Cx
SBRCAH 380	2015-05-13	CAHUIDE	22	Cx
SBRCAH 381	2015-05-13	CAHUIDE	22	Cx
SBRCAH 382	2015-05-13	CAHUIDE	22	Cx
SBRCAH 383	2015-05-13	CAHUIDE	22	Cx
SBRCAH 384	2015-05-13	CAHUIDE	22	Cx
SBRCAH 385	2015-05-13	CAHUIDE	22	Cx
SBRCAH 386	2015-05-13	CAHUIDE	22	Cx
SBRCAH 387	2015-05-13	CAHUIDE	22	Cx
SBRCAH 388	2015-05-13	CAHUIDE	22	Cx
SBRCAH 389	2015-05-13	CAHUIDE	22	Cx
SBRCAH 390	2015-05-13	CAHUIDE	22	Cx
SBRCAH 391	2015-05-13	CAHUIDE	22	Cx
SBRCAH 392	2015-05-13	CAHUIDE	22	Cx
SBRCAH 393	2015-05-13	CAHUIDE	22	Cx
SBRCAH 394	2015-05-13	CAHUIDE	22	Cx
SBRCAH 395	2015-05-13	CAHUIDE	23	Darlingi	Abajo	Dentro
SBRCAH 396	2015-05-13	CAHUIDE	23	Darlingi	Abajo	Dentro
SBRCAH 397	2015-05-13	CAHUIDE	23	Darlingi	Abajo	Dentro
SBRCAH 398	2015-05-13	CAHUIDE	23	Darlingi	Abajo	Dentro
SBRCAH 399	2015-05-13	CAHUIDE	23	Darlingi	Abajo	Dentro
SBRCAH 400	2015-05-13	CAHUIDE	23	Darlingi	Abajo	Dentro
SBRCAH 401	2015-05-13	CAHUIDE	23	Darlingi	Abajo	Dentro
SBRCAH 402	2015-05-13	CAHUIDE	23	Darlingi	Abajo	Dentro
SBRCAH 403	2015-05-13	CAHUIDE	23	Darlingi	Abajo	Dentro
SBRCAH 404	2015-05-13	CAHUIDE	23	Darlingi	Abajo	Dentro
SBRCAH 405	2015-05-13	CAHUIDE	23	Darlingi	Abajo	Dentro
SBRCAH 406	2015-05-13	CAHUIDE	23	Darlingi	Abajo	Dentro
SBRCAH 407	2015-05-13	CAHUIDE	23	Darlingi	Abajo	Dentro
SBRCAH 408	2015-05-13	CAHUIDE	23	Darlingi	Abajo	Dentro
SBRCAH 409	2015-05-13	CAHUIDE	23	Darlingi	Abajo	Dentro
SBRCAH 410	2015-05-13	CAHUIDE	23	Darlingi	Abajo	Dentro
SBRCAH 411	2015-05-13	CAHUIDE	23	Darlingi	Abajo	Dentro
SBRCAH 412	2015-05-13	CAHUIDE	23	Darlingi	Abajo	Dentro
SBRCAH 413	2015-05-13	CAHUIDE	23	Darlingi	Abajo	Dentro
SBRCAH 414	2015-05-13	CAHUIDE	23	Darlingi	Abajo	Dentro
SBRCAH 415	2015-05-13	CAHUIDE	23	Darlingi	Abajo	Dentro
SBRCAH 416	2015-05-13	CAHUIDE	23	Darlingi	Abajo	Dentro
SBRCAH 417	2015-05-13	CAHUIDE	23	Darlingi	Abajo	Dentro
SBRCAH 418	2015-05-13	CAHUIDE	23	Darlingi	Abajo	Dentro
SBRCAH 419	2015-05-13	CAHUIDE	23	Darlingi	Abajo	Dentro
SBRCAH 420	2015-05-13	CAHUIDE	23	Darlingi	Abajo	Dentro
SBRCAH 421	2015-05-13	CAHUIDE	23	Darlingi	Abajo	Dentro
SBRCAH 422	2015-05-13	CAHUIDE	23	Darlingi	Abajo	Dentro
SBRCAH 423	2015-05-13	CAHUIDE	23	Darlingi	Abajo	Dentro
SBRCAH 424	2015-05-13	CAHUIDE	23	Darlingi	Abajo	Dentro
SBRCAH 425	2015-05-13	CAHUIDE	23	Darlingi	Abajo	Dentro
SBRCAH 426	2015-05-13	CAHUIDE	23	Darlingi	Abajo	Dentro
SBRCAH 427	2015-05-13	CAHUIDE	23	Darlingi	Abajo	Dentro
SBRCAH 428	2015-05-13	CAHUIDE	23	Darlingi	Abajo	Dentro
SBRCAH 429	2015-05-13	CAHUIDE	23	Darlingi	Abajo	Dentro
SBRCAH 430	2015-05-13	CAHUIDE	23	Darlingi	Abajo	Dentro
SBRCAH 431	2015-05-13	CAHUIDE	23	Darlingi	Abajo	Dentro
SBRCAH 432	2015-05-13	CAHUIDE	23	Cx
SBRCAH 433	2015-05-13	CAHUIDE	23	Cx
SBRCAH 434	2015-05-13	CAHUIDE	23	Cx
SBRCAH 435	2015-05-13	CAHUIDE	23	Cx
SBRCAH 436	2015-05-13	CAHUIDE	23	Cx
SBRCAH 437	2015-05-13	CAHUIDE	23	Cx
SBRCAH 438	2015-05-13	CAHUIDE	23	Cx
SBRCAH 439	2015-05-13	CAHUIDE	23	Cx
SBRCAH 440	2015-05-13	CAHUIDE	24	Darlingi	Abajo	Dentro
SBRCAH 441	2015-05-13	CAHUIDE	24	Darlingi	Abajo	Dentro
SBRCAH 442	2015-05-13	CAHUIDE	24	Darlingi	Abajo	Dentro
SBRCAH 443	2015-05-13	CAHUIDE	24	Darlingi	Abajo	Dentro
SBRCAH 444	2015-05-13	CAHUIDE	24	Darlingi	Abajo	Dentro
SBRCAH 445	2015-05-13	CAHUIDE	24	Darlingi	Abajo	Dentro
SBRCAH 446	2015-05-13	CAHUIDE	24	Darlingi	Abajo	Dentro
SBRCAH 447	2015-05-13	CAHUIDE	24	Cx
SBRCAH 448	2015-05-13	CAHUIDE	24	Cx
SBRCAH 449	2015-05-13	CAHUIDE	24	Cx
SBRCAH 450	2015-05-13	CAHUIDE	24	Cx
SBRCAH 451	2015-05-13	CAHUIDE	24	Cx
SBRCAH 452	2015-05-13	CAHUIDE	1	Darlingi	Abajo	Dentro
SBRCAH 453	2015-05-13	CAHUIDE	1	Darlingi	Abajo	Dentro
SBRCAH 454	2015-05-13	CAHUIDE	1	Cx
SBRCAH 455	2015-05-13	CAHUIDE	1	Cx
SBRCAH 456	2015-05-13	CAHUIDE	1	Cx
SBRCAH 457	2015-05-13	CAHUIDE	1	Cx
SBRCAH 458	2015-05-13	CAHUIDE	1	Cx
SBRCAH 459	2015-05-13	CAHUIDE	2	Cx
SBRCAH 460	2015-05-13	CAHUIDE	2	Cx
SBRCAH 461	2015-05-13	CAHUIDE	2	Cx
SBRCAH 462	2015-05-13	CAHUIDE	2	Cx
SBRCAH 463	2015-05-13	CAHUIDE	2	Cx
SBRCAH 464	2015-05-13	CAHUIDE	3	Darlingi	Abajo	Dentro
SBRCAH 465	2015-05-13	CAHUIDE	3	Darlingi	Abajo	Dentro
SBRCAH 466	2015-05-13	CAHUIDE	3	Darlingi	Abajo	Dentro
SBRCAH 467	2015-05-13	CAHUIDE	3	Cx
SBRCAH 468	2015-05-13	CAHUIDE	3	Cx
SBRCAH 469	2015-05-13	CAHUIDE	3	Cx
SBRCAH 470	2015-05-13	CAHUIDE	3	Cx
SBRCAH 471	2015-05-13	CAHUIDE	4	Darlingi	Abajo	Dentro
SBRCAH 472	2015-05-13	CAHUIDE	4	Darlingi	Abajo	Dentro
SBRCAH 473	2015-05-13	CAHUIDE	4	Darlingi	Abajo	Dentro
SBRCAH 474	2015-05-13	CAHUIDE	4	Darlingi	Abajo	Dentro
SBRCAH 475	2015-05-13	CAHUIDE	4	Darlingi	Abajo	Dentro
SBRCAH 476	2015-05-13	CAHUIDE	4	Darlingi	Abajo	Dentro
SBRCAH 477	2015-05-13	CAHUIDE	4	Cx
SBRCAH 478	2015-05-13	CAHUIDE	4	Cx
SBRCAH 479	2015-05-13	CAHUIDE	4	Cx
SBRCAH 480	2015-05-13	CAHUIDE	4	Cx
SBRCAH 481	2015-05-13	CAHUIDE	4	Cx
SBRCAH 482	2015-05-13	CAHUIDE	5	Darlingi	Abajo	Dentro
SBRCAH 483	2015-05-13	CAHUIDE	5	Cx
SBRCAH 484	2015-05-15	CAHUIDE	18	Darlingi	Arriba	Dentro
SBRCAH 485	2015-05-15	CAHUIDE	18	Darlingi	Arriba	Dentro
SBRCAH 486	2015-05-15	CAHUIDE	18	Darlingi	Abajo	Dentro
SBRCAH 487	2015-05-15	CAHUIDE	18	Cx
SBRCAH 488	2015-05-15	CAHUIDE	18	Cx
SBRCAH 489	2015-05-15	CAHUIDE	18	Cx
SBRCAH 490	2015-05-15	CAHUIDE	18	Cx
SBRCAH 491	2015-05-15	CAHUIDE	19	Darlingi	Abajo	Dentro
SBRCAH 492	2015-05-15	CAHUIDE	19	Darlingi	Arriba	Dentro
SBRCAH 493	2015-05-15	CAHUIDE	19	Cx
SBRCAH 494	2015-05-15	CAHUIDE	19	Darlingi	Arriba	Dentro
SBRCAH 495	2015-05-15	CAHUIDE	19	Cx
SBRCAH 496	2015-05-15	CAHUIDE	20	Darlingi	Abajo	Dentro
SBRCAH 497	2015-05-15	CAHUIDE	20	Darlingi	Abajo	Dentro
SBRCAH 498	2015-05-15	CAHUIDE	20	Cx
SBRCAH 499	2015-05-15	CAHUIDE	20	Cx
SBRCAH 500	2015-05-15	CAHUIDE	20	Cx
SBRCAH 501	2015-05-15	CAHUIDE	20	Cx
SBRCAH 502	2015-05-15	CAHUIDE	21	Darlingi	Arriba	Dentro
SBRCAH 503	2015-05-15	CAHUIDE	21	Darlingi	Abajo	Dentro
SBRCAH 504	2015-05-15	CAHUIDE	21	Darlingi	Abajo	Dentro
SBRCAH 505	2015-05-15	CAHUIDE	21	Cx
SBRCAH 506	2015-05-15	CAHUIDE	21	Cx
SBRCAH 507	2015-05-15	CAHUIDE	21	Cx
SBRCAH 508	2015-05-15	CAHUIDE	21	Cx
SBRCAH 509	2015-05-15	CAHUIDE	21	Cx
SBRCAH 510	2015-05-15	CAHUIDE	22	Darlingi	Abajo	Dentro
SBRCAH 511	2015-05-15	CAHUIDE	22	Cx
SBRCAH 512	2015-05-15	CAHUIDE	22	Cx
SBRCAH 513	2015-05-15	CAHUIDE	22	Cx
SBRCAH 514	2015-05-15	CAHUIDE	22	Cx
SBRCAH 515	2015-05-15	CAHUIDE	23	Darlingi	Abajo	Dentro
SBRCAH 516	2015-05-15	CAHUIDE	23	Cx
SBRCAH 517	2015-05-15	CAHUIDE	23	Cx
SBRCAH 518	2015-05-15	CAHUIDE	24	Darlingi	Abajo	Dentro
SBRCAH 519	2015-05-15	CAHUIDE	24	Cx
SBRCAH 520	2015-05-15	CAHUIDE	1	Darlingi	Abajo	Dentro
SBRCAH 521	2015-05-15	CAHUIDE	1	Cx
SBRCAH 522	2015-05-15	CAHUIDE	2	Cx
SBRCAH 523	2015-05-15	CAHUIDE	2	Cx
SBRCAH 524	2015-05-15	CAHUIDE	2	Cx
SBRCAH 525	2015-05-15	CAHUIDE	3	Cx
SBRCAH 526	2015-05-15	CAHUIDE	3	Cx
SBRCAH 527	2015-05-15	CAHUIDE	4	Darlingi	Abajo	Dentro
SBRCAH 528	2015-05-15	CAHUIDE	4	Cx
SBRCAH 529	2015-05-15	CAHUIDE	5	Darlingi	Abajo	Dentro
SBRCAH 530	2015-05-15	CAHUIDE	18	Darlingi	Arriba	Fuera
SBRCAH 531	2015-05-15	CAHUIDE	18	Darlingi	Abajo	Fuera
SBRCAH 532	2015-05-15	CAHUIDE	18	Cx
SBRCAH 533	2015-05-15	CAHUIDE	18	Cx
SBRCAH 534	2015-05-15	CAHUIDE	18	Cx
SBRCAH 535	2015-05-15	CAHUIDE	19	Darlingi	Abajo	Fuera
SBRCAH 536	2015-05-15	CAHUIDE	19	Cx
SBRCAH 537	2015-05-15	CAHUIDE	19	Cx
SBRCAH 538	2015-05-15	CAHUIDE	19	Cx
SBRCAH 539	2015-05-15	CAHUIDE	19	Cx
SBRCAH 540	2015-05-15	CAHUIDE	20	Darlingi	Abajo	Fuera
SBRCAH 541	2015-05-15	CAHUIDE	20	Cx
SBRCAH 542	2015-05-15	CAHUIDE	20	Cx
SBRCAH 543	2015-05-15	CAHUIDE	20	Cx
SBRCAH 544	2015-05-15	CAHUIDE	21	Darlingi	Arriba	Fuera
SBRCAH 545	2015-05-15	CAHUIDE	21	Darlingi	Abajo	Fuera
SBRCAH 546	2015-05-15	CAHUIDE	21	Cx
SBRCAH 547	2015-05-15	CAHUIDE	21	Cx
SBRCAH 548	2015-05-15	CAHUIDE	21	Cx
SBRCAH 549	2015-05-15	CAHUIDE	21	Cx
SBRCAH 550	2015-05-15	CAHUIDE	22	Cx
SBRCAH 551	2015-05-15	CAHUIDE	22	Cx
SBRCAH 552	2015-05-15	CAHUIDE	22	Cx
SBRCAH 553	2015-05-15	CAHUIDE	23	Darlingi	Arriba	Fuera
SBRCAH 554	2015-05-15	CAHUIDE	24	Darlingi	Abajo	Fuera
SBRCAH 555	2015-05-15	CAHUIDE	24	Cx
SBRCAH 556	2015-05-15	CAHUIDE	24	Cx
SBRCAH 557	2015-05-15	CAHUIDE	24	Cx
SBRCAH 558	2015-05-15	CAHUIDE	1	Darlingi	Abajo	Fuera
SBRCAH 559	2015-05-15	CAHUIDE	1	Cx
SBRCAH 560	2015-05-15	CAHUIDE	1	Cx
SBRCAH 561	2015-05-15	CAHUIDE	1	Cx
SBRCAH 562	2015-05-15	CAHUIDE	2	Darlingi	Arriba	Fuera
SBRCAH 563	2015-05-15	CAHUIDE	4	Darlingi	Abajo	Fuera
SBRCAH 564	2015-05-15	CAHUIDE	4	Cx
SBRCAH 565	2015-05-15	CAHUIDE	5	Darlingi	Abajo	Fuera
SBRCAH 566	2015-05-15	CAHUIDE	5	Cx

## Sheet: CAH2014
ID CODE	DATE	LOCALITY	TRAP-NED	TIME	MORPH. IDENTIFICATION	HEIGHT	SIDE
1	2014-01-29	CAH	B	20	Darlingi	Down	In
2	2014-01-29	CAH	B	21	Darlingi	Down	Out
3	2014-01-29	CAH	B	22	Darlingi	Down	In
4	2014-01-29	CAH	B	22	Darlingi	Up	In
5	2014-01-29	CAH	B	23	Darlingi	Down	In
6	2014-01-29	CAH	B	23	Darlingi	Down	Out
7	2014-01-29	CAH	B	23	Darlingi	Down	In
8	2014-01-29	CAH	B	24	Darlingi	Down	Out
9	2014-01-29	CAH	B	24	Darlingi	Down	In
10	2014-01-29	CAH	B	3	Darlingi	Up	In
11	2014-01-29	CAH	C	4	Darlingi	Up	In
12	2014-01-29	CAH	B	4	Darlingi	Down	In
13	2014-01-29	CAH	C	5	Darlingi	Down	In
14	2014-01-31	CAH	B	19	Darlingi	Down	In
15	2014-01-31	CAH	A	22	Darlingi	Down	In
16	2014-02-12	CAH	B	18	Darlingi	Up	Out
17	2014-02-12	CAH	B	18	Darlingi	Up	In
18	2014-02-12	CAH	B	19	Darlingi	Down	In
19	2014-02-12	CAH	B	23	Darlingi	Down	In
20	2014-02-12	CAH	B	2	Darlingi	Down	In
21	2014-02-12	CAH	B	2	Darlingi	Down	Out
22	2014-02-12	CAH	B	4	Darlingi	Up	In
23	2014-02-13	CAH	B	19	Darlingi	Up	In
24	2014-02-13	CAH	B	20	Darlingi	Down	In
25	2014-02-13	CAH	B	20	Darlingi	Up	In
26	2014-02-13	CAH	B	20	Darlingi	Down	Out
27	2014-02-13	CAH	B	21	Darlingi	Down	In
28	2014-02-13	CAH	C	19	Darlingi	Down	In
29	2014-02-13	CAH	C	19	Darlingi	Down	Out
30	2014-02-13	CAH	C	20	Darlingi	Down	In
31	2014-02-13	CAH	C	20	Darlingi	Up	In
32	2014-02-13	CAH	C	20	Darlingi	Down	Out
33	2014-02-13	CAH	C	20	Darlingi	Down	In
34	2014-02-13	CAH	C	20	Darlingi	Down	In
35	2014-02-13	CAH	C	20	Darlingi	Down	In
36	2014-02-13	CAH	C	22	Darlingi	Down	In
37	2014-02-13	CAH	C	22	Darlingi	Up	Out
38	2014-02-13	CAH	C	24	Darlingi	Down	In
39	2014-02-13	CAH	C	1	Darlingi	Down	Out
40	2014-02-13	CAH	C	1	Darlingi	Down	In
41	2014-03-11	CAH	B	22	Darlingi	Down	In
42	2014-03-11	CAH	B	22	Darlingi	Down	In
43	2014-03-11	CAH	B	24	Darlingi	Down	In
44	2014-03-11	CAH	B	2	Darlingi	Down	Out
45	2014-03-11	CAH	B	2	Darlingi	Down	In
46	2014-03-11	CAH	C	18	Darlingi	Down	In
47	2014-03-11	CAH	C	19	Darlingi	Down	In
48	2014-03-11	CAH	C	22	Darlingi	Down	In
49	2014-03-11	CAH	C	22	Darlingi	Down	Out
50	2014-03-11	CAH	C	24	Darlingi	Down	In
51	2014-03-11	CAH	A	18	Darlingi	Down	In
52	2014-03-14	CAH	A	23	Darlingi	Down	In
53	2014-03-14	CAH	A	2	Darlingi	Down	In
54	2014-03-14	CAH	B	19	Darlingi	Up	In
55	2014-03-14	CAH	B	19	Darlingi	Down	In
56	2014-03-14	CAH	B	21	Darlingi	Down	In
57	2014-03-14	CAH	B	21	Darlingi	Down	In
58	2014-03-14	CAH	B	2	Darlingi	Down	In
59	2014-03-14	CAH	B	2	Darlingi	Up	Out
60	2014-03-14	CAH	B	5	Darlingi	Down	In
61	2014-03-14	CAH	C	19	Darlingi	Down	In
62	2014-03-14	CAH	C	21	Darlingi	Down	In
63	2014-04-16	CAH	A	19	Darlingi	Down	In
64	2014-04-16	CAH	A	20	Darlingi	Down	In
65	2014-04-16	CAH	A	20	Darlingi	Up	In
66	2014-04-16	CAH	A	3	Darlingi	Down	Out
67	2014-04-16	CAH	B	18	Darlingi	Down	In
68	2014-04-16	CAH	B	18	Darlingi	Down	In
69	2014-04-16	CAH	B	19	Darlingi	Down	In
70	2014-04-16	CAH	B	20	Darlingi	Up	In
71	2014-04-16	CAH	B	20	Darlingi	Down	Out
72	2014-04-16	CAH	B	23	Darlingi	Down	In
73	2014-04-16	CAH	B	23	Darlingi	Up	In
74	2014-04-16	CAH	B	1	Darlingi	Down	Out
75	2014-04-16	CAH	B	2	Darlingi	Down	In
76	2014-04-16	CAH	B	4	Darlingi	Down	In
77	2014-04-16	CAH	C	19	Darlingi	Down	In
78	2014-04-16	CAH	C	21	Darlingi	Down	In
79	2014-04-16	CAH	C	22	Darlingi	Up	In
80	2014-04-16	CAH	C	22	Darlingi	Up	In
81	2014-04-16	CAH	C	21	Darlingi	Up	In
82	2014-04-16	CAH	C	3	Darlingi	Down	Out
83	2014-04-16	CAH	D	21	Darlingi	Down	In
84	2014-04-16	CAH	D	2	Darlingi	Down	In
85	2014-04-16	CAH	D	5	Darlingi	Up	Out
86	2014-04-18	CAH	A	18	Darlingi	Down	In
87	2014-04-18	CAH	A	20	Darlingi	Down	In
88	2014-04-18	CAH	A	22	Darlingi	Down	Out
89	2014-04-18	CAH	A	5	Darlingi	Down	In
90	2014-04-18	CAH	B	18	Darlingi	Down	In
91	2014-04-18	CAH	B	18	Darlingi	Up	In
92	2014-04-18	CAH	B	22	Darlingi	Down	Out
93	2014-04-18	CAH	B	24	Darlingi	Down	In
94	2014-04-18	CAH	B	1	Darlingi	Down	In
95	2014-04-18	CAH	B	4	Darlingi	Up	In
96	2014-04-18	CAH	B	4	Darlingi	Down	Out
97	2014-04-18	CAH	C	21	Darlingi	Down	In
98	2014-04-18	CAH	C	4	Darlingi	Down	In
99	2014-04-18	CAH	C	5	Darlingi	Down	Out
100	2014-04-18	CAH	D	20	Darlingi	Down	In
101	2014-04-18	CAH	D	2	Darlingi	Down	In
102	2014-04-18	CAH	D	3	Darlingi	Up	Out
103	2014-04-18	CAH	D	5	Darlingi	Down	Out
104	2014-05-19	CAH	A	18	Darlingi	Down	In
105	2014-05-19	CAH	A	18	Darlingi	Down	In
106	2014-05-19	CAH	A	19	Darlingi	Down	In
107	2014-05-19	CAH	A	20	Darlingi	Down	Out
108	2014-05-19	CAH	A	22	Darlingi	Down	Out
109	2014-05-19	CAH	A	3	Darlingi	Up	In
110	2014-05-19	CAH	B	20	Darlingi	Down	Out
111	2014-05-19	CAH	B	20	Darlingi	Up	In
112	2014-05-19	CAH	B	21	Darlingi	Down	In
113	2014-05-19	CAH	B	23	Darlingi	Down	In
114	2014-05-19	CAH	B	24	Darlingi	Down	In
115	2014-05-19	CAH	B	1	Darlingi	Down	In
116	2014-05-19	CAH	B	2	Darlingi	Down	In
117	2014-05-19	CAH	B	2	Darlingi	Up	In
118	2014-05-19	CAH	C	23	Darlingi	Down	In
119	2014-05-19	CAH	C	24	Darlingi	Down	In
120	2014-05-19	CAH	C	3	Darlingi	Down	Out
121	2014-05-19	CAH	D	23	Darlingi	Down	In
122	2014-05-22	CAH	A	18	Darlingi	Down	In
123	2014-05-22	CAH	A	19	Darlingi	Down	In
124	2014-05-22	CAH	A	19	Darlingi	Down	In
125	2014-05-22	CAH	A	20	Darlingi	Down	Out
126	2014-05-22	CAH	A	20	Darlingi	Down	Out
127	2014-05-22	CAH	A	2	Darlingi	Down	In
128	2014-05-22	CAH	A	4	Darlingi	Down	In
129	2014-05-22	CAH	A	4	Darlingi	Down	In
130	2014-05-22	CAH	B	18	Darlingi	Down	Out
131	2014-05-22	CAH	B	20	Darlingi	Down	In
132	2014-05-22	CAH	B	22	Darlingi	Up	In
133	2014-05-22	CAH	B	23	Darlingi	Down	In
134	2014-05-22	CAH	B	1	Darlingi	Down	In
135	2014-05-22	CAH	B	2	Darlingi	Down	In
136	2014-05-22	CAH	C	18	Darlingi	Down	In
137	2014-05-22	CAH	C	20	Darlingi	Down	In
138	2014-05-22	CAH	C	23	Darlingi	Down	In
139	2014-05-22	CAH	C	24	Darlingi	Up	In
140	2014-05-22	CAH	C	4	Darlingi	Up	Out
141	2014-05-22	CAH	D	19	Darlingi	Down	In
142	2014-05-22	CAH	D	22	Darlingi	Down	In
143	2014-06-16	CAH	A	18	Darlingi	Down	In
144	2014-06-16	CAH	A	19	Darlingi	Down	In
145	2014-06-16	CAH	A	20	Darlingi	Down	In
146	2014-06-16	CAH	A	20	Darlingi	Down	Out
147	2014-06-16	CAH	A	24	Darlingi	Down	In
148	2014-06-16	CAH	B	18	Darlingi	Up	Out
149	2014-06-16	CAH	B	18	Darlingi	Down	Out
150	2014-06-16	CAH	B	20	Darlingi	Down	In
151	2014-06-16	CAH	B	21	Darlingi	Up	Out
152	2014-06-16	CAH	C	18	Darlingi	Down	In
153	2014-06-16	CAH	C	24	Darlingi	Down	In
154	2014-06-16	CAH	C	2	Darlingi	Down	In
155	2014-06-18	CAH	A	22	Darlingi	Down	In
156	2014-06-18	CAH	A	24	Darlingi	Down	In
157	2014-06-18	CAH	A	1	Darlingi	Down	In
158	2014-06-18	CAH	B	19	Darlingi	Down	Out
159	2014-06-18	CAH	B	22	Darlingi	Up	In
160	2014-06-18	CAH	B	24	Darlingi	Down	Out
161	2014-06-18	CAH	B	2	Darlingi	Down	In
162	2014-06-18	CAH	C	18	Darlingi	Down	In
163	2014-06-18	CAH	C	18	Darlingi	Down	In
164	2014-06-18	CAH	D	20	Darlingi	Down	In
165	2014-08-15	CAH	A	18	Darlingi	Down	In
166	2014-08-15	CAH	A	19	Darlingi	Down	In
167	2014-08-15	CAH	A	21	Darlingi	Down	Out
168	2014-08-15	CAH	A	1	Darlingi	Up	Out
169	2014-08-15	CAH	A	2	Darlingi	Down	In
170	2014-08-29	CAH	A	18	Darlingi	Down	In
171	2014-08-29	CAH	A	20	Darlingi	Down	In
172	2014-10-21	CAH	A	21	Darlingi	Down	Out
173	2014-10-22	CAH	B	18	Darlingi	Down	Out
174	2014-10-23	CAH	B	23	Darlingi	Down	In
174	2014-12-20	CAH	A	22	Darlingi	Down	Out
175	2014-12-20	CAH	C	4	Darlingi	Down	Out

## Sheet: CAH2015
ID CODE	DATE	LOCALITY	TRAP-NED	TIME	MORPH. IDENTIFICATION	HEIGHT	SIDE
1	2015-01-09	CAH	A	18	Darlingi	Down	Out
2	2015-01-09	CAH	A	20	Darlingi	Down	In
3	2015-01-09	CAH	A	20	Darlingi	Up	Out
4	2015-01-09	CAH	A	22	Darlingi	Down	In
5	2015-01-09	CAH	A	2	Darlingi	Up	In
6	2015-01-09	CAH	B	18	Darlingi	Down	Out
7	2015-01-09	CAH	B	19	Darlingi	Up	In
8	2015-01-09	CAH	B	2	Darlingi	Down	In
9	2015-01-09	CAH	C	18	Darlingi	Down	Out
10	2015-01-09	CAH	C	20	Darlingi	Down	In
11	2015-01-09	CAH	C	21	Darlingi	Down	In
12	2015-01-09	CAH	C	3	Darlingi	Down	In
13	2015-01-09	CAH	C	4	Darlingi	Down	In
14	2015-01-09	CAH	D	20	Darlingi	Down	In
15	2015-01-09	CAH	D	21	Darlingi	Up	In
16	2015-01-11	CAH	A	20	Darlingi	Down	In
17	2015-01-11	CAH	A	20	Darlingi	Down	In
18	2015-01-11	CAH	A	21	Darlingi	Up	In
19	2015-01-11	CAH	A	23	Darlingi	Down	Out
20	2015-01-11	CAH	A	24	Darlingi	Up	Out
21	2015-01-11	CAH	A	2	Darlingi	Down	In
22	2015-01-11	CAH	B	19	Darlingi	Down	Out
23	2015-01-11	CAH	B	20	Darlingi	Down	In
24	2015-01-11	CAH	B	23	Darlingi	Down	Out
25	2015-01-11	CAH	B	24	Darlingi	Down	In
26	2015-01-11	CAH	C	19	Darlingi	Down	Out
27	2015-01-11	CAH	C	20	Darlingi	Down	Out
28	2015-01-11	CAH	C	20	Darlingi	Down	In
29	2015-01-11	CAH	D	18	Darlingi	Down	Out
30	2015-01-11	CAH	D	20	Darlingi	Down	Out
31	2015-01-11	CAH	D	23	Darlingi	Up	In
32	2015-01-11	CAH	D	4	Darlingi	Down	Out
33	2015-02-16	CAH	A	18	Darlingi	Up	Out
34	2015-02-16	CAH	A	19	Darlingi	Down	In
35	2015-02-16	CAH	A	20	Darlingi	Down	In
36	2015-02-16	CAH	A	22	Darlingi	Down	Out
37	2015-02-16	CAH	A	23	Darlingi	Down	Out
38	2015-02-16	CAH	A	24	Darlingi	Up	Out
39	2015-02-16	CAH	A	1	Darlingi	Down	In
40	2015-02-16	CAH	B	18	Darlingi	Down	Out
41	2015-02-16	CAH	B	20	Darlingi	Down	Out
42	2015-02-16	CAH	B	20	Darlingi	Down	In
43	2015-02-16	CAH	B	22	Darlingi	Down	In
44	2015-02-16	CAH	B	24	Darlingi	Down	In
45	2015-02-16	CAH	B	3	Darlingi	Down	In
46	2015-02-16	CAH	C	18	Darlingi	Down	Out
47	2015-02-16	CAH	C	19	Darlingi	Down	In
48	2015-02-16	CAH	C	20	Darlingi	Down	Out
49	2015-02-16	CAH	C	20	Darlingi	Down	In
50	2015-02-16	CAH	C	22	Darlingi	Down	In
51	2015-02-16	CAH	C	24	Darlingi	Down	In
52	2015-02-16	CAH	C	2	Darlingi	Down	In
53	2015-02-16	CAH	C	2	Darlingi	Down	In
54	2015-02-16	CAH	D	18	Darlingi	Down	Out
55	2015-02-16	CAH	D	20	Darlingi	Down	Out
56	2015-02-16	CAH	D	20	Darlingi	Down	Out
57	2015-02-18	CAH	A	18	Darlingi	Down	In
58	2015-02-18	CAH	A	19	Darlingi	Down	In
59	2015-02-18	CAH	A	20	Darlingi	Down	In
60	2015-02-18	CAH	A	24	Darlingi	Up	In
61	2015-02-18	CAH	A	24	Darlingi	Up	Out
62	2015-02-18	CAH	A	2	Darlingi	Down	In
63	2015-02-18	CAH	A	2	Darlingi	Down	In
64	2015-02-18	CAH	B	18	Darlingi	Down	In
65	2015-02-18	CAH	B	20	Darlingi	Down	In
66	2015-02-18	CAH	B	24	Darlingi	Down	In
67	2015-02-18	CAH	B	2	Darlingi	Up	Out
68	2015-02-18	CAH	C	18	Darlingi	Down	In
69	2015-02-18	CAH	C	20	Darlingi	Down	In
70	2015-02-18	CAH	C	24	Darlingi	Down	In
71	2015-02-18	CAH	D	20	Darlingi	Up	In
72	2015-02-18	CAH	D	22	Darlingi	Down	In
73	2015-02-18	CAH	D	24	Darlingi	Down	In
74	2015-02-18	CAH	D	2	Darlingi	Down	In
75	2015-03-16	CAH	A	18	Darlingi	Down	Out
76	2015-03-16	CAH	A	22	Darlingi	Up	Out
77	2015-03-16	CAH	A	22	Darlingi	Down	In
78	2015-03-16	CAH	A	1	Darlingi	Down	Out
79	2015-03-16	CAH	A	2	Darlingi	Down	In
80	2015-03-16	CAH	A	2	Darlingi	Down	In
81	2015-03-16	CAH	A	3	Darlingi	Down	Out
82	2015-03-16	CAH	B	18	Darlingi	Down	Out
83	2015-03-16	CAH	B	20	Darlingi	Down	Out
84	2015-03-16	CAH	B	22	Darlingi	Down	Out
85	2015-03-16	CAH	B	23	Darlingi	Down	In
86	2015-03-16	CAH	B	3	Darlingi	Down	In
87	2015-03-16	CAH	B	5	Darlingi	Down	In
88	2015-03-16	CAH	C	19	Darlingi	Down	Out
89	2015-03-16	CAH	C	20	Darlingi	Down	Out
90	2015-03-16	CAH	C	20	Darlingi	Down	Out
91	2015-03-16	CAH	C	23	Darlingi	Down	In
92	2015-03-16	CAH	C	24	Darlingi	Down	In
93	2015-03-16	CAH	C	24	Darlingi	Up	In
94	2015-03-16	CAH	C	2	Darlingi	Down	In
95	2015-03-16	CAH	C	3	Darlingi	Down	Out
96	2015-03-16	CAH	D	20	Darlingi	Down	Out
97	2015-03-16	CAH	D	22	Darlingi	Down	Out
98	2015-03-16	CAH	D	23	Darlingi	Down	In
99	2015-03-16	CAH	D	1	Darlingi	Down	Out
100	2015-03-16	CAH	D	3	Darlingi	Down	In
101	2015-03-18	CAH	A	18	Darlingi	Down	Out
102	2015-03-18	CAH	A	19	Darlingi	Down	In
103	2015-03-18	CAH	A	20	Darlingi	Down	Out
104	2015-03-18	CAH	A	20	Darlingi	Down	In
105	2015-03-18	CAH	A	23	Darlingi	Down	In
106	2015-03-18	CAH	A	24	Darlingi	Down	In
107	2015-03-18	CAH	A	2	Darlingi	Down	Out
108	2015-03-18	CAH	A	2	Darlingi	Down	In
109	2015-03-18	CAH	A	2	Darlingi	Down	In
110	2015-03-18	CAH	B	19	Darlingi	Down	In
111	2015-03-18	CAH	B	20	Darlingi	Down	Out
112	2015-03-18	CAH	B	22	Darlingi	Up	In
113	2015-03-18	CAH	B	23	Darlingi	Down	Out
114	2015-03-18	CAH	B	2	Darlingi	Down	In
115	2015-03-18	CAH	C	18	Darlingi	Down	Out
116	2015-03-18	CAH	C	20	Darlingi	Up	Out
117	2015-03-18	CAH	C	21	Darlingi	Down	In
118	2015-03-18	CAH	C	22	Darlingi	Down	In
119	2015-03-18	CAH	C	24	Darlingi	Down	In
120	2015-03-18	CAH	C	1	Darlingi	Down	Out
121	2015-03-18	CAH	C	2	Darlingi	Down	Out
122	2015-03-18	CAH	C	3	Darlingi	Down	In
123	2015-03-18	CAH	C	5	Darlingi	Down	Out
124	2015-03-18	CAH	D	20	Darlingi	Down	Out
125	2015-03-18	CAH	D	21	Darlingi	Down	In
126	2015-03-18	CAH	D	22	Darlingi	Down	Out
127	2015-03-18	CAH	D	2	Darlingi	Down	Out
128	2015-03-18	CAH	D	5	Darlingi	Down	In
129	2015-04-13	CAH	A	18	Darlingi	Down	Out
130	2015-04-13	CAH	A	19	Darlingi	Up	In
131	2015-04-13	CAH	A	21	Darlingi	Down	In
132	2015-04-13	CAH	A	22	Darlingi	Down	Out
133	2015-04-13	CAH	A	2	Darlingi	Down	In
134	2015-04-13	CAH	A	2	Darlingi	Down	In
135	2015-04-13	CAH	A	2	Darlingi	Down	Out
136	2015-04-13	CAH	A	4	Darlingi	Up	In
137	2015-04-13	CAH	A	5	Darlingi	Down	In
138	2015-04-13	CAH	B	18	Darlingi	Down	Out
139	2015-04-13	CAH	B	20	Darlingi	Down	Out
140	2015-04-13	CAH	B	21	Darlingi	Up	In
141	2015-04-13	CAH	B	22	Darlingi	Down	In
142	2015-04-13	CAH	B	24	Darlingi	Down	In
143	2015-04-13	CAH	B	3	Darlingi	Down	Out
144	2015-04-13	CAH	B	4	Darlingi	Down	In
145	2015-04-13	CAH	C	18	Darlingi	Down	Out
146	2015-04-13	CAH	C	18	Darlingi	Down	Out
147	2015-04-13	CAH	C	20	Darlingi	Down	Out
148	2015-04-13	CAH	C	21	Darlingi	Down	Out
149	2015-04-13	CAH	C	22	Darlingi	Down	In
150	2015-04-13	CAH	C	24	Darlingi	Down	In
151	2015-04-13	CAH	C	1	Darlingi	Up	In
152	2015-04-13	CAH	C	2	Darlingi	Down	In
153	2015-04-13	CAH	C	3	Darlingi	Down	Out
154	2015-04-13	CAH	D	18	Darlingi	Down	Out
155	2015-04-13	CAH	D	19	Darlingi	Down	In
156	2015-04-13	CAH	D	22	Darlingi	Down	In
157	2015-04-13	CAH	D	2	Darlingi	Down	In
158	2015-04-13	CAH	D	2	Darlingi	Up	In
159	2015-04-13	CAH	D	5	Darlingi	Down	Out
160	2015-04-16	CAH	A	18	Darlingi	Down	Out
161	2015-04-16	CAH	A	19	Darlingi	Down	Out
162	2015-04-16	CAH	A	20	Darlingi	Up	In
163	2015-04-16	CAH	A	21	Darlingi	Down	In
164	2015-04-16	CAH	A	21	Darlingi	Down	In
165	2015-04-16	CAH	A	22	Darlingi	Down	In
166	2015-04-16	CAH	A	23	Darlingi	Down	In
167	2015-04-16	CAH	A	2	Darlingi	Down	In
168	2015-04-16	CAH	A	3	Darlingi	Up	Out
169	2015-04-16	CAH	A	4	Darlingi	Down	Out
170	2015-04-16	CAH	B	18	Darlingi	Down	Out
171	2015-04-16	CAH	B	19	Darlingi	Down	Out
172	2015-04-16	CAH	B	22	Darlingi	Down	In
173	2015-04-16	CAH	B	22	Darlingi	Down	In
174	2015-04-16	CAH	B	1	Darlingi	Down	Out
175	2015-04-16	CAH	B	2	Darlingi	Down	Out
176	2015-04-16	CAH	B	2	Darlingi	Down	In
177	2015-04-16	CAH	C	18	Darlingi	Down	In
178	2015-04-16	CAH	C	18	Darlingi	Up	Out
179	2015-04-16	CAH	C	20	Darlingi	Down	In
180	2015-04-16	CAH	C	21	Darlingi	Down	Out
181	2015-04-16	CAH	C	22	Darlingi	Down	In
182	2015-04-16	CAH	C	24	Darlingi	Down	Out
183	2015-04-16	CAH	C	1	Darlingi	Down	Out
184	2015-04-16	CAH	C	2	Darlingi	Down	In
185	2015-04-16	CAH	C	3	Darlingi	Down	In
186	2015-04-16	CAH	C	5	Darlingi	Down	In
187	2015-04-16	CAH	D	20	Darlingi	Down	In
188	2015-04-16	CAH	D	21	Darlingi	Down	In
189	2015-04-16	CAH	D	22	Darlingi	Down	In
190	2015-04-16	CAH	D	2	Darlingi	Down	Out
191	2015-04-16	CAH	D	5	Darlingi	Down	In
192	2015-05-13	CAH	A	18	Darlingi	Down	Out
193	2015-05-13	CAH	A	21	Darlingi	Down	In
194	2015-05-13	CAH	A	4	Darlingi	Up	In
195	2015-05-13	CAH	B	18	Darlingi	Down	Out
196	2015-05-13	CAH	B	22	Darlingi	Down	In
197	2015-05-13	CAH	B	24	Darlingi	Down	In
198	2015-05-13	CAH	B	2	Darlingi	Down	In
199	2015-05-13	CAH	C	18	Darlingi	Down	Out
200	2015-05-13	CAH	C	24	Darlingi	Down	In
201	2015-05-13	CAH	C	1	Darlingi	Up	In
202	2015-05-13	CAH	C	2	Darlingi	Down	In
203	2015-05-13	CAH	C	3	Darlingi	Down	Out
204	2015-05-13	CAH	D	18	Darlingi	Down	Out
205	2015-05-13	CAH	D	19	Darlingi	Down	In
206	2015-05-13	CAH	D	2	Darlingi	Down	In
207	2015-05-14	CAH	A	18	Darlingi	Down	Out
208	2015-05-14	CAH	A	21	Darlingi	Down	Out
209	2015-05-14	CAH	A	4	Darlingi	Down	In
210	2015-05-14	CAH	B	18	Darlingi	Down	Out
211	2015-05-14	CAH	B	22	Darlingi	Down	Out
212	2015-05-14	CAH	B	24	Darlingi	Down	In
213	2015-05-14	CAH	C	18	Darlingi	Up	Out
214	2015-05-14	CAH	C	24	Darlingi	Down	In
215	2015-05-14	CAH	C	1	Darlingi	Down	In
216	2015-05-14	CAH	C	2	Darlingi	Down	Out
217	2015-05-14	CAH	D	2	Darlingi	Down	In
218	2015-06-18	CAH	A	18	Darlingi	Down	Out
219	2015-06-18	CAH	A	21	Darlingi	Down	In
220	2015-06-18	CAH	B	22	Darlingi	Down	In
221	2015-06-18	CAH	B	24	Darlingi	Down	In
222	2015-06-18	CAH	B	2	Darlingi	Down	In
223	2015-06-18	CAH	C	24	Darlingi	Down	In
224	2015-06-18	CAH	C	1	Darlingi	Up	Out
225	2015-06-18	CAH	D	2	Darlingi	Down	In
226	2015-06-20	CAH	A	19	Darlingi	Down	Out
227	2015-06-20	CAH	A	21	Darlingi	Down	In
228	2015-06-20	CAH	A	22	Darlingi	Down	In
229	2015-06-20	CAH	B	18	Darlingi	Down	Out
230	2015-06-20	CAH	B	2	Darlingi	Down	In
231	2015-06-20	CAH	C	24	Darlingi	Down	In
232	2015-06-20	CAH	C	1	Darlingi	Up	In
233	2015-06-20	CAH	D	20	Darlingi	Down	Out
234	2015-06-20	CAH	D	24	Darlingi	Down	In
235	2015-06-20	CAH	D	2	Darlingi	Down	In

## Sheet: SEM2014
ID CODE	DATE	LOCALITY	TRAP-NED	TIME	MORPH. IDENTIFICATION	HEIGHT	SIDE
1	2014-05-26	SEM	B	18	DARLINGI	Up	In
2	2014-05-26	SEM	B	18	DARLINGI	Down	In
3	2014-05-26	SEM	B	18	DARLINGI	Down	In
4	2014-05-26	SEM	B	18	DARLINGI	Down	In
5	2014-05-26	SEM	B	18	DARLINGI	Down	In
6	2014-05-26	SEM	B	18	DARLINGI	Up	Out
7	2014-05-26	SEM	B	18	Nuneztovari	Up	Out
8	2014-05-26	SEM	B	18	Nuneztovari	Up	Out
9	2014-05-26	SEM	A	19	DARLINGI	Up	In
10	2014-05-26	SEM	A	19	DARLINGI	Down	In
11	2014-05-26	SEM	B	19	DARLINGI	Down	In
12	2014-05-26	SEM	B	19	DARLINGI	Down	In
13	2014-05-26	SEM	B	19	DARLINGI	Down	In
14	2014-05-26	SEM	B	19	DARLINGI	Down	In
15	2014-05-26	SEM	B	19	DARLINGI	Down	In
16	2014-05-26	SEM	B	19	DARLINGI	Down	In
17	2014-05-26	SEM	B	19	DARLINGI	Up	In
18	2014-05-26	SEM	B	19	DARLINGI	Up	In
19	2014-05-26	SEM	B	19	DARLINGI	Up	In
20	2014-05-26	SEM	B	19	DARLINGI	Up	Out
21	2014-05-26	SEM	A	20	DARLINGI	Down	In
22	2014-05-26	SEM	A	20	DARLINGI	Down	Out
23	2014-05-26	SEM	A	20	DARLINGI	Down	Out
24	2014-05-26	SEM	A	20	DARLINGI	Down	Out
25	2014-05-26	SEM	B	20	DARLINGI	Down	In
26	2014-05-26	SEM	B	20	DARLINGI	Down	In
27	2014-05-26	SEM	B	20	DARLINGI	Down	In
28	2014-05-26	SEM	B	20	DARLINGI	Down	In
29	2014-05-26	SEM	B	20	DARLINGI	Down	In
30	2014-05-26	SEM	B	20	DARLINGI	Down	In
31	2014-05-26	SEM	B	20	DARLINGI	Down	In
32	2014-05-26	SEM	B	20	DARLINGI	Up	In
33	2014-05-26	SEM	B	20	DARLINGI	Up	In
34	2014-05-26	SEM	B	20	DARLINGI	Up	In
35	2014-05-26	SEM	B	20	DARLINGI	Up	In
36	2014-05-26	SEM	B	20	DARLINGI	Up	Out
37	2014-05-26	SEM	A	21	DARLINGI	Down	In
38	2014-05-26	SEM	A	21	DARLINGI	Down	In
39	2014-05-26	SEM	A	21	DARLINGI	Down	In
40	2014-05-26	SEM	A	21	DARLINGI	Down	Out
41	2014-05-26	SEM	B	21	DARLINGI	Down	In
42	2014-05-26	SEM	B	21	DARLINGI	Down	In
43	2014-05-26	SEM	B	21	DARLINGI	Down	In
44	2014-05-26	SEM	B	21	DARLINGI	Up	In
45	2014-05-26	SEM	A	22	DARLINGI	Down	In
46	2014-05-26	SEM	A	22	DARLINGI	Down	In
47	2014-05-26	SEM	A	22	DARLINGI	Down	In
48	2014-05-26	SEM	A	22	DARLINGI	Down	In
49	2014-05-26	SEM	A	22	DARLINGI	Up	Out
50	2014-05-26	SEM	B	22	DARLINGI	Down	In
51	2014-05-26	SEM	B	22	DARLINGI	Down	In
52	2014-05-26	SEM	B	22	DARLINGI	Down	Out
53	2014-05-26	SEM	A	23	DARLINGI	Down	In
54	2014-05-26	SEM	B	23	DARLINGI	Down	In
55	2014-05-26	SEM	B	23	DARLINGI	Down	In
56	2014-05-26	SEM	B	23	Nuneztovari	Down	Out
57	2014-05-26	SEM	B	24	DARLINGI	Down	Out
58	2014-05-26	SEM	B	24	DARLINGI	Down	Out
59	2014-05-26	SEM	B	1	DARLINGI	Down	In
60	2014-05-26	SEM	B	1	DARLINGI	Down	In
61	2014-05-26	SEM	B	1	DARLINGI	Down	In
62	2014-05-26	SEM	B	1	DARLINGI	Down	Out
63	2014-05-26	SEM	A	2	DARLINGI	Down	In
64	2014-05-26	SEM	B	2	DARLINGI	Down	In
65	2014-05-26	SEM	B	2	DARLINGI	Down	In
66	2014-05-26	SEM	B	2	DARLINGI	Down	Out
67	2014-05-26	SEM	B	3	DARLINGI	Down	In
68	2014-05-26	SEM	B	3	DARLINGI	Down	Out
69	2014-05-26	SEM	A	4	DARLINGI	Down	In
70	2014-05-26	SEM	B	4	Nuneztovari	Down	Out
71	2014-05-26	SEM	B	5	Nuneztovari	Down	Out
72	2014-05-27	SEM	B	18	Nuneztovari	Down	In
73	2014-05-27	SEM	B	18	Nuneztovari	Down	In
74	2014-05-27	SEM	B	18	Nuneztovari	Down	In
75	2014-05-27	SEM	B	18	Nuneztovari	Down	In
76	2014-05-27	SEM	B	18	Nuneztovari	Down	In
77	2014-05-27	SEM	B	18	Nuneztovari	Down	In
78	2014-05-27	SEM	B	18	Nuneztovari	Down	Out
79	2014-05-27	SEM	B	19	DARLINGI	Down	In
80	2014-05-27	SEM	A	20	Nuneztovari	Down	In
81	2014-05-27	SEM	B	20	DARLINGI	Down	In
82	2014-05-27	SEM	B	20	DARLINGI	Down	Out
83	2014-05-27	SEM	B	21	DARLINGI	Down	In
84	2014-05-27	SEM	B	21	Nyssorhynchus	Down	In
85	2014-05-27	SEM	B	21	DARLINGI	Down	In
86	2014-05-27	SEM	B	21	Nuneztovari	Down	In
87	2014-05-27	SEM	B	21	Nuneztovari	Down	In
88	2014-05-27	SEM	B	21	Nuneztovari	Down	In
89	2014-05-27	SEM	B	21	Nuneztovari	Down	In
90	2014-05-27	SEM	B	21	Nuneztovari	Down	Out
91	2014-05-27	SEM	B	21	Nuneztovari	Down	Out
92	2014-05-27	SEM	B	21	Nuneztovari	Down	Out
93	2014-05-27	SEM	A	22	DARLINGI	Down	In
94	2014-05-27	SEM	B	22	DARLINGI	Down	Out
95	2014-05-27	SEM	A	23	DARLINGI	Down	In
96	2014-05-27	SEM	B	23	DARLINGI	Down	In
97	2014-05-27	SEM	B	23	DARLINGI	Down	In
98	2014-05-27	SEM	B	23	DARLINGI	Down	Out
99	2014-05-27	SEM	B	23	DARLINGI	Down	Out
100	2014-05-27	SEM	A	24	DARLINGI	Down	In
101	2014-05-27	SEM	A	1	DARLINGI	Down	In
102	2014-05-27	SEM	A	1	DARLINGI	Down	In
103	2014-05-27	SEM	A	1	DARLINGI	Up	Out
104	2014-05-27	SEM	B	1	DARLINGI	Down	In
105	2014-05-27	SEM	B	1	DARLINGI	Down	In
106	2014-05-27	SEM	A	2	DARLINGI	Down	Out
107	2014-05-27	SEM	B	2	DARLINGI	Down	In
108	2014-05-27	SEM	B	2	DARLINGI	Down	In
109	2014-05-27	SEM	B	2	DARLINGI	Down	In
110	2014-05-27	SEM	B	2	DARLINGI	Down	In
111	2014-05-27	SEM	B	2	DARLINGI	Down	In
112	2014-05-27	SEM	B	2	DARLINGI	Down	Out
113	2014-05-27	SEM	B	2	Nuneztovari	Down	Out
114	2014-05-27	SEM	B	3	DARLINGI	Down	In
115	2014-05-27	SEM	B	3	DARLINGI	Down	In
116	2014-05-27	SEM	A	4	DARLINGI	Down	In
117	2014-05-27	SEM	B	4	DARLINGI	Down	In
118	2014-06-29	SEM	A	18	DARLINGI	Down	In
119	2014-06-29	SEM	A	18	DARLINGI	Down	In
120	2014-06-29	SEM	A	18	DARLINGI	Down	In
121	2014-06-29	SEM	A	18	DARLINGI	Down	Out
122	2014-06-29	SEM	B	18	DARLINGI	Down	In
123	2014-06-29	SEM	B	18	DARLINGI	Up	In
124	2014-06-29	SEM	B	18	Nuneztovari	Up	In
125	2014-06-29	SEM	B	18	DARLINGI	Down	In
126	2014-06-29	SEM	B	18	DARLINGI	Down	In
127	2014-06-29	SEM	B	18	DARLINGI	Down	In
128	2014-06-29	SEM	B	18	DARLINGI	Down	Out
129	2014-06-29	SEM	C	18	Nuneztovari	Down	In
130	2014-06-29	SEM	C	18	Nuneztovari	Down	Out
131	2014-06-29	SEM	A	19	DARLINGI	Down	In
132	2014-06-29	SEM	A	19	DARLINGI	Down	In
133	2014-06-29	SEM	A	19	DARLINGI	Down	In
134	2014-06-29	SEM	A	19	DARLINGI	Down	In
135	2014-06-29	SEM	A	19	DARLINGI	Up	In
136	2014-06-29	SEM	A	19	DARLINGI	Down	Out
137	2014-06-29	SEM	B	19	DARLINGI	Down	In
138	2014-06-29	SEM	B	19	DARLINGI	Down	In
139	2014-06-29	SEM	B	19	DARLINGI	Down	In
140	2014-06-29	SEM	C	19	DARLINGI	Up	In
141	2014-06-29	SEM	D	19	DARLINGI	Down	In
142	2014-06-29	SEM	A	20	DARLINGI	Down	In
143	2014-06-29	SEM	A	20	DARLINGI	Down	In
144	2014-06-29	SEM	A	20	DARLINGI	Down	Out
145	2014-06-29	SEM	B	20	DARLINGI	Down	In
146	2014-06-29	SEM	B	20	DARLINGI	Down	In
147	2014-06-29	SEM	B	20	DARLINGI	Down	Out
148	2014-06-29	SEM	C	20	Nuneztovari	Down	Out
149	2014-06-29	SEM	D	20	Nuneztovari	Down	In
150	2014-06-29	SEM	D	20	Nuneztovari	Down	Out
151	2014-06-29	SEM	A	21	DARLINGI	Down	In
152	2014-06-29	SEM	A	21	DARLINGI	Down	In
153	2014-06-29	SEM	A	21	DARLINGI	Down	In
154	2014-06-29	SEM	B	21	DARLINGI	Down	Out
155	2014-06-29	SEM	D	21	DARLINGI	Up	In
156	2014-06-29	SEM	A	22	DARLINGI	Down	In
157	2014-06-29	SEM	A	22	DARLINGI	Down	In
158	2014-06-29	SEM	A	22	DARLINGI	Down	In
159	2014-06-29	SEM	A	22	DARLINGI	Down	In
160	2014-06-29	SEM	B	22	DARLINGI	Down	In
161	2014-06-29	SEM	B	22	DARLINGI	Up	In
162	2014-06-29	SEM	B	22	DARLINGI	Down	In
163	2014-06-29	SEM	A	23	DARLINGI	Down	In
164	2014-06-29	SEM	C	23	DARLINGI	Down	In
165	2014-06-29	SEM	C	23	DARLINGI	Up	In
166	2014-06-29	SEM	B	24	DARLINGI	Down	In
167	2014-06-29	SEM	B	1	DARLINGI	Down	In
168	2014-06-29	SEM	B	1	DARLINGI	Down	In
169	2014-06-29	SEM	B	1	DARLINGI	Up	Out
170	2014-06-29	SEM	A	2	DARLINGI	Down	In
171	2014-06-29	SEM	A	2	DARLINGI	Down	In
172	2014-06-29	SEM	A	2	DARLINGI	Down	In
173	2014-06-29	SEM	A	4	DARLINGI	Up	In
174	2014-06-29	SEM	A	4	DARLINGI	Up	Out
175	2014-06-30	SEM	A	18	DARLINGI	Down	In
176	2014-06-30	SEM	A	18	DARLINGI	Down	In
177	2014-06-30	SEM	A	18	DARLINGI	Down	In
178	2014-06-30	SEM	A	18	DARLINGI	Up	Out
179	2014-06-30	SEM	B	18	DARLINGI	Down	In
180	2014-06-30	SEM	C	18	DARLINGI	Down	In
181	2014-06-30	SEM	D	18	DARLINGI	Down	Out
182	2014-06-30	SEM	A	19	DARLINGI	Down	In
183	2014-06-30	SEM	A	19	DARLINGI	Down	In
184	2014-06-30	SEM	A	19	DARLINGI	Down	In
185	2014-06-30	SEM	A	19	DARLINGI	Down	In
186	2014-06-30	SEM	A	19	DARLINGI	Up	Out
187	2014-06-30	SEM	A	19	DARLINGI	Down	In
188	2014-06-30	SEM	A	20	DARLINGI	Down	In
189	2014-06-30	SEM	A	20	DARLINGI	Down	In
190	2014-06-30	SEM	A	20	DARLINGI	Down	In
191	2014-06-30	SEM	C	20	DARLINGI	Up	Out
192	2014-06-30	SEM	D	20	DARLINGI	Down	In
193	2014-06-30	SEM	A	21	DARLINGI	Down	In
194	2014-06-30	SEM	B	21	DARLINGI	Down	In
195	2014-06-30	SEM	C	21	DARLINGI	Up	Out
196	2014-06-30	SEM	A	22	DARLINGI	Down	In
197	2014-06-30	SEM	A	22	DARLINGI	Down	In
198	2014-06-30	SEM	B	23	DARLINGI	Up	Out
199	2014-06-30	SEM	B	23	DARLINGI	Down	Out
200	2014-06-30	SEM	B	24	DARLINGI	Down	In
201	2014-06-30	SEM	B	24	DARLINGI	Down	In
202	2014-06-30	SEM	B	24	DARLINGI	Down	In
203	2014-06-30	SEM	B	24	DARLINGI	Down	In
204	2014-06-30	SEM	B	24	DARLINGI	Up	Out
205	2014-06-30	SEM	C	24	DARLINGI	Up	In
206	2014-06-30	SEM	A	1	DARLINGI	Down	In
207	2014-06-30	SEM	A	1	DARLINGI	Down	Out
208	2014-06-30	SEM	A	1	DARLINGI	Down	Out
209	2014-06-30	SEM	A	2	DARLINGI	Down	In
210	2014-06-30	SEM	B	2	DARLINGI	Down	In
211	2014-06-30	SEM	B	2	DARLINGI	Down	In
212	2014-06-30	SEM	B	2	DARLINGI	Up	Out
213	2014-06-30	SEM	B	3	DARLINGI	Down	In
214	2014-06-30	SEM	B	4	DARLINGI	Down	In
215	2014-06-30	SEM	A	5	DARLINGI	Down	In
216	2014-06-30	SEM	A	5	DARLINGI	Down	Out

## Sheet: SEM2015
ID CODE	DATE	LOCALITY	TRAP-NED	TIME	MORPH. IDENTIFICATION	HEIGHT	SIDE
1	2015-05-18	SEM	A	18	Nuneztovari	Down	Out
2	2015-05-18	SEM	A	18	Darlingi	Down	Out
3	2015-05-18	SEM	A	18	Nuneztovari	Down	Out
4	2015-05-18	SEM	A	19	Darlingi	Up	In
5	2015-05-18	SEM	A	19	Darlingi	Down	In
6	2015-05-18	SEM	A	19	Darlingi	Down	Out
7	2015-05-18	SEM	A	20	Darlingi	Down	In
8	2015-05-18	SEM	A	20	Darlingi	Down	Out
9	2015-05-18	SEM	A	20	Darlingi	Down	In
10	2015-05-18	SEM	A	20	Darlingi	Up	In
11	2015-05-18	SEM	A	20	Darlingi	Up	In
12	2015-05-18	SEM	A	20	Darlingi	Down	In
13	2015-05-18	SEM	A	21	Darlingi	Down	In
14	2015-05-18	SEM	A	21	Darlingi	Down	In
15	2015-05-18	SEM	A	22	Darlingi	Down	In
16	2015-05-18	SEM	A	22	Darlingi	Up	Out
17	2015-05-18	SEM	A	24	Darlingi	Up	In
18	2015-05-18	SEM	A	1	Darlingi	Down	In
19	2015-05-18	SEM	A	2	Darlingi	Down	In
20	2015-05-18	SEM	A	2	Darlingi	Down	In
21	2015-05-18	SEM	A	2	Darlingi	Down	In
22	2015-05-18	SEM	A	4	Darlingi	Up	In
23	2015-05-18	SEM	B	19	Nuneztovari	Down	Out
24	2015-05-18	SEM	B	20	Nuneztovari	Down	Out
25	2015-05-18	SEM	B	20	Darlingi	Up	Out
26	2015-05-18	SEM	B	20	Darlingi	Down	In
27	2015-05-18	SEM	B	21	Darlingi	Down	In
28	2015-05-18	SEM	B	19	Darlingi	Down	In
29	2015-05-18	SEM	B	19	Darlingi	Down	Out
30	2015-05-18	SEM	B	20	Darlingi	Down	In
31	2015-05-18	SEM	B	20	Darlingi	Up	In
32	2015-05-18	SEM	B	20	Darlingi	Down	Out
33	2015-05-18	SEM	B	20	Darlingi	Down	In
34	2015-05-18	SEM	B	20	Darlingi	Down	In
35	2015-05-18	SEM	B	20	Darlingi	Down	In
36	2015-05-18	SEM	B	22	Darlingi	Down	Out
37	2015-05-18	SEM	B	22	Darlingi	Up	Out
38	2015-05-18	SEM	B	24	Darlingi	Down	Out
39	2015-05-18	SEM	B	1	Darlingi	Down	Out
40	2015-05-18	SEM	C	18	Darlingi	Down	Out
41	2015-05-18	SEM	C	19	Darlingi	Down	Out
42	2015-05-18	SEM	C	20	Darlingi	Down	In
43	2015-05-18	SEM	C	20	Darlingi	Down	In
44	2015-05-18	SEM	C	20	Darlingi	Down	In
45	2015-05-18	SEM	C	20	Darlingi	Down	In
46	2015-05-18	SEM	C	21	Darlingi	Down	In
47	2015-05-18	SEM	C	22	Darlingi	Down	Out
48	2015-05-18	SEM	C	22	Darlingi	Down	Out
49	2015-05-18	SEM	C	22	Darlingi	Down	Out
50	2015-05-18	SEM	C	24	Darlingi	Down	In
51	2015-05-18	SEM	C	2	Darlingi	Down	Out
52	2015-05-18	SEM	C	2	Darlingi	Down	Out
53	2015-05-18	SEM	C	3	Darlingi	Down	In
54	2015-05-18	SEM	C	4	Darlingi	Up	In
55	2015-05-18	SEM	D	19	Nuneztovari	Down	Out
56	2015-05-18	SEM	D	20	Darlingi	Down	Out
57	2015-05-18	SEM	D	20	Darlingi	Down	Out
58	2015-05-18	SEM	D	20	Darlingi	Down	In
59	2015-05-18	SEM	D	21	Darlingi	Up	Out
60	2015-05-18	SEM	D	21	Darlingi	Down	In
61	2015-05-18	SEM	D	22	Darlingi	Down	In
62	2015-05-18	SEM	D	22	Darlingi	Down	In
63	2015-05-18	SEM	D	23	Darlingi	Down	Out
64	2015-05-18	SEM	D	23	Darlingi	Down	Out
65	2015-05-18	SEM	D	24	Darlingi	Up	In
66	2015-05-18	SEM	D	1	Darlingi	Down	Out
67	2015-05-18	SEM	D	2	Darlingi	Down	In
68	2015-05-18	SEM	D	2	Darlingi	Down	In
69	2015-05-18	SEM	D	2	Darlingi	Down	In
70	2015-05-18	SEM	D	2	Darlingi	Up	In
71	2015-05-18	SEM	D	4	Darlingi	Down	Out
72	2015-05-18	SEM	D	4	Darlingi	Down	In
73	2015-05-18	SEM	D	5	Darlingi	Up	In
74	2015-05-18	SEM	D	5	Darlingi	Down	Out
75	2015-05-18	SEM	D	5	Darlingi	Down	In
76	2015-05-19	SEM	A	18	Darlingi	Down	Out
77	2015-05-19	SEM	A	18	Darlingi	Down	Out
78	2015-05-19	SEM	A	18	Darlingi	Down	In
79	2015-05-19	SEM	A	18	Darlingi	Up	In
80	2015-05-19	SEM	A	19	Darlingi	Up	In
81	2015-05-19	SEM	A	20	Darlingi	Up	In
82	2015-05-19	SEM	A	20	Darlingi	Down	Out
83	2015-05-19	SEM	A	20	Darlingi	Down	In
84	2015-05-19	SEM	A	2	Darlingi	Down	In
85	2015-05-19	SEM	A	2	Darlingi	Up	Out
86	2015-05-19	SEM	A	2	Darlingi	Down	Out
87	2015-05-19	SEM	A	3	Darlingi	Down	Out
88	2015-05-19	SEM	A	5	Darlingi	Down	Out
89	2015-05-19	SEM	A	5	Darlingi	Down	In
90	2015-05-19	SEM	B	18	Darlingi	Down	In
91	2015-05-19	SEM	B	18	Darlingi	Up	In
92	2015-05-19	SEM	B	20	Darlingi	Down	Out
93	2015-05-19	SEM	B	20	Darlingi	Down	In
94	2015-05-19	SEM	B	21	Darlingi	Down	In
95	2015-05-19	SEM	B	22	Darlingi	Up	In
96	2015-05-19	SEM	B	2	Darlingi	Down	Out
97	2015-05-19	SEM	B	2	Darlingi	Down	In
98	2015-05-19	SEM	B	3	Darlingi	Down	In
99	2015-05-19	SEM	B	3	Darlingi	Down	Out
100	2015-05-19	SEM	B	4	Darlingi	Down	In
101	2015-05-19	SEM	B	5	Darlingi	Down	In
102	2015-05-19	SEM	C	18	Darlingi	Up	Out
103	2015-05-19	SEM	C	18	Darlingi	Down	Out
104	2015-05-19	SEM	C	18	Darlingi	Down	Out
105	2015-05-19	SEM	C	19	Darlingi	Down	In
106	2015-05-19	SEM	C	19	Darlingi	Down	In
107	2015-05-19	SEM	C	20	Darlingi	Down	Out
108	2015-05-19	SEM	C	22	Darlingi	Down	Out
109	2015-05-19	SEM	C	22	Darlingi	Up	In
110	2015-05-19	SEM	C	23	Darlingi	Down	Out
111	2015-05-19	SEM	C	24	Darlingi	Up	In
112	2015-05-19	SEM	C	2	Darlingi	Down	In
113	2015-05-19	SEM	C	2	Darlingi	Down	In
114	2015-05-19	SEM	C	3	Darlingi	Down	Out
115	2015-06-16	SEM	A	18	Darlingi	Up	In
116	2015-06-16	SEM	A	19	Darlingi	Down	In
117	2015-06-16	SEM	A	18	Darlingi	Down	In
118	2015-06-16	SEM	A	20	Darlingi	Down	Out
119	2015-06-16	SEM	A	22	Darlingi	Down	In
120	2015-06-16	SEM	A	2	Darlingi	Down	In
121	2015-06-16	SEM	A	1	Darlingi	Down	In
122	2015-06-16	SEM	A	1	Darlingi	Up	In
123	2015-06-16	SEM	A	2	Darlingi	Down	Out
124	2015-06-16	SEM	B	20	Darlingi	Down	Out
125	2015-06-16	SEM	B	20	Darlingi	Down	Out
126	2015-06-16	SEM	B	21	Darlingi	Down	Out
127	2015-06-16	SEM	B	1	Darlingi	Down	In
128	2015-06-16	SEM	B	1	Darlingi	Down	Out
129	2015-06-16	SEM	B	2	Darlingi	Up	In
130	2015-06-16	SEM	B	2	Darlingi	Down	In
131	2015-06-16	SEM	B	3	Darlingi	Down	In
132	2015-06-16	SEM	C	18	Darlingi	Down	In
133	2015-06-16	SEM	C	19	Darlingi	Down	In
134	2015-06-16	SEM	C	20	Darlingi	Down	Out
135	2015-06-16	SEM	C	20	Darlingi	Down	In
136	2015-06-16	SEM	C	23	Darlingi	Down	In
137	2015-06-16	SEM	C	3	Darlingi	Down	Out
138	2015-06-16	SEM	D	20	Darlingi	Down	Out
139	2015-06-16	SEM	D	20	Darlingi	Down	In
140	2015-06-16	SEM	D	4	Darlingi	Down	Out
141	2015-06-18	SEM	A	18	Nuneztovari	Down	Out
142	2015-06-18	SEM	A	19	Darlingi	Down	In
143	2015-06-18	SEM	A	20	Nuneztovari	Down	In
144	2015-06-18	SEM	A	20	Darlingi	Down	Out
145	2015-06-18	SEM	A	24	Darlingi	Down	In
146	2015-06-18	SEM	A	2	Darlingi	Up	Out
147	2015-06-18	SEM	A	3	Darlingi	Down	Out
148	2015-06-18	SEM	B	20	Darlingi	Down	In
149	2015-06-18	SEM	B	21	Darlingi	Up	Out
150	2015-06-18	SEM	B	22	Darlingi	Down	In
151	2015-06-18	SEM	B	5	Darlingi	Down	In
152	2015-06-18	SEM	B	5	Darlingi	Down	Out
153	2015-06-18	SEM	B	5	Darlingi	Down	In
154	2015-06-18	SEM	C	24	Darlingi	Down	Out
155	2015-06-18	SEM	C	24	Darlingi	Up	In
156	2015-06-18	SEM	C	1	Darlingi	Down	Out
157	2015-06-18	SEM	C	2	Darlingi	Down	In
158	2015-06-18	SEM	C	2	Darlingi	Down	Out
159	2015-06-18	SEM	C	4	Darlingi	Down	In
160	2015-06-18	SEM	C	4	Darlingi	Down	In
161	2015-06-18	SEM	D	18	Nuneztovari	Down	In
162	2015-06-18	SEM	D	18	Nuneztovari	Down	In
163	2015-06-18	SEM	D	19	Darlingi	Down	In
164	2015-06-18	SEM	D	19	Darlingi	Down	In
165	2015-06-18	SEM	D	22	Darlingi	Down	Out
166	2015-06-18	SEM	D	1	Darlingi	Down	Out
167	2015-07-07	SEM	A	18	Darlingi	Down	In
168	2015-07-07	SEM	A	18	Darlingi	Down	In
169	2015-07-07	SEM	A	18	Darlingi	Down	Out
170	2015-07-07	SEM	A	20	Darlingi	Down	Out
171	2015-07-07	SEM	A	20	Darlingi	Down	Out
172	2015-07-07	SEM	A	22	Darlingi	Down	In
173	2015-07-07	SEM	A	22	Darlingi	Down	In
174	2015-07-07	SEM	A	2	Darlingi	Down	In
175	2015-07-07	SEM	A	2	Darlingi	Down	Out
176	2015-07-07	SEM	A	3	Darlingi	Down	Out
177	2015-07-07	SEM	B	20	Darlingi	Down	Out
178	2015-07-07	SEM	B	21	Darlingi	Up	Out
179	2015-07-07	SEM	B	22	Darlingi	Down	In
180	2015-07-07	SEM	B	2	Darlingi	Down	In
181	2015-07-07	SEM	B	2	Darlingi	Down	In
182	2015-07-07	SEM	B	3	Darlingi	Down	Out
183	2015-07-07	SEM	B	5	Darlingi	Up	Out
184	2015-07-07	SEM	C	20	Darlingi	Down	Out
185	2015-07-07	SEM	C	20	Darlingi	Down	In
186	2015-07-07	SEM	C	23	Darlingi	Down	Out
187	2015-07-07	SEM	C	3	Darlingi	Down	Out
188	2015-07-07	SEM	C	5	Darlingi	Down	In
189	2015-07-07	SEM	D	19	Darlingi	Down	Out
190	2015-07-10	SEM	A	18	Darlingi	Down	In
191	2015-07-10	SEM	A	18	Darlingi	Down	In
192	2015-07-10	SEM	A	20	Darlingi	Down	In
193	2015-07-10	SEM	A	21	Darlingi	Up	Out
194	2015-07-10	SEM	A	24	Darlingi	Down	Out
195	2015-07-10	SEM	A	2	Darlingi	Down	Out
196	2015-07-10	SEM	A	2	Darlingi	Down	In
197	2015-07-10	SEM	A	5	Darlingi	Up	Out
198	2015-07-10	SEM	A	5	Darlingi	Down	Out
199	2015-07-10	SEM	B	5	Darlingi	Down	Out
200	2015-07-10	SEM	C	18	Nuneztovari	Down	Out
201	2015-07-10	SEM	C	19	Darlingi	Down	Out
202	2015-07-10	SEM	C	24	Darlingi	Down	In
203	2015-07-10	SEM	C	2	Darlingi	Down	Out
204	2015-07-10	SEM	C	2	Darlingi	Up	In
205	2015-07-10	SEM	C	3	Darlingi	Down	Out
206	2015-07-10	SEM	C	4	Darlingi	Down	In
207	2015-07-10	SEM	C	5	Darlingi	Down	In
208	2015-07-10	SEM	C	5	Darlingi	Down	Out
209	2015-07-10	SEM	D	19	Darlingi	Down	In
210	2015-07-10	SEM	D	20	Darlingi	Up	Out
211	2015-07-10	SEM	D	22	Darlingi	Down	Out
212	2015-07-10	SEM	D	3	Darlingi	Down	Out
213	2015-08-09	SEM	A	18	Darlingi	Up	In
214	2015-08-09	SEM	A	18	Darlingi	Down	In
215	2015-08-09	SEM	A	19	Darlingi	Down	In
216	2015-08-09	SEM	A	21	Darlingi	Down	Out
217	2015-08-09	SEM	A	1	Darlingi	Down	Out
218	2015-08-09	SEM	A	2	Darlingi	Down	In
219	2015-08-09	SEM	A	3	Darlingi	Down	In
220	2015-08-09	SEM	A	5	Darlingi	Up	Out
221	2015-08-09	SEM	B	18	Darlingi	Down	Out
222	2015-08-09	SEM	B	18	Darlingi	Down	In
223	2015-08-09	SEM	B	20	Darlingi	Down	In
224	2015-08-09	SEM	B	2	Darlingi	Down	In
225	2015-08-09	SEM	C	18	Darlingi	Down	Out
226	2015-08-09	SEM	C	18	Darlingi	Down	In
227	2015-08-09	SEM	C	19	Darlingi	Down	In
228	2015-08-09	SEM	C	4	Darlingi	Down	In
229	2015-08-09	SEM	C	4	Darlingi	Down	In
230	2015-08-09	SEM	C	5	Darlingi	Down	Out
231	2015-08-09	SEM	D	18	Darlingi	Up	In
232	2015-08-09	SEM	D	22	Darlingi	Down	In
233	2015-08-09	SEM	D	24	Darlingi	Down	Out
234	2015-08-13	SEM	A	18	Darlingi	Down	Out
235	2015-08-13	SEM	A	19	Darlingi	Down	In
236	2015-08-13	SEM	A	20	Darlingi	Down	Out
237	2015-08-13	SEM	A	21	Darlingi	Down	Out
238	2015-08-13	SEM	A	2	Darlingi	Up	In
239	2015-08-13	SEM	B	20	Darlingi	Down	Out
240	2015-08-13	SEM	B	21	Darlingi	Down	Out
241	2015-08-13	SEM	B	4	Darlingi	Down	Out
242	2015-08-13	SEM	C	18	Darlingi	Down	Out
243	2015-08-13	SEM	C	19	Darlingi	Down	Out
244	2015-08-13	SEM	C	21	Darlingi	Down	Out
245	2015-08-13	SEM	C	1	Darlingi	Down	In
246	2015-08-13	SEM	C	2	Darlingi	Down	In
247	2015-08-13	SEM	C	2	Darlingi	Up	In
248	2015-08-13	SEM	C	3	Darlingi	Down	Out
249	2015-08-13	SEM	C	4	Darlingi	Up	Out
250	2015-08-13	SEM	D	21	Darlingi	Down	Out
251	2015-08-13	SEM	D	22	Darlingi	Down	Out
252	2015-09-15	SEM	A	18	Darlingi	Down	Out
253	2015-09-15	SEM	A	19	Darlingi	Down	Out
254	2015-09-15	SEM	A	19	Darlingi	Down	Out
255	2015-09-15	SEM	A	20	Darlingi	Down	In
256	2015-09-15	SEM	B	18	Darlingi	Down	In
257	2015-09-15	SEM	B	20	Darlingi	Down	In
258	2015-09-15	SEM	B	23	Darlingi	Up	Out
259	2015-09-15	SEM	C	20	Darlingi	Down	Out
260	2015-09-15	SEM	C	20	Darlingi	Down	In
261	2015-09-15	SEM	C	21	Darlingi	Down	In
262	2015-09-15	SEM	D	22	Darlingi	Down	Out
263	2015-09-15	SEM	D	22	Darlingi	Down	In
264	2015-09-15	SEM	D	5	Darlingi	Down	In
265	2015-09-15	SEM	D	5	Darlingi	Down	Out
266	2015-09-20	SEM	A	18	Darlingi	Down	Out
267	2015-09-20	SEM	A	19	Darlingi	Up	Out
268	2015-09-20	SEM	A	19	Darlingi	Down	In
269	2015-09-20	SEM	B	20	Darlingi	Down	Out
272	2015-09-20	SEM	B	23	Darlingi	Down	Out
273	2015-09-20	SEM	B	20	Darlingi	Down	Out
274	2015-09-20	SEM	B	20	Darlingi	Down	In
275	2015-09-20	SEM	C	21	Darlingi	Up	In
276	2015-09-20	SEM	C	22	Darlingi	Down	Out
277	2015-09-20	SEM	D	22	Darlingi	Down	In
278	2015-09-20	SEM	D	5	Darlingi	Down	Out
279	2015-09-20	SEM	D	5	Darlingi	Down	Out
