# Supplementary material for: Intensive trapping of blood-fed Anopheles darlingi in Amazonian Peru reveals unexpectedly high proportions of avian blood-meals
Source: PLoS Negl Trop Dis. 2017 Feb 23;11(2):e0005337. doi: 10.1371/journal.pntd.0005337 (PMC5322880; doi:10.1371/journal.pntd.0005337)
Supplement: S2 Dataset — The file shows, for each mosquito analyzed, the source of blood-meal identified. (XLSX) [file pntd.0005337.s007.xlsx]

## Sheet: LUP2013
N	CODE	HOST
		Human	Cow	Pig	Dog	Goat	Galliformes	Rat	Rodentia	Monkey	Didelphis
1	SBRLUP 1	Positiv	-	-	-	-	Positiv	-	-	-	-
2	SBRLUP 2	Positiv	-	-	-	-	-	-	-	-	-
3	SBRLUP 4	Positiv	-	-	-	-	-	-	-	-	-
4	SBRLUP 6	-	-	-	-	-	Positiv	-	-	-	-
5	SBRLUP 7	Positiv	-	-	-	-	-	-	-	-	-
6	SBRLUP 8	-	-	-	-	-	-	-	-	-	-
7	SBRLUP 15	Positiv	-	-	-	-	-	-	-	-	-
8	SBRLUP 16	-	-	-	-	-	-	-	-	-	-
9	SBRLUP 17	Positiv	-	-	Positiv	-	-	-	-	-	-
10	SBRLUP 18	Positiv	-	-	-	-	-	-	-	-	-
11	SBRLUP 19	Positiv	-	-	-	-	-	-	-	-	-
12	SBRLUP 20	-	-	-	-	-	Positiv	-	-	-	-
13	SBRLUP 21	Positiv	-	-	-	-	-	-	-	-	-
14	SBRLUP 25	Positiv	-	-	-	-	-	-	-	-	-
15	SBRLUP 26	Positiv	-	-	-	-	-	-	-	-	-
16	SBRLUP 27	Positiv	-	-	-	-	-	-	-	-	-
17	SBRLUP 28	Positiv	-	-	-	-	-	-	-	-	-
18	SBRLUP 30	Positiv	-	-	-	-	-	-	-	-	-
19	SBRLUP 31	-	-	-	Positiv	-	-	-	-	-	-
20	SBRLUP 32	Positiv	-	-	-	-	-	-	-	-	-
21	SBRLUP 41	-	-	-	-	-	Positiv	-	-	-	-
22	SBRLUP 42	Positiv	-	-	-	-	-	-	-	-	-
23	SBRLUP 46	Positiv	-	-	-	-	-	-	-	-	-
24	SBRLUP 47	-	-	-	-	-	Positiv	-	-	-	-
25	SBRLUP 48	Positiv	-	-	-	-	Positiv	-	-	-	-
26	SBRLUP 49	-	-	-	-	-	Positiv	-	-	-	-
27	SBRLUP 57	Positiv	-	-	-	-	Positiv	-	-	-	-
28	SBRLUP 58	Positiv	-	-	-	-	-	-	-	-	-
29	SBRLUP 62	-	-	-	-	-	-
30	SBRLUP 64	Positiv	-	-	-	-	-	-	-	-	-
31	SBRLUP 65	Positiv	-	-	-	-	-	-	-	-	-
32	SBRLUP 66	Positiv	-	-	-	-	-	-	-	-	-
33	SBRLUP 67	Positiv	-	-	-	-	-	-	-	-	-
34	SBRLUP 71	-	-	-	-	-	-	-	-	-	-
35	SBRLUP 72	Positiv	-	-	-	-	-	-	-	-	-
36	SBRLUP 73	Positiv	-	-	-	-	-	-	-	-	-
37	SBRLUP 76	Positiv	-	-	-	-	Positiv	-	-	-	-
38	SBRLUP 78	-	-	-	Positiv	-	-	-	-	-	-
39	SBRLUP 80	Positiv	-	-	-	-	-	-	-	-	-
40	SBRLUP 81	Positiv	-	-	-	-	-	-	-	-	-
41	SBRLUP 86	Positiv	-	-	-	-	-	-	-	-	-
42	SBRLUP 87	Positiv	-	-	-	-	-	-	-	-	-
43	SBRLUP 88	Positiv	-	-	-	-	-	-	-	-	-
44	SBRLUP 92	Positiv	-	-	-	-	-	-	-	-	-
45	SBRLUP 95	-	-	-	-	-	-	-	-	-	-
46	SBRLUP 96	Positiv	-	-	-	-	Positiv	-	-	-	-
47	SBRLUP 99	Positiv	-	-	-	-	-	-	-	-	-
48	SBRLUP 100	Positiv	-	-	-	-	-	-	-	-	-
49	SBRLUP 101	-	-	-	-	-	-	-	-	-	-
50	SBRLUP 102	Positiv	-	-	-	-	Positiv	-	-	-	-
51	SBRLUP 103	Positiv	-	-	-	-	-	-	-	-	-
52	SBRLUP 104	Positiv	-	-	-	-	Positiv	-	-	-	-
53	SBRLUP 116	Positiv	-	-	-	-	-	-	-	-	-
54	SBRLUP 119	Positiv	-	-	-	-	Positiv	-	-	-	-
55	SBRLUP 120	Positiv	-	-	-	-	-	-	-	-	-
56	SBRLUP 123	Positiv	-	-	-	-	-	-	-	-	-
57	SBRLUP 124	-	-	-	-	-	Positiv	-	-	-	-
58	SBRLUP 134	Positiv	-	-	-	-	Positiv	-	-	-	-
59	SBRLUP 135	-	-	-	-	-	Positiv	-	-	-	-
60	SBRLUP 136	Positiv	-	-	-	-	-	-	-	-	-
61	SBRLUP 137	Positiv	-	-	-	-	-	-	-	-	-
62	SBRLUP 138	Positiv	-	-	-	-	-
63	SBRLUP 139	-	-	-	-	-	-	-	-	-	-
64	SBRLUP 140	Positiv	-	-	-	-	Positiv	-	-	-	-
65	SBRLUP 141	Positiv	-	-	-	-	-	-	-	-	-
66	SBRLUP 144	Positiv	-	-	-	-	-	-	-	-	-
67	SBRLUP 145	Positiv	-	-	-	-	-	-	-	-	-
68	SBRLUP 146	-	-	-	-	-	Positiv	-	-	-	-
69	SBRLUP 147	Positiv	-	-	-	-	-	-	-	-	-
70	SBRLUP 148	Positiv	-	-	-	-	Positiv	-	-	-	-
71	SBRLUP 152	Positiv	-	-	-	-	-
72	SBRLUP 153	Positiv	-	-	-	-	-	-	-	-	-
73	SBRLUP 154	positiv	-	-	-	-	Positiv	-	-	-	-
74	SBRLUP 155	-	-	-	-	-	Positiv	-	-	-	-
75	SBRLUP 156	Positiv	-	-	-	-	-	-	-	-	-
76	SBRLUP 157	Positiv	-	-	-	-	Positiv	-	-	-	-
77	SBRLUP 162	-	-	-	-	-	Positiv	-	-	-	-
78	SBRLUP 163	-	-	-	-	-	Positiv	-	-	-	-
79	SBRLUP 165	Positiv	-	-	-	-	-	-	-	-	-
80	SBRLUP 166	Positiv	-	-	-	-	-	-	-	-	-
81	SBRLUP 167	-	-	-	-	-	Positiv	-	-	-	-
82	SBRLUP 168	-	-	-	-	-	Positiv	-	-	-	-
83	SBRLUP 169	Positiv	-	-	-	-	Positiv	-	-	-	-
84	SBRLUP 170	Positiv	-	-	-	-	-	-	-	-	-
85	SBRLUP 171	Positiv	-	-	-	-	-	-	-	-	-
86	SBRLUP 174	Positiv	-	-	-	-	Positiv	-	-	-	-
87	SBRLUP 175	Positiv	-	-	-	-	-	-	-	-	-
88	SBRLUP 179	Positiv	-	-	-	-	-	-	-	-	-
89	SBRLUP 180	Positiv	-	-	-	-	-	-	-	-	-
90	SBRLUP 181	Positiv	-	-	-	-	-	-	-	-	-
91	SBRLUP 183	-	-	-	-	-	Positiv	-	-	-	-
92	SBRLUP 184	Positiv	-	-	-	-	-	-	-	-	-
93	SBRLUP 187	Positiv	-	-	-	-	-	-	-	-	-
94	SBRLUP 188	-	-	-	-	-	Positiv	-	-	-	-
95	SBRLUP 189	Positiv	-	-	-	-	-	-	-	-	-
96	SBRLUP 190	Positiv	-	-	-	-	Positiv	-	-	-	-
97	SBRLUP 191	-	-	-	-	-	Positiv	-	-	-	-
98	SBRLUP 195	-	-	-	-	-	Positiv	-	-	-	-
99	SBRLUP 197	Positiv	-	-	-	-	Positiv	-	-	-	-
100	SBRLUP 198	Positiv	-	-	-	-	-	-	-	-	-
101	SBRLUP 199	Positiv	-	-	-	-	-
102	SBRLUP 203	Positiv	-	-	-	-	-	-	-	-	-
103	SBRLUP 204	Positiv	-	-	-	-	-	-	-	-	-
104	SBRLUP 205	Positiv	-	-	-	-	-	-	-	-	-
105	SBRLUP 206	Positiv	-	-	-	-	-
106	SBRLUP 208	-	-	-	-	-	Positiv	-	-	-	-
107	SBRLUP 209	Positiv	-	-	-	-	-	-	-	-	-
108	SBRLUP 210	positiv	-	-	-	-	-	-	-	-	-
109	SBRLUP 212	Positiv	-	-	-	-	Positiv
110	SBRLUP 213	-	-	-	-	-	-	-	-	-	-
111	SBRLUP 214	-	-	-	Positiv	-	-	-	-	-	-
112	SBRLUP 215	-	-	-	-	-	Positiv	-	-	-	-
113	SBRLUP 216	Positiv	-	-	-	-	-	-	-	-	-
114	SBRLUP 218	Positiv	-	-	-	-	Positiv	-	-	-	-
115	SBRLUP 219	Positiv	-	-	-	-	-	-	-	-	-
116	SBRLUP 221	Positiv	-	-	-	-	-	-	-	-	-
117	SBRLUP 223	Positiv	-	-	-	-	Positiv	-	-	-	-
118	SBRLUP 224	-	-	-	-	-	-	-	-	-	-
119	SBRLUP 225	Positiv	-	-	-	-	-	-	-	-	-
120	SBRLUP 226	Positiv	-	-	-	-	-	-	-	-	-
121	SBRLUP 229	Positiv	-	-	-	-	-	-	-	-	-
122	SBRLUP 230	-	-	-	Positiv	-	-	-	-	-	-
123	SBRLUP 231	-	-	-	-	-	Positiv	-	-	-	-
124	SBRLUP 232	-	-	-	-	-	Positiv	-	-	-	-
125	SBRLUP 233	-	-	-	-	-	Positiv	-	-	-	-
126	SBRLUP 234	Positiv	-	-	-	-	Positiv	-	-	-	-
127	SBRLUP 235	Positiv	-	-	-	-	Positiv	-	-	-	-
128	SBRLUP 236	-	-	-	-	-	-	-	-	-	-
129	SBRLUP 237	Positiv	-	-	-	-	Positiv	-	-	-	-
130	SBRLUP 241	Positiv	-	-	-	-	-	-	-	-	-
131	SBRLUP 242	Positiv	-	-	Positiv	-	-	-	-	-	-
132	SBRLUP 243	Positiv	-	-	-	-	-	-	-	-	-
133	SBRLUP 245	Positiv	-	-	-	-	-	-	-	-	-
134	SBRLUP 246	-	-	-	-	-	Positiv	-	-	-	-
135	SBRLUP 247	Positiv	-	-	-	-	Positiv	-	-	-	-
136	SBRLUP 248	-	-	-	Positiv	-	-	-	-	-	-
137	SBRLUP 252	Positiv	-	-	-	-	-	-	-	-	-
138	SBRLUP 253	Positiv	-	-	-	-	-	-	-	-	-
139	SBRLUP 255	Positiv	-	-	-	-	-	-	-	-	-
140	SBRLUP 256	Positiv	-	-	-	-	Positiv	-	-	-	-
141	SBRLUP 259	Positiv	-	-	-	-	-	-	-	-	-
142	SBRLUP 260	Positiv	-	-	-	-	-	-	-	-	-
143	SBRLUP 261	-	-	-	-	-	-	-	-	-	-
144	SBRLUP 262	Positiv	-	-	-	-	-
145	SBRLUP 264	Positiv	-	-	-	-	-	-	-	-	-
146	SBRLUP 265	Positiv	-	-	-	-	-	-	-	-	-
147	SBRLUP 266	Positiv	-	-	-	-	Positiv	-	-	-	-
148	SBRLUP 269	-	-	-	-	-	Positiv	-	-	-	-
149	SBRLUP 270	Positiv	-	-	-	-	-	-	-	-	-
150	SBRLUP 272	Positiv	-	-	Positiv	-	-	-	-	-	-
151	SBRLUP 274	Positiv	-	-	-	-	-	-	-	-	-
152	SBRLUP 275	-	-	-	-	-	Positiv	-	-	-	-
153	SBRLUP 278	-	-	-	-	-	Positiv	-	-	-	-
154	SBRLUP 279	Positiv	-	-	-	-	-	-	-	-	-
155	SBRLUP 281	Positiv	-	-	-	-	-	-	-	-	-
156	SBRLUP 284	-	-	-	Positiv	-	-	-	-	-	-
157	SBRLUP 285	Positiv	-	-	-	-	-	-	-	-	-
158	SBRLUP 289	Positiv	-	-	-	-	Positiv	-	-	-	-
159	SBRLUP 290	Positiv	-	-	-	-	-	-	-	-	-
160	SBRLUP 291	Positiv	-	-	-	-	Positiv	-	-	-	-
161	SBRLUP 292	-	-	-	-	-	Positiv	-	-	-	-
162	SBRLUP 293	Positiv	-	-	-	-	Positiv	-	-	-	-
163	SBRLUP 294	Positiv	-	-	-	-	-
164	SBRLUP 295	Positiv	-	-	-	-	-	-	-	-	-
165	SBRLUP 298	-	-	-	-	-	Positiv	-	-	-	-
166	SBRLUP 299	Positiv	-	-	-	-	Positiv	-	-	-	-
167	SBRLUP 300	-	-	-	-	-	Positiv	-	-	-	-
168	SBRLUP 302	Positiv	-	-	-	-	-	-	-	-	-
169	SBRLUP 303	Positiv	-	-	-	-	-	-	-	-	-
170	SBRLUP 304	Positiv	-	-	-	-	-	-	-	-	-
171	SBRLUP 305	Positiv	-	-	-	-	-	-	-	-	-
172	SBRLUP 308	Positiv	-	-	Positiv	-	-	-	-	-	-
173	SBRLUP 309	Positiv	-	-	-	-	-	-	-	-	-
174	SBRLUP 310	Positiv	-	-	-	-	-	-	-	-	-
175	SBRLUP 311	Positiv	-	-	Positiv	-	-	-	-	-	-
176	SBRLUP 312	-	-	-	-	-	-	-	-	-	-
177	SBRLUP 319	-	-	-	-	-	Positiv	-	-	-	-
178	SBRLUP 320	Positiv	-	-	-	-	-	-	-	-	-
179	SBRLUP 323	Positiv	-	-	-	-	-
180	SBRLUP 324	Positiv	-	-	-	-	-	-	-	-	-
181	SBRLUP 325	Positiv	-	-	-	-	-	-	-	-	-
182	SBRLUP 327	Positiv	-	-	-	-	-	-	-	-	-
183	SBRLUP 328	-	-	-	-	-	-	-	-	-	-
184	SBRLUP 329	Positiv	-	-	-	-	-
185	SBRLUP 331	Positiv	-	-	-	-	-	-	-	-	-
186	SBRLUP 332	Positiv	-	-	-	-	-	-	-	-	-
187	SBRLUP 333	Positiv	-	-	-	-	-
188	SBRLUP 338	Positiv	-	-	-	-	-	-	-	-	-
189	SBRLUP 339	Positiv	-	-	-	-	-	-	-	-	-
190	SBRLUP 340	Positiv	-	-	-	-	-	-	-	-	-
191	SBRLUP 341	Positiv	-	-	-	-	-	-	-	-	-
192	SBRLUP 342	Positiv	-	-	-	-	-	-	-	-	-
193	SBRLUP 346	Positiv	-	-	-	-	-	-	-	-	-
194	SBRLUP 347	Positiv	-	-	-	-	-
195	SBRLUP 349	-	-	-	Positiv	-	-	-	-	-	-
196	SBRLUP 353	Positiv	-	-	-	-	-	-	-	-	-
197	SBRLUP 355	Positiv	-	-	-	-	Positiv	-	-	-	-
198	SBRLUP 358	Positiv	-	-	-	-	-	-	-	-	-
199	SBRLUP 359	Positiv	-	-	-	-	-	-	-	-	-
200	SBRLUP 360	-	-	-	-	-	Positiv	-	-	-	-
201	SBRLUP 362	-	-	-	-	-	-	-	-	-	-
202	SBRLUP 364	Positiv	-	-	-	-	-	-	-	-	-
203	SBRLUP 365	Positiv	-	-	-	-	-	-	-	-	-
204	SBRLUP 367	Positiv	-	-	-	-	-	-	-	-	-
205	SBRLUP 368	Positiv	-	-	-	-	-	-	-	-	-
206	SBRLUP 370	-	-	-	-	-	Positiv	-	-	-	-
207	SBRLUP 375	Positiv	-	-	-	-	-	-	-	-	-
208	SBRLUP 376	Positiv	-	-	-	-	Positiv	-	-	-	-
209	SBRLUP 377	-	-	-	-	-	-	-	-	-	-
210	SBRLUP 381	Positiv	-	-	-	-	-
211	SBRLUP 382	Positiv	-	-	-	-	Positiv	-	-	-	-
212	SBRLUP 383	-	-	-	-	-	-	-	-	-	-
213	SBRLUP 384	Positiv	-	-	-	-	-	-	-	-	-
214	SBRLUP 387	-	-	-	-	-	Positiv	-	-	-	-
215	SBRLUP 390	Positiv	-	-	-	-	-	-	-	-	-
216	SBRLUP 391	Positiv	-	-	-	-	Positiv	-	-	-	-
217	SBRLUP 392	Positiv	-	-	-	-	-	-	-	-	-
218	SBRLUP 396	Positiv	-	-	-	-	Positiv	-	-	-	-
219	SBRLUP 397	-	-	-	-	-	Positiv	-	-	-	-
220	SBRLUP 400	-	-	-	-	-	-	-	-	-	-
221	SBRLUP 401	Positiv	-	-	-	-	Positiv	-	-	-	-
222	SBRLUP 403	Positiv	-	-	-	-	-	-	-	-	-
223	SBRLUP 406	Positiv	-	-	-	-	-	-	-	-	-
224	SBRLUP 407	-	-	-	-	-	Positiv	-	-	-	-
225	SBRLUP 412	Positiv	-	-	-	-	-	-	-	-	-
226	SBRLUP 413	Positiv	-	-	-	-	-
227	SBRLUP 414	-	-	-	-	-	-	-	-	-	-
228	SBRLUP 415	Positiv	-	-	-	-	Positiv	-	-	-	-
229	SBRLUP 416	Positiv	-	-	-	-	-
230	SBRLUP 417	-	-	-	-	-	Positiv	-	-	-	-
231	SBRLUP 421	Positiv	-	-	-	-	-	-	-	-	-
232	SBRLUP 422	Positiv	-	-	-	-	Positiv	-	-	-	-
233	SBRLUP 428	Positiv	-	-	-	-	-	-	-	-	-
234	SBRLUP 429	-	-	-	-	-	Positiv	-	-	-	-
235	SBRLUP 430	Positiv	-	-	-	-	-	-	-	-	-
236	SBRLUP 431	Positiv	-	-	-	-	-	-	-	-	-
237	SBRLUP 437	-	-	-	-	-	-	-	-	-	-
238	SBRLUP 438	Positiv	-	-	-	-	-	-	-	-	-
239	SBRLUP 439	Positiv	-	-	-	-	-	-	-	-	-
240	SBRLUP 445	Positiv	-	-	-	-	Positiv	-	-	-	-
241	SBRLUP 451	Positiv	-	-	-	-	Positiv	-	-	-	-
242	SBRLUP 452	Positiv	-	-	-	-	-	-	-	-	-
243	SBRLUP 457	Positiv	-	-	-	-	-	-	-	-	-

## Sheet: LUP2014
N	DATE	CODE	HOST
			Human	Cow	Pig	Dog	Goat	Galliformes	Rat	Rodentia	Monkey	Didelphis
1	ENE	SBLUP 1	Positiv	-	-	-	-	-	-	-	-	-
2	ENE	SBLUP 2	Positiv	-	-	Positiv	-	Positiv	-	-	-	-
3	ENE	SBLUP 3	Positiv	-	-	-	-	Positiv	-	-	-	-
4	ENE	SBLUP 8	Positiv	-	-	-	-	Positiv	-	-	-	-
5	ENE	SBLUP 9	Positiv	-	-	-	-	Positiv	-	-	-	-
6	ENE	SBLUP 10	Positiv	-	-	-	-	Positiv	-	-	-	-
7	ENE	SBLUP 11	-	-	-	-	-	Positiv	-	-	-	-
8	ENE	SBLUP 12	Positiv	-	-	-	-	-	-	-	-	-
9	ENE	SBLUP 19	Positiv	-	-	-	-	-	-	-	-	-
10	ENE	SBLUP 20	-	-	-	-	-	Positiv	-	-	-	-
11	ENE	SBLUP 21	Positiv	-	-	-	-	Positiv	-	-	-	-
12	ENE	SBLUP 22	Positiv	-	-	-	-	Positiv	-	-	-	-
13	ENE	SBLUP 23	Positiv	-	-	-	-	-	-	-	-	-
14	ENE	SBLUP 28	Positiv	-	-	-	-	-	-	-	-	-
15	ENE	SBLUP 29	Positiv	-	-	-	-	-	-	-	-	-
16	ENE	SBLUP 30	-	-	-	-	-	Positiv	-	-	-	-
17	ENE	SBLUP 31	-	-	-	Positiv	-	-	-	-	-	-
18	ENE	SBLUP 32	Positiv	-	-	-	-	Positiv	-	-	-	-
19	ENE	SBLUP 33	Positiv	-	-	-	-	Positiv	-	-	-	-
20	ENE	SBLUP 34	Positiv	-	-	-	-	-	-	-	-	-
21	ENE	SBLUP 37	-	-	-	-	-	Positiv	-	-	-	-
22	ENE	SBLUP 38	-	-	-	-	-	Positiv	-	-	-	-
23	ENE	SBLUP 39	Positiv	-	-	-	-	-	-	-	-	-
24	ENE	SBLUP 40	Positiv	-	-	-	-	Positiv	-	-	-	-
25	ENE	SBLUP 41	Positiv	-	-	-	-	-	-	-	-	-
26	ENE	SBLUP 42	-	-	-	-	-	Positiv	-	-	-	-
27	ENE	SBLUP 43	Positiv	-	-	-	-	-	-	-	-	-
28	ENE	SBLUP 44	Positiv	-	-	-	Positiv	Positiv	-	-	-	-
29	ENE	SBLUP 46	Positiv	-	-	-	-	Positiv	-	-	-	-
30	ENE	SBLUP 47	-	-	-	-	-	Positiv	-	-	-	-
31	ENE	SBLUP 48	-	-	-	-	-	Positiv	-	-	-	-
32	ENE	SBLUP 53	Positiv	-	-	-	-	-	-	-	-	-
33	ENE	SBLUP 54	Positiv	-	-	-	-	-	-	-	-	-
34	ENE	SBLUP 55	Positiv	-	-	-	-	Positiv	-	-	-	-
35	ENE	SBLUP 56	Positiv	-	-	-	-	-	-	-	-	-
36	ENE	SBLUP 57	Positiv	-	-	-	-	-	-	-	-	-
37	ENE	SBLUP 58	-	-	-	-	-	Positiv	-	-	-	-
38	ENE	SBLUP 63	Positiv	-	-	-	-	Positiv	-	-	-	-
39	ENE	SBLUP 64	Positiv	-	-	-	-	-	-	-	-	-
40	ENE	SBLUP 65	Positiv	-	-	-	-	-	-	-	-	-
41	ENE	SBLUP 66	Positiv	-	-	-	-	-	-	-	-	-
42	ENE	SBLUP 67	Positiv	-	-	-	-	-	-	-	-	-
43	ENE	SBLUP 68	-	-	-	Positiv	-	-	-	-	-	-
44	ENE	SBLUP 69	Positiv	-	-	-	-	Positiv	-	-	-	-
45	ENE	SBLUP 70	Positiv	-	-	-	-	Positiv	-	-	-	-
46	ENE	SBLUP 71	Positiv	-	-	-	-	-	-	-	-	-
47	ENE	SBLUP 76	-	-	-	-	-	Positiv	-	-	-	-
48	ENE	SBLUP 77	-	-	-	-	-	Positiv	-	-	-	-
49	ENE	SBLUP 78	Positiv	-	-	-	-	-	-	-	-	-
50	ENE	SBLUP 79	Positiv	-	-	-	-	-	-	-	-	-
51	ENE	SBLUP 80	Positiv	-	-	-	-	-	-	-	-	-
52	ENE	SBLUP 86	Positiv	-	-	-	-	-	-	-	-	-
53	ENE	SBLUP 87	-	-	-	Positiv	-	Positiv	-	-	-	-
54	ENE	SBLUP 88	Positiv	-	-	-	-	Positiv	-	-	-	-
55	ENE	SBLUP 89	Positiv	-	-	-	-	Positiv	-	-	-	-
56	ENE	SBLUP 90	Positiv	-	-	-	-	-	-	-	-	-
57	ENE	SBLUP 91	Positiv	-	-	-	-	Positiv	-	-	-	-
58	ENE	SBLUP 92	Positiv	-	-	-	-	-	-	-	-	-
59	ENE	SBLUP 93	Positiv	-	-	-	-	-	-	-	-	-
60	ENE	SBLUP 99	Positiv	-	-	-	-	Positiv	-	-	-	-
61	ENE	SBLUP 100	Positiv	-	-	-	-	Positiv	-	-	-	-
62	ENE	SBLUP 101	-	-	-	-	-	Positiv	-	-	-	-
63	ENE	SBLUP 102	-	-	-	-	-	Positiv	-	-	-	-
64	ENE	SBLUP 103	Positiv	-	-	-	-	-	-	-	-	-
65	ENE	SBLUP 104	Positiv	-	-	-	-	-	-	-	-	-
66	ENE	SBLUP 105	Positiv	-	-	-	-	-	-	-	-	-
67	ENE	SBLUP 109	-	-	-	-	-	Positiv	-	-	-	-
68	ENE	SBLUP 110	-	-	-	-	-	Positiv	-	-	-	-
69	ENE	SBLUP 111	Positiv	-	-	-	Positiv	Positiv	-	-	-	-
70	ENE	SBLUP 112	Positiv	-	-	-	-	Positiv	-	-	-	-
71	ENE	SBLUP 113	Positiv	-	-	-	-	-	-	-	-	-
72	ENE	SBLUP 118	-	-	-	Positiv	-	-	-	-	-	-
73	ENE	SBLUP 119	Positiv	-	-	-	-	-	-	-	-	-
74	ENE	SBLUP 120	Positiv	-	-	-	-	-	-	-	-	-
75	ENE	SBLUP 121	Positiv	-	-	-	-	Positiv	-	-	-	-
76	ENE	SBLUP 122	Positiv	-	-	-	-	Positiv	-	-	-	-
77	ENE	SBLUP 123	-	-	-	-	-	Positiv	-	-	-	-
78	ENE	SBLUP 124	Positiv	-	-	-	-	-	-	-	-	-
79	ENE	SBLUP 125	-	-	-	-	-	Positiv	-	-	-	-
80	ENE	SBLUP 130	-	-	-	-	-	Positiv	-	-	-	-
81	ENE	SBLUP 131	Positiv	-	-	-	-	Positiv	-	-	-	-
82	ENE	SBLUP 132	Positiv	-	-	-	-	-	-	-	-	-
83	ENE	SBLUP 133	Positiv	-	-	-	-	-	-	-	-	-
84	ENE	SBLUP 134	Positiv	-	-	-	-	Positiv	-	-	-	-
85	ENE	SBLUP 135	Positiv	-	-	-	-	Positiv	-	-	-	-
86	ENE	SBLUP 136	Positiv	-	-	-	-	Positiv	-	-	-	-
87	ENE	SBLUP 137	-	-	-	-	Positiv	-	-	-	-	-
88	ENE	SBLUP 138	-	-	-	-	-	Positiv	-	-	-	-
89	ENE	SBLUP 143	Positiv	-	-	-	-	Positiv	-	-	-	-
90	ENE	SBLUP 144	Positiv	-	-	-	-	Positiv	-	-	-	-
91	ENE	SBLUP 145	Positiv	-	-	-	-	Positiv	-	-	-	-
92	ENE	SBLUP 146	Positiv	-	-	-	-	-	-	-	-	-
93	ENE	SBLUP 147	Positiv	-	-	-	-	-	-	-	-	-
94	ENE	SBLUP 148	Positiv	-	-	-	-	-	-	-	-	-
95	ENE	SBLUP 149	-	-	-	-	-	Positiv	-	-	-	-
96	ENE	SBLUP 153	-	-	Positiv	-	-	Positiv	-	-	-	-
97	ENE	SBLUP 154	Positiv	-	-	-	-	Positiv	-	-	-	-
98	ENE	SBLUP 155	Positiv	-	-	-	-	-	-	-	-	-
99	ENE	SBLUP 156	Positiv	-	-	-	-	-	-	-	-	-
100	ENE	SBLUP 158	Positiv	-	-	-	-	-	-	-	-	-
101	ENE	SBLUP 166	Positiv	-	-	-	-	Positiv	-	-	-	-
102	ENE	SBLUP 167	-	-	-	-	-	Positiv	-	-	-	-
103	ENE	SBLUP 168	-	-	-	-	-	Positiv	-	-	-	-
104	ENE	SBLUP 169	-	-	-	-	-	Positiv	-	-	-	-
105	ENE	SBLUP 170	Positiv	-	-	-	-	Positiv	-	-	-	-
106	ENE	SBLUP 171	Positiv	-	-	-	-	-	-	-	-	-
107	ENE	SBLUP 172	Positiv	-	-	-	-	-	-	-	-	-
108	ENE	SBLUP 173	Positiv	-	-	-	-	Positiv	-	-	-	-
109	ENE	SBLUP 174	-	-	-	-	-	Positiv	-	-	-	-
110	ENE	SBLUP 175	-	-	-	-	-	Positiv	-	-	-	-
111	ENE	SBLUP 176	Positiv	-	-	-	-	Positiv	-	-	-	-
112	ENE	SBLUP 181	Positiv	-	-	-	-	-	-	-	-	-
113	ENE	SBLUP 182	Positiv	-	-	-	-	-	-	-	-	-
114	ENE	SBLUP 183	Positiv	-	-	-	-	Positiv	-	-	-	-
115	ENE	SBLUP 184	Positiv	-	-	-	-	Positiv	-	-	-	-
116	ENE	SBLUP 185	-	-	-	-	-	Positiv	-	-	-	-
117	ENE	SBLUP 186	Positiv	-	-	-	-	-	-	-	-	-
118	ENE	SBLUP 187	-	-	-	-	-	Positiv	-	-	-	-
119	ENE	SBLUP 188	-	-	-	-	Positiv	Positiv	-	-	-	-
120	ENE	SBLUP 189	Positiv	-	-	-	-	-	-	-	-	-
121	ENE	SBLUP 190	Positiv	-	-	-	-	Positiv	-	-	-	-
122	ENE	SBLUP 191	-	-	-	-	-	Positiv	-	-	-	-
123	ENE	SBLUP 192	-	-	-	-	-	Positiv	-	-	-	-
124	ENE	SBLUP 193	Positiv	-	-	-	-	-	-	-	-	-
125	ENE	SBLUP 199	-	-	-	-	-	Positiv	-	-	-	-
126	ENE	SBLUP 200	Positiv	-	-	-	-	Positiv	-	-	-	-
127	ENE	SBLUP 201	-	-	-	-	Positiv	-	-	-	-	-
128	ENE	SBLUP 202	Positiv	-	-	-	-	-	-	-	-	-
129	ENE	SBLUP 203	Positiv	-	-	-	-	Positiv	-	-	-	-
130	ENE	SBLUP 204	-	-	-	-	-	Positiv	-	-	-	-
131	ENE	SBLUP 210	Positiv	-	-	-	-	Positiv	-	-	-	-
132	ENE	SBLUP 211	-	-	-	Positiv	-	-	-	-	-	-
133	ENE	SBLUP 212	Positiv	-	-	-	-	Positiv	-	-	-	-
134	ENE	SBLUP 213	Positiv	-	-	-	-	Positiv	-	-	-	-
135	ENE	SBLUP 214	Positiv	-	-	-	-	Positiv	-	-	-	-
136	ENE	SBLUP 219	Positiv	-	-	-	-	-	-	-	-	-
137	ENE	SBLUP 220	-	-	-	-	-	Positiv	-	-	-	-
138	ENE	SBLUP 221	-	-	-	-	-	Positiv	-	-	-	-
139	ENE	SBLUP 222	Positiv	-	-	-	-	Positiv	-	-	-	-
140	ENE	SBLUP 223	Positiv	-	-	-	-	-	-	-	-	-
141	ENE	SBLUP 224	-	-	-	-	-	Positiv	-	-	-	-
142	ENE	SBLUP 229	Positiv	-	-	-	-	Positiv	-	-	-	-
143	ENE	SBLUP 230	-	-	-	-	-	Positiv	-	-	-	-
144	ENE	SBLUP 231	Positiv	-	-	-	-	-	-	-	-	-
145	ENE	SBLUP 232	-	-	-	-	-	Positiv	-	-	-	-
146	ENE	SBLUP 233	Positiv	-	-	-	-	-	-	-	-	-
147	ENE	SBLUP 238	Positiv	-	-	-	-	-	-	-	-	-
148	ENE	SBLUP 239	-	-	-	-	-	Positiv	-	-	-	-
149	ENE	SBLUP 240	-	-	-	-	-	Positiv	-	-	-	-
150	ENE	SBLUP 241	Positiv	-	-	-	-	Positiv	-	-	-	-
151	ENE	SBLUP 242	Positiv	-	-	-	-	-	-	-	-	-
152	ENE	SBLUP 248	-	-	-	-	-	Positiv	-	-	-	-
153	ENE	SBLUP 249	-	-	-	-	-	Positiv	-	-	-	-
154	ENE	SBLUP 250	Positiv	-	-	-	-	Positiv	-	-	-	-
155	ENE	SBLUP 251	Positiv	-	-	-	-	Positiv	-	-	-	-
156	ENE	SBLUP 252	Positiv	-	-	-	-	Positiv	-	-	-	-
157	ENE	SBLUP 258	-	-	-	-	-	-	Positiv	-	-	-
158	ENE	SBLUP 259	-	-	-	-	-	Positiv	-	-	-	-
159	ENE	SBLUP 261	Positiv	-	-	-	-	Positiv	-	-	-	-
160	ENE	SBLUP 262	Positiv	-	-	-	-	Positiv	-	-	-	-
161	ENE	SBLUP 263	Positiv	-	-	-	-	Positiv	-	-	-	-
162	ENE	SBLUP 264	-	-	-	-	Positiv	-	-	-	-	-
163	ENE	SBLUP 271	Positiv	-	-	-	-	-	-	-	-	-
164	ENE	SBLUP 272	Positiv	-	-	-	-	Positiv	-	-	-	-
165	ENE	SBLUP 273	-	-	-	-	-	Positiv	-	-	-	-
166	ENE	SBLUP 274	Positiv	-	-	-	-	Positiv	-	-	-	-
167	ENE	SBLUP 275	Positiv	-	-	-	-	-	-	-	-	-
168	ENE	SBLUP 276	Positiv	-	-	-	-	Positiv	-	-	-	-
169	ENE	SBLUP 277	Positiv	-	-	-	-	Positiv	-	-	-	-
170	ENE	SBLUP 278	-	-	-	Positiv	-	Positiv	-	-	-	-
171	ENE	SBLUP 279	Positiv	-	-	-	-	-	-	-	-	-
172	ENE	SBLUP 286	Positiv	-	-	-	-	-	-	-	-	-
173	ENE	SBLUP 287	-	-	-	-	-	Positiv	-	-	-	-
174	ENE	SBLUP 288	Positiv	-	-	-	-	Positiv	-	-	-	-
175	ENE	SBLUP 295	Positiv	-	-	-	-	-	-	-	-	-
176	ENE	SBLUP 296	Positiv	-	-	-	-	Positiv	-	-	-	-
177	ENE	SBLUP 297	-	-	-	-	Positiv	-	-	-	-	-
178	ENE	SBLUP 298	Positiv	-	-	-	-	-	-	-	-	-
179	ENE	SBLUP 299	-	-	-	-	-	Positiv	-	-	-	-
180	ENE	SBLUP 300	Positiv	-	-	-	-	Positiv	-	-	-	-
181	ENE	SBLUP 305	Positiv	-	-	-	-	-	-	-	-	-
182	ENE	SBLUP 306	Positiv	-	-	-	Positiv	-	-	-	-	-
183	ENE	SBLUP 307	-	-	-	-	-	Positiv	-	-	-	-
184	ENE	SBLUP 308	-	-	-	-	-	Positiv	-	-	-	-
185	ENE	SBLUP 309	Positiv	-	-	-	-	Positiv	-	-	-	-
186	ENE	SBLUP 314	Positiv	-	-	-	-	Positiv	-	-	-	-
187	ENE	SBLUP 315	Positiv	-	-	-	-	-	-	-	-	-
188	ENE	SBLUP 317	-	-	Positiv	-	-	-	-	-	-	-
189	ENE	SBLUP 318	-	-	-	-	-	Positiv	-	-	-	-
190	ENE	SBLUP 324	Positiv	-	-	-	-	Positiv	-	-	-	-
191	ENE	SBLUP 325	Positiv	-	-	-	-	-	-	-	-	-
192	ENE	SBLUP 326	Positiv	-	-	-	-	Positiv	-	-	-	-
193	ENE	SBLUP 327	-	-	-	-	-	Positiv	-	-	-	-
194	ENE	SBLUP 328	-	-	-	-	-	Positiv	-	-	-	-
195	ENE	SBLUP 329	Positiv	-	-	-	-	Positiv	-	-	-	-
196	FEB	SBLUP 330	Positiv	-	-	-	-	-	-	-	-	-
197	FEB	SBLUP 331	Positiv	-	-	-	-	-	-	-	-	-
198	FEB	SBLUP 336	-	-	-	-	-	Positiv	-	-	-	-
199	FEB	SBLUP 337	Positiv	-	-	-	-	Positiv	-	-	-	-
200	FEB	SBLUP 338	Positiv	-	-	-	-	Positiv	-	-	-	-
201	FEB	SBLUP 339	-	-	-	-	-	Positiv	-	-	-	-
202	FEB	SBLUP 340	Positiv	-	-	-	-	-	-	-	-	-
203	FEB	SBLUP 341	-	-	-	-	-	Positiv	-	-	-	-
204	FEB	SBLUP 342	-	-	-	-	-	Positiv	-	-	-	-
205	FEB	SBLUP 350	Positiv	-	-	-	-	Positiv	-	-	-	-
206	FEB	SBLUP 351	Positiv	-	-	-	-	-	-	-	-	-
207	FEB	SBLUP 352	Positiv	-	-	-	-	-	-	-	-	-
208	FEB	SBLUP 353	-	-	-	-	-	Positiv	-	-	-	-
209	FEB	SBLUP 359	Positiv	-	-	-	-	Positiv	-	-	-	-
210	FEB	SBLUP 360	-	-	-	-	-	Positiv	-	-	-	-
211	FEB	SBLUP 361	-	-	-	Positiv	-	-	-	-	-	-
212	FEB	SBLUP 362	Positiv	-	-	-	-	-	-	-	-	-
213	FEB	SBLUP 363	Positiv	-	-	-	-	-	-	-	-	-
214	FEB	SBLUP 364	-	-	-	-	-	Positiv	-	-	-	-
215	FEB	SBLUP 365	-	-	-	-	-	-	-	-	-	-
216	FEB	SBLUP 366	Positiv	-	-	-	-	Positiv	-	-	-	-
217	FEB	SBLUP 374	Positiv	-	-	-	-	Positiv	-	-	-	-
218	FEB	SBLUP 375	-	-	-	-	-	-	-	-	-	-
219	FEB	SBLUP 376	-	-	-	-	-	Positiv	-	-	-	-
220	FEB	SBLUP 377	-	-	-	Positiv	-	-	-	-	-	-
221	FEB	SBLUP 378	Positiv	-	-	-	-	-	-	-	-	-
222	FEB	SBLUP 379	Positiv	-	-	-	-	Positiv	-	-	-	-
223	FEB	SBLUP 380	-	-	-	-	-	Positiv	-	-	-	-
224	FEB	SBLUP 381	-	-	-	-	-	Positiv	-	-	-	-
225	FEB	SBLUP 382	Positiv	-	-	-	-	-	-	-	-	-
226	FEB	SBLUP 391	Positiv	-	-	-	-	-	-	-	-	-
227	FEB	SBLUP 392	-	-	-	-	-	Positiv	-	-	-	-
228	FEB	SBLUP 393	Positiv	-	-	-	-	Positiv	-	-	-	-
229	FEB	SBLUP 403	-	-	-	-	-	Positiv	-	-	-	-
230	FEB	SBLUP 404	Positiv	-	-	-	-	Positiv	-	-	-	-
231	FEB	SBLUP 405	Positiv	-	-	-	-	Positiv	-	-	-	-
232	FEB	SBLUP 406	Positiv	-	-	-	-	-	-	-	-	-
233	FEB	SBLUP 407	Positiv	-	-	-	-	-	-	-	-	-
234	FEB	SBLUP 408	Positiv	-	-	-	-	Positiv	-	-	-	-
235	FEB	SBLUP 420	-	-	-	-	-	Positiv	-	-	-	-
236	FEB	SBLUP 421	-	-	-	-	-	Positiv	-	-	-	-
237	FEB	SBLUP 422	Positiv	-	-	-	-	-	-	-	-	-
238	FEB	SBLUP 423	Positiv	-	-	-	-	-	-	-	-	-
239	FEB	SBLUP 424	Positiv	-	-	-	-	Positiv	-	-	-	-
240	FEB	SBLUP 425	-	-	-	-	-	Positiv	-	-	-	-
241	FEB	SBLUP 426	Positiv	-	-	-	-	Positiv	-	-	-	-
242	FEB	SBLUP 431	Positiv	-	-	-	-	Positiv	-	-	-	-
243	FEB	SBLUP 432	Positiv	-	-	-	-	-	-	-	-	-
244	FEB	SBLUP 434	-	-	-	Positiv	-	-	-	-	-	-
245	FEB	SBLUP 435	Positiv	-	-	-	-	-	-	-	-	-
246	FEB	SBLUP 436	Positiv	-	-	-	-	Positiv	-	-	-	-
247	FEB	SBLUP 445	-	-	-	-	-	Positiv	-	-	-	-
248	FEB	SBLUP 446	-	-	-	-	-	Positiv	-	-	-	-
249	FEB	SBLUP 447	Positiv	-	-	-	-	Positiv	-	-	-	-
250	FEB	SBLUP 454	Positiv	-	-	-	-	-	-	-	-	-
251	FEB	SBLUP 455	-	-	-	-	-	Positiv	-	-	-	-
252	FEB	SBLUP 456	-	-	-	-	-	Positiv	-	-	-	-
253	FEB	SBLUP 457	Positiv	-	-	-	-	Positiv	-	-	-	-
254	FEB	SBLUP 473	Positiv	-	-	-	-	-	-	-	-	-
255	FEB	SBLUP 474	Positiv	-	-	-	-	-	-	-	-	-
256	FEB	SBLUP 489	-	-	-	-	-	Positiv	-	-	-	-
257	FEB	SBLUP 498	Positiv	-	-	-	-	-	-	-	-	-
258	FEB	SBLUP 499	Positiv	-	-	-	-	Positiv	-	-	-	-
259	FEB	SBLUP 510	-	-	-	-	-	Positiv	-	-	-	-
260	FEB	SBLUP 521	Positiv	-	-	Positiv	-	-	-	-	-	-
261	FEB	SBLUP 522	Positiv	-	-	-	-	-	-	-	-	-
262	FEB	SBLUP 523	Positiv	-	-	-	-	Positiv	-	-	-	-
263	FEB	SBLUP 524	Positiv	-	-	-	-	Positiv	-	-	-	-
264	FEB	SBLUP 525	Positiv	-	-	-	-	Positiv	-	-	-	-
265	FEB	SBLUP 543	-	-	-	-	-	Positiv	-	-	-	-
266	FEB	SBLUP 550	Positiv	-	-	-	-	-	-	-	-	-
267	FEB	SBLUP 551	Positiv	-	-	-	-	Positiv	-	-	-	-
268	FEB	SBLUP 552	-	-	-	-	-	Positiv	-	-	-	-
269	FEB	SBLUP 553	-	-	-	-	-	Positiv	-	-	-	-
270	FEB	SBLUP 554	Positiv	-	-	-	-	-	-	-	-	-
271	FEB	SBLUP 555	-	-	-	-	-	Positiv	-	-	-	-
272	FEB	SBLUP 556	-	-	-	-	-	Positiv	-	-	-	-
273	FEB	SBLUP 567	Positiv	-	-	-	-	Positiv	-	-	-	-
274	FEB	SBLUP 568	Positiv	-	-	Positiv	-	-	-	-	-	-
275	FEB	SBLUP 569	Positiv	-	-	-	-	-	-	-	-	-
276	FEB	SBLUP 570	-	-	-	-	-	Positiv	-	-	-	-
277	FEB	SBLUP 579	Positiv	-	-	-	-	Positiv	-	-	-	-
278	FEB	SBLUP 580	Positiv	-	-	-	-	-	-	-	-	-
279	FEB	SBLUP 581	Positiv	-	-	-	-	-	-	-	-	-
280	FEB	SBLUP 594	Positiv	-	-	-	-	-	-	-	-	-
281	FEB	SBLUP 599	Positiv	-	-	-	-	Positiv	-	-	-	-
282	FEB	SBLUP 600	Positiv	-	-	-	-	-	-	-	-	-
283	FEB	SBLUP 601	Positiv	-	-	-	-	Positiv	-	-	-	-
284	FEB	SBLUP 602	Positiv	-	-	-	-	-	-	-	-	-
285	FEB	SBLUP 603	Positiv	-	-	-	-	Positiv	-	-	-	-
286	FEB	SBLUP 611	-	-	-	-	-	Positiv	-	-	-	-
287	FEB	SBLUP 628	-	-	-	-	-	Positiv	-	-	-	-
288	FEB	SBLUP 629	Positiv	-	-	-	-	-	-	-	-	-
289	FEB	SBLUP 630	Positiv	-	-	-	-	Positiv	-	-	-	-
290	FEB	SBLUP 631	Positiv	-	-	-	-	Positiv	-	-	-	-
291	FEB	SBLUP 632	Positiv	-	-	-	-	Positiv	-	-	-	-
292	FEB	SBLUP 633	-	-	-	-	-	Positiv	-	-	-	-
293	FEB	SBLUP 634	Positiv	-	-	-	-	Positiv	-	-	-	-
294	FEB	SBLUP 639	Positiv	-	-	-	-	Positiv	-	-	-	-
295	FEB	SBLUP 640	Positiv	-	-	-	-	-	-	-	-	-
296	FEB	SBLUP 652	-	-	-	-	-	-	-	-	-	-
297	FEB	SBLUP 653	Positiv	-	-	-	-	-	-	-	-	-
298	FEB	SBLUP 654	-	-	-	-	-	Positiv	-	-	-	-
299	FEB	SBLUP 655	-	-	-	-	-	Positiv	-	-	-	-
300	FEB	SBLUP 656	-	-	-	-	-	Positiv	-	-	-	-
301	FEB	SBLUP 657	Positiv	-	-	-	-	Positiv	-	-	-	-
302	FEB	SBLUP 658	Positiv	-	-	-	-	-	-	-	-	-
303	FEB	SBLUP 665	Positiv	-	-	-	-	-	-	-	-	-
304	FEB	SBLUP 666	Positiv	-	-	-	-	Positiv	-	-	-	-
305	FEB	SBLUP 667	Positiv	-	-	-	-	-	-	-	-	-
306	FEB	SBLUP 668	-	-	-	-	-	Positiv	-	-	-	-
307	FEB	SBLUP 679	Positiv	-	-	-	-	-	-	-	-	-
308	FEB	SBLUP 680	Positiv	-	-	-	-	-	-	-	-	-
309	FEB	SBLUP 681	Positiv	-	-	-	-	-	-	-	-	-
310	FEB	SBLUP 682	-	-	-	-	-	Positiv	-	-	-	-
311	FEB	SBLUP 683	Positiv	-	-	-	-	Positiv	-	-	-	-
312	FEB	SBLUP 684	Positiv	-	-	-	-	-	-	-	-	-
313	FEB	SBLUP 690	-	-	-	-	-	Positiv	-	-	-	-
314	FEB	SBLUP 691	Positiv	-	-	-	-	Positiv	-	-	-	-
315	FEB	SBLUP 695	-	-	-	-	-	Positiv	-	-	-	-
316	FEB	SBLUP 696	Positiv	-	-	-	-	-	-	-	-	-
317	FEB	SBLUP 697	Positiv	-	-	-	-	-	-	-	-	-
318	FEB	SBLUP 698	-	-	-	-	-	-	-	-	-	-
319	FEB	SBLUP 705	Positiv	-	-	-	-	Positiv	-	-	-	-
320	FEB	SBLUP 706	Positiv	-	-	-	-	Positiv	-	-	-	-
321	FEB	SBLUP 707	Positiv	-	-	-	-	Positiv	-	-	-	-
322	FEB	SBLUP 708	Positiv	-	-	-	-	Positiv	-	-	-	-
323	FEB	SBLUP 709	Positiv	-	-	-	-	-	-	-	-	-
324	FEB	SBLUP 710	Positiv	-	-	-	-	Positiv	-	-	-	-
325	FEB	SBLUP 711	Positiv	-	-	-	-	Positiv	-	-	-	-
326	FEB	SBLUP 712	Positiv	-	-	-	-	-	-	-	-	-
327	FEB	SBLUP 713	Positiv	-	-	-	-	-	-	-	-	-
328	FEB	SBLUP 714	Positiv	-	-	-	-	-	-	-	-	-
329	FEB	SBLUP 719	Positiv	-	-	-	-	Positiv	-	-	-	-
330	FEB	SBLUP 720	-	-	-	-	-	Positiv	-	-	-	-
331	FEB	SBLUP 721	-	-	-	-	-	Positiv	-	-	-	-
332	FEB	SBLUP 722	Positiv	-	-	-	-	Positiv	-	-	-	-
333	FEB	SBLUP 723	Positiv	-	-	-	-	Positiv	-	-	-	-
334	FEB	SBLUP 724	Positiv	-	-	-	-	Positiv	-	-	-	-
335	FEB	SBLUP 725	-	-	-	-	-	Positiv	-	-	-	-
336	FEB	SBLUP 726	Positiv	-	-	-	-	Positiv	-	-	-	-
337	FEB	SBLUP 727	Positiv	-	-	-	-	Positiv	-	-	-	-
338	FEB	SBLUP 734	Positiv	-	-	-	-	-	-	-	-	-
339	FEB	SBLUP 735	Positiv	-	-	-	-	-	-	-	-	-
340	FEB	SBLUP 736	Positiv	-	-	-	-	-	-	-	-	-
341	FEB	SBLUP 741	Positiv	-	-	-	-	Positiv	-	-	-	-
342	FEB	SBLUP 742	-	-	-	-	-	Positiv	-	-	-	-
343	FEB	SBLUP 743	Positiv	-	-	-	-	-	-	-	-	-
344	FEB	SBLUP 744	Positiv	-	-	-	-	-	-	-	-	-
345	FEB	SBLUP 745	Positiv	-	-	-	-	-	-	-	-	-
346	FEB	SBLUP 746	Positiv	-	-	-	-	-	-	-	-	-
347	FEB	SBLUP 747	Positiv	-	-	-	-	Positiv	-	-	-	-
348	FEB	SBLUP 748	Positiv	-	-	-	-	-	-	-	-	-
349	FEB	SBLUP 749	Positiv	-	-	-	-	-	-	-	-	-
350	FEB	SBLUP 750	Positiv	-	-	-	-	Positiv	-	-	-	-
351	FEB	SBLUP 751	Positiv	-	-	-	-	-	-	-	-	-
352	FEB	SBLUP 760	-	-	-	-	-	Positiv	-	-	-	-
353	FEB	SBLUP 761	Positiv	-	-	-	-	Positiv	-	-	-	-
354	FEB	SBLUP 762	Positiv	-	-	-	-	-	-	-	-	-
355	FEB	SBLUP 763	Positiv	-	-	-	-	-	-	-	-	-
356	FEB	SBLUP 764	-	-	-	-	-	Positiv	-	-	-	-
357	FEB	SBLUP 765	Positiv	-	-	-	-	Positiv	-	-	-	-
358	FEB	SBLUP 766	Positiv	-	-	-	-	-	-	-	-	-
359	FEB	SBLUP 767	-	-	-	-	-	Positiv	-	-	-	-
360	FEB	SBLUP 774	Positiv	-	-	-	-	Positiv	-	-	-	-
361	FEB	SBLUP 775	Positiv	-	-	-	-	Positiv	-	-	-	-
362	FEB	SBLUP 781	-	-	-	-	-	Positiv	-	-	-	-
363	FEB	SBLUP 782	-	-	-	-	-	Positiv	-	-	-	-
364	FEB	SBLUP 788	Positiv	-	-	-	-	-	-	-	-	-
365	FEB	SBLUP 789	Positiv	-	-	-	-	-	-	-	-	-
366	FEB	SBLUP 790	Positiv	-	-	-	-	Positiv	-	-	-	-
367	FEB	SBLUP 791	-	-	-	-	-	Positiv	-	-	-	-
368	FEB	SBLUP 792	-	-	-	-	-	Positiv	-	-	-	-
369	FEB	SBLUP 801	Positiv	-	-	-	-	-	-	-	-	-
370	FEB	SBLUP 802	Positiv	-	-	-	-	-	-	-	-	-
371	FEB	SBLUP 803	-	-	-	-	-	Positiv	-	-	-	-
372	FEB	SBLUP 804	Positiv	-	-	-	-	-	-	-	-	-
373	FEB	SBLUP 805	Positiv	-	-	-	-	-	-	-	-	-
374	FEB	SBLUP 806	-	-	-	-	-	Positiv	-	-	-	-
375	FEB	SBLUP 807	-	-	-	-	-	Positiv	-	-	-	-
376	FEB	SBLUP 808	Positiv	-	-	-	-	Positiv	-	-	-	-
377	FEB	SBLUP 809	Positiv	-	-	-	-	-	-	-	-	-
378	FEB	SBLUP 810	Positiv	-	-	-	-	-	-	-	-	-
379	FEB	SBLUP 815	Positiv	-	-	-	-	-	-	-	-	-
380	FEB	SBLUP 816	Positiv	-	-	-	-	Positiv	-	-	-	-
381	FEB	SBLUP 817	-	-	-	-	-	Positiv	-	-	-	-
382	FEB	SBLUP 818	-	-	-	-	-	Positiv	-	-	-	-
383	FEB	SBLUP 819	Positiv	-	-	-	-	Positiv	-	-	-	-
384	FEB	SBLUP 820	Positiv	-	-	-	-	-	-	-	-	-
385	FEB	SBLUP 821	Positiv	-	-	-	-	Positiv	-	-	-	-
386	FEB	SBLUP 825	Positiv	-	-	-	-	-	-	-	-	-
387	FEB	SBLUP 826	Positiv	-	-	-	-	-	-	-	-	-
388	FEB	SBLUP 827	-	-	-	-	-	Positiv	-	-	-	-
389	FEB	SBLUP 828	Positiv	-	-	-	-	Positiv	-	-	-	-
390	FEB	SBLUP 829	-	-	-	-	-	Positiv	-	-	-	-
391	FEB	SBLUP 834	-	-	-	-	-	Positiv	-	-	-	-
392	FEB	SBLUP 835	Positiv	-	-	-	-	-	-	-	-	-
393	FEB	SBLUP 836	Positiv	-	-	-	-	Positiv	-	-	-	-
394	FEB	SBLUP 837	Positiv	-	-	-	-	-	-	-	-	-
395	FEB	SBLUP 838	Positiv	-	-	-	-	-	-	-	-	-
396	FEB	SBLUP 839	Positiv	-	-	-	-	-	-	-	-	-
397	FEB	SBLUP 840	-	-	-	-	-	Positiv	-	-	-	-
398	FEB	SBLUP 845	Positiv	-	-	-	-	Positiv	-	-	-	-
399	FEB	SBLUP 846	Positiv	-	-	-	-	-	-	-	-	-
400	FEB	SBLUP 847	Positiv	-	-	-	-	-	-	-	-	-
401	FEB	SBLUP 848	Positiv	-	-	-	-	-	-	-	-	-
402	FEB	SBLUP 849	Positiv	-	-	-	-	-	-	-	-	-
403	FEB	SBLUP 850	-	-	-	Positiv	-	Positiv	-	-	-	-
404	FEB	SBLUP 855	Positiv	-	-	-	-	Positiv	-	-	-	-
405	FEB	SBLUP 856	-	-	-	-	-	Positiv	-	-	-	-
406	FEB	SBLUP 857	Positiv	-	-	-	-	-	-	-	-	-
407	FEB	SBLUP 858	Positiv	-	-	-	-	-	-	-	-	-
408	FEB	SBLUP 859	Positiv	-	-	-	-	-	-	-	-	-
409	FEB	SBLUP 860	Positiv	-	-	-	-	-	-	-	-	-
410	FEB	SBLUP 861	-	-	-	-	-	Positiv	-	-	-	-
411	FEB	SBLUP 862	-	-	-	-	-	Positiv	-	-	-	-
412	FEB	SBLUP 873	Positiv	-	-	-	-	-	-	-	-	-
413	FEB	SBLUP 878	Positiv	-	-	-	-	-	-	-	-	-
414	FEB	SBLUP 879	-	-	-	-	-	Positiv	-	-	-	-
415	FEB	SBLUP 885	Positiv	-	-	-	-	Positiv	-	-	-	-
416	FEB	SBLUP 886	Positiv	-	-	-	-	Positiv	-	-	-	-
417	FEB	SBLUP 891	-	-	-	-	-	Positiv	-	-	-	-
418	FEB	SBLUP 892	Positiv	-	-	-	-	-	-	-	-	-
419	FEB	SBLUP 893	Positiv	-	-	-	-	Positiv	-	-	-	-
420	FEB	SBLUP 894	Positiv	-	-	-	-	Positiv	-	-	-	-
421	FEB	SBLUP 898	-	-	-	-	-	Positiv	-	-	-	-
422	FEB	SBLUP 899	Positiv	-	-	-	-	-	-	-	-	-
423	FEB	SBLUP 900	Positiv	-	-	-	-	-	-	-	-	-
424	FEB	SBLUP 901	-	-	-	-	-	Positiv	-	-	-	-
425	FEB	SBLUP 902	Positiv	-	-	-	-	Positiv	-	-	-	-
426	FEB	SBLUP 907	Positiv	-	-	-	-	Positiv	-	-	-	-
427	FEB	SBLUP 908	-	-	-	-	-	Positiv	-	-	-	-
428	FEB	SBLUP 909	Positiv	-	-	-	-	Positiv	-	-	-	-
429	FEB	SBLUP 910	Positiv	-	-	-	-	-	-	-	-	-
430	FEB	SBLUP 911	Positiv	-	-	-	-	-	-	-	-	-
431	FEB	SBLUP 912	Positiv	-	-	-	-	Positiv	-	-	-	-
432	FEB	SBLUP 913	Positiv	-	-	-	-	Positiv	-	-	-	-
433	FEB	SBLUP 918	Positiv	-	-	-	-	-	-	-	-	-
434	FEB	SBLUP 919	-	-	-	-	-	Positiv	-	-	-	-
435	FEB	SBLUP 932	Positiv	-	-	-	-	-	-	-	-	-
436	FEB	SBLUP 933	Positiv	-	-	-	-	Positiv	-	-	-	-
437	FEB	SBLUP 934	Positiv	-	-	-	-	Positiv	-	-	-	-
438	FEB	SBLUP 935	Positiv	-	-	-	-	-	-	-	-	-
439	FEB	SBLUP 936	Positiv	-	-	-	-	-	-	-	-	-
440	FEB	SBLUP 937	Positiv	-	-	-	-	Positiv	-	-	-	-
441	FEB	SBLUP 938	Positiv	-	-	-	-	Positiv	-	-	-	-
442	FEB	SBLUP 939	Positiv	-	-	-	-	-	-	-	-	-
443	FEB	SBLUP 954	Positiv	-	-	-	-	-	-	-	-	-
444	FEB	SBLUP 955	-	-	-	-	-	Positiv	-	-	-	-
445	FEB	SBLUP 956	Positiv	-	-	-	-	Positiv	-	-	-	-
446	FEB	SBLUP 957	Positiv	-	-	-	-	Positiv	-	-	-	-
447	FEB	SBLUP 962	Positiv	-	-	-	-	-	-	-	-	-
448	FEB	SBLUP 963	-	-	-	-	-	Positiv	-	-	-	-
449	FEB	SBLUP 964	-	-	-	-	-	Positiv	-	-	-	-
450	FEB	SBLUP 965	Positiv	-	-	-	-	Positiv	-	-	-	-
451	FEB	SBLUP 966	Positiv	-	-	-	-	-	-	-	-	-
452	FEB	SBLUP 967	Positiv	-	-	-	-	-	-	-	-	-
453	FEB	SBLUP 968	Positiv	-	-	-	-	Positiv	-	-	-	-
454	FEB	SBLUP 977	Positiv	-	-	-	-	Positiv	-	-	-	-
455	FEB	SBLUP 978	-	-	-	-	-	Positiv	-	-	-	-
456	FEB	SBLUP 983	Positiv	-	-	-	-	-	-	-	-	-
457	FEB	SBLUP 984	Positiv	-	-	-	-	-	-	-	-	-
458	FEB	SBLUP 991	-	-	-	-	-	Positiv	-	-	-	-
459	FEB	SBLUP 992	Positiv	-	-	-	-	Positiv	-	-	-	-
460	FEB	SBLUP 993	Positiv	-	-	-	-	-	-	-	-	-
461	FEB	SBLUP 998	Positiv	-	-	-	-	-	-	-	-	-
462	FEB	SBLUP 999	Positiv	-	-	-	-	-	-	-	-	-
463	FEB	SBLUP 1000	Positiv	-	-	-	-	Positiv	-	-	-	-
464	FEB	SBLUP 1001	-	-	-	-	-	Positiv	-	-	-	-
465	FEB	SBLUP 1002	-	-	-	Positiv	-	Positiv	-	-	-	-
466	FEB	SBLUP 1003	Positiv	-	-	-	-	-	-	-	-	-
467	FEB	SBLUP 1004	Positiv	-	-	-	-	-	-	-	-	-
468	FEB	SBLUP 1005	Positiv	-	-	-	-	-	-	-	-	-
469	FEB	SBLUP 1006	Positiv	-	-	-	-	Positiv	-	-	-	-
470	FEB	SBLUP 1017	-	-	-	-	-	Positiv	-	-	-	-
471	FEB	SBLUP 1023	Positiv	-	-	-	-	Positiv	-	-	-	-
472	FEB	SBLUP 1024	Positiv	-	-	-	-	-	-	-	-	-
473	FEB	SBLUP 1025	Positiv	-	-	-	-	-	-	-	-	-
474	FEB	SBLUP 1032	Positiv	-	-	-	-	-	-	-	-	-
475	FEB	SBLUP 1033	Positiv	-	-	-	-	Positiv	-	-	-	-
476	FEB	SBLUP 1041	Positiv	-	-	-	-	Positiv	-	-	-	-
477	FEB	SBLUP 1046	Positiv	-	-	-	-	Positiv	-	-	-	-
478	FEB	SBLUP 1047	Positiv	-	-	-	-	Positiv	-	-	-	-
479	FEB	SBLUP 1048	Positiv	-	-	-	-	-	-	-	-	-
480	FEB	SBLUP 1049	Positiv	-	-	-	-	Positiv	-	-	-	-
481	FEB	SBLUP 1050	-	-	-	-	-	Positiv	-	-	-	-
482	FEB	SBLUP 1051	Positiv	-	-	-	-	Positiv	-	-	-	-
483	FEB	SBLUP 1052	Positiv	-	-	-	-	Positiv	-	-	-	-
484	FEB	SBLUP 1053	Positiv	-	-	-	-	Positiv	-	-	-	-
485	FEB	SBLUP 1067	-	-	-	-	-	Positiv	-	-	-	-
486	FEB	SBLUP 1068	Positiv	-	-	-	-	-	-	-	-	-
487	FEB	SBLUP 1069	Positiv	-	-	-	-	-	-	-	-	-
488	FEB	SBLUP 1070	Positiv	-	-	-	-	-	-	-	-	-
489	FEB	SBLUP 1071	Positiv	-	-	-	-	-	-	-	-	-
490	FEB	SBLUP 1072	Positiv	-	-	-	-	Positiv	-	-	-	-
491	FEB	SBLUP 1073	Positiv	-	-	-	-	Positiv	-	-	-	-
492	FEB	SBLUP 1078	-	-	-	-	-	Positiv	-	-	-	-
493	FEB	SBLUP 1079	Positiv	-	-	-	-	Positiv	-	-	-	-
494	FEB	SBLUP 1080	Positiv	-	-	-	-	Positiv	-	-	-	-
495	FEB	SBLUP 1081	Positiv	-	-	-	-	-	-	-	-	-
496	FEB	SBLUP 1082	Positiv	-	-	-	-	-	-	-	-	-
497	FEB	SBLUP 1083	Positiv	-	-	-	-	Positiv	-	-	-	-
498	FEB	SBLUP 1087	-	-	-	-	-	Positiv	-	-	-	-
499	FEB	SBLUP 1088	Positiv	-	-	Positiv	-	Positiv	-	-	-	-
500	FEB	SBLUP 1089	Positiv	-	-	-	-	-	-	-	-	-
501	FEB	SBLUP 1090	Positiv	-	-	-	-	-	-	-	-	-
502	FEB	SBLUP 1091	Positiv	-	-	-	-	-	-	-	-	-
503	FEB	SBLUP 1092	Positiv	-	-	-	-	-	-	-	-	-
504	FEB	SBLUP 1093	Positiv	-	-	-	-	Positiv	-	-	-	-
505	FEB	SBLUP 1094	-	-	-	-	-	Positiv	-	-	-	-
506	FEB	SBLUP 1095	Positiv	-	-	-	-	Positiv	-	-	-	-
507	FEB	SBLUP 1101	Positiv	-	-	-	-	-	-	-	-	-
508	FEB	SBLUP 1102	Positiv	-	-	-	-	-	-	-	-	-
509	FEB	SBLUP 1109	Positiv	-	-	-	-	-	-	-	-	-
510	FEB	SBLUP 1113	-	-	-	-	-	Positiv	-	-	-	-
511	FEB	SBLUP 1114	Positiv	-	-	-	-	Positiv	-	-	-	-
512	FEB	SBLUP 1115	Positiv	-	-	-	-	Positiv	-	-	-	-
513	FEB	SBLUP 1116	Positiv	-	-	-	-	Positiv	-	-	-	-
514	FEB	SBLUP 1117	-	-	-	-	-	Positiv	-	-	-	-
515	FEB	SBLUP 1123	Positiv	-	-	-	-	Positiv	-	-	-	-
516	FEB	SBLUP 1124	Positiv	-	-	-	-	-	-	-	-	-
517	FEB	SBLUP 1125	Positiv	-	-	-	-	Positiv	-	-	-	-
518	FEB	SBLUP 1126	Positiv	-	-	-	-	Positiv	-	-	-	-
519	FEB	SBLUP 1127	-	-	-	-	-	Positiv	-	-	-	-
520	FEB	SBLUP 1132	-	-	-	-	-	-	-	-	-	-
521	FEB	SBLUP 1133	Positiv	-	-	-	-	Positiv	-	-	-	-
522	FEB	SBLUP 1134	Positiv	-	-	-	-	-	-	-	-	-
523	FEB	SBLUP 1140	Positiv	-	-	-	-	-	-	-	-	-
524	FEB	SBLUP 1145	-	-	-	-	-	Positiv	-	-	-	-
525	FEB	SBLUP 1146	Positiv	-	-	-	-	Positiv	-	-	-	-
526	FEB	SBLUP 1151	-	-	-	-	-	Positiv	-	-	-	-
527	FEB	SBLUP 1159	Positiv	-	-	-	-	-	-	-	-	-
528	FEB	SBLUP 1160	Positiv	-	-	-	-	-	-	-	-	-
529	FEB	SBLUP 1161	Positiv	-	-	-	-	Positiv	-	-	-	-
530	FEB	SBLUP 1162	Positiv	-	-	-	-	Positiv	-	-	-	-
531	FEB	SBLUP 1165	Positiv	-	-	-	-	-	-	-	-	-
532	FEB	SBLUP 1185	Positiv	-	-	-	-	-	-	-	-	-
533	FEB	SBLUP 1186	Positiv	-	-	-	-	-	-	-	-	-
534	FEB	SBLUP 1190	Positiv	-	-	-	-	-	-	-	-	-
535	FEB	SBLUP 1191	Positiv	-	-	-	-	Positiv	-	-	-	-
536	FEB	SBLUP 1192	-	-	-	-	-	Positiv	-	-	-	-
537	FEB	SBLUP 1197	Positiv	-	-	-	-	Positiv	-	-	-	-
538	FEB	SBLUP 1198	Positiv	-	-	-	-	Positiv	-	-	-	-
539	FEB	SBLUP 1199	Positiv	-	-	-	-	Positiv	-	-	-	-
540	FEB	SBLUP 1200	Positiv	-	-	-	-	-	-	-	-	-
541	FEB	SBLUP 1201	Positiv	-	-	-	-	Positiv	-	-	-	-
542	FEB	SBLUP 1202	Positiv	-	-	-	-	Positiv	-	-	-	-
543	FEB	SBLUP 1203	-	-	-	-	-	Positiv	-	-	-	-
544	FEB	SBLUP 1204	-	-	-	-	-	Positiv	-	-	-	-
545	FEB	SBLUP 1219	Positiv	-	-	-	-	-	-	-	-	-
546	FEB	SBLUP 1220	Positiv	-	-	-	-	Positiv	-	-	-	-
547	FEB	SBLUP 1221	-	-	-	-	-	Positiv	-	-	-	-
548	FEB	SBLUP 1222	-	-	-	-	-	Positiv	-	-	-	-
549	FEB	SBLUP 1223	Positiv	-	-	-	Positiv	Positiv	-	-	-	-
550	FEB	SBLUP 1224	-	-	-	-	-	Positiv	-	-	-	-
551	FEB	SBLUP 1231	-	-	-	-	-	Positiv	-	-	-	-
552	FEB	SBLUP 1232	Positiv	-	-	-	-	Positiv	-	-	-	-
553	FEB	SBLUP 1233	Positiv	-	-	-	-	-	-	-	-	-
554	FEB	SBLUP 1234	Positiv	-	-	-	-	Positiv	-	-	-	-
555	FEB	SBLUP 1235	Positiv	-	-	-	-	Positiv	-	-	-	-
556	FEB	SBLUP 1243	Positiv	-	-	-	-	Positiv	-	-	-	-
557	FEB	SBLUP 1250	-	-	-	-	-	Positiv	-	-	-	-
558	FEB	SBLUP 1251	Positiv	-	-	Positiv	-	-	-	-	-	-
559	FEB	SBLUP 1252	Positiv	-	-	-	-	-	-	-	-	-
560	FEB	SBLUP 1253	Positiv	-	-	-	-	Positiv	-	-	-	-
561	FEB	SBLUP 1254	Positiv	-	-	-	-	Positiv	-	-	-	-
562	FEB	SBLUP 1255	Positiv	-	-	-	-	Positiv	-	-	-	-
563	FEB	SBLUP 1256	Positiv	-	-	-	-	Positiv	-	-	-	-
564	FEB	SBLUP 1257	Positiv	-	-	-	-	-	-	-	-	-
565	FEB	SBLUP 1258	-	-	-	-	-	Positiv	-	-	-	-
566	FEB	SBLUP 1273	Positiv	-	-	-	-	Positiv	-	-	-	-
567	FEB	SBLUP 1274	-	-	-	-	-	Positiv	-	-	-	-
568	FEB	SBLUP 1280	Positiv	-	-	-	-	-	-	-	-	-
569	FEB	SBLUP 1281	Positiv	-	-	-	-	Positiv	-	-	-	-
570	FEB	SBLUP 1282	Positiv	-	-	-	-	Positiv	-	-	-	-
571	FEB	SBLUP 1296	-	-	-	-	-	Positiv	-	-	-	-
572	FEB	SBLUP 1297	Positiv	-	-	-	-	-	-	-	-	-
573	FEB	SBLUP 1298	Positiv	-	-	-	-	Positiv	-	-	-	-
574	FEB	SBLUP 1299	Positiv	-	-	-	-	Positiv	-	-	-	-
575	FEB	SBLUP 1300	-	-	-	-	-	Positiv	-	-	-	-
576	FEB	SBLUP 1307	-	-	-	-	-	Positiv	-	-	-	-
577	FEB	SBLUP 1308	-	-	-	-	-	Positiv	-	-	-	-
578	FEB	SBLUP 1314	Positiv	-	-	-	-	-	-	-	-	-
579	FEB	SBLUP 1315	Positiv	-	-	-	-	Positiv	-	-	-	-
580	FEB	SBLUP 1316	Positiv	-	-	-	-	-	-	-	-	-
581	FEB	SBLUP 1326	Positiv	-	-	-	-	Positiv	-	-	-	-
582	FEB	SBLUP 1327	Positiv	-	-	-	-	Positiv	-	-	-	-
583	FEB	SBLUP 1328	Positiv	-	-	-	-	Positiv	-	-	-	-
584	FEB	SBLUP 1329	Positiv	-	-	-	-	-	-	-	-	-
585	FEB	SBLUP 1330	Positiv	-	-	-	-	Positiv	-	-	-	-
586	FEB	SBLUP 1331	Positiv	-	-	-	-	-	-	-	-	-
587	FEB	SBLUP 1332	-	-	-	-	-	Positiv	-	-	-	-
588	FEB	SBLUP 1338	-	-	-	-	-	Positiv	-	-	-	-
589	FEB	SBLUP 1339	Positiv	-	-	-	-	-	-	-	-	-
590	FEB	SBLUP 1340	Positiv	-	-	-	-	Positiv	-	-	-	-
591	FEB	SBLUP 1341	Positiv	-	-	-	-	-	-	-	-	-
592	FEB	SBLUP 1346	Positiv	-	-	-	-	-	-	-	-	-
593	FEB	SBLUP 1353	Positiv	-	-	-	-	Positiv	-	-	-	-
594	FEB	SBLUP 1354	-	-	-	-	-	Positiv	-	-	-	-
595	FEB	SBLUP 1355	Positiv	-	-	-	-	Positiv	-	-	-	-
596	FEB	SBLUP 1361	Positiv	-	-	-	-	-	-	-	-	-
597	FEB	SBLUP 1366	Positiv	-	-	-	-	-	-	-	-	-
598	FEB	SBLUP 1367	-	-	-	-	-	Positiv	-	-	-	-
599	FEB	SBLUP 1368	Positiv	-	-	-	-	Positiv	-	-	-	-
600	FEB	SBLUP 1369	Positiv	-	-	-	-	-	-	-	-	-
601	FEB	SBLUP 1370	Positiv	-	-	Positiv	-	Positiv	-	-	-	-
602	FEB	SBLUP 1377	Positiv	-	-	-	-	Positiv	-	-	-	-
603	FEB	SBLUP 1393	-	-	-	-	-	Positiv	-	-	-	-
604	FEB	SBLUP 1394	-	-	-	-	-	Positiv	-	-	-	-
605	FEB	SBLUP 1395	Positiv	-	-	-	-	-	-	-	-	-
606	FEB	SBLUP 1396	-	-	-	-	-	Positiv	-	-	-	-
607	FEB	SBLUP 1397	-	-	-	-	-	Positiv	-	-	-	-
608	FEB	SBLUP 1398	-	-	-	Positiv	-	Positiv	-	-	-	-
609	FEB	SBLUP 1399	Positiv	-	-	-	-	-	-	-	-	-
610	FEB	SBLUP 1400	Positiv	-	-	-	-	Positiv	-	-	-	-
611	FEB	SBLUP 1401	Positiv	-	-	-	-	Positiv	-	-	-	-
612	FEB	SBLUP 1407	Positiv	-	-	-	-	Positiv	-	-	-	-
613	FEB	SBLUP 1423	Positiv	-	-	-	-	Positiv	-	-	-	-
614	FEB	SBLUP 1424	Positiv	-	-	-	-	-	-	-	-	-
615	FEB	SBLUP 1425	Positiv	-	-	-	-	-	-	-	-	-
616	FEB	SBLUP 1426	Positiv	-	-	-	-	-	-	-	-	-
617	FEB	SBLUP 1427	-	-	-	-	-	Positiv	-	-	-	-
618	FEB	SBLUP 1428	Positiv	-	-	-	-	Positiv	-	-	-	-
619	FEB	SBLUP 1429	-	-	-	-	-	Positiv	-	-	-	-
620	FEB	SBLUP 1430	-	-	-	-	-	-	-	-	-	-
621	FEB	SBLUP 1431	Positiv	-	-	-	-	Positiv	-	-	-	-
622	FEB	SBLUP 1437	Positiv	-	-	-	-	-	-	-	-	-
623	FEB	SBLUP 1438	Positiv	-	-	-	-	-	-	-	-	-
624	FEB	SBLUP 1444	Positiv	-	-	-	-	-	-	-	-	-
625	FEB	SBLUP 1445	-	-	-	-	-	Positiv	-	-	-	-
626	FEB	SBLUP 1446	-	-	-	-	-	Positiv	-	-	-	-
627	FEB	SBLUP 1450	Positiv	-	-	-	-	Positiv	-	-	-	-
628	FEB	SBLUP 1451	-	-	-	-	-	Positiv	-	-	-	-
629	FEB	SBLUP 1452	-	-	-	-	-	Positiv	-	-	-	-
630	FEB	SBLUP 1453	Positiv	-	-	-	-	-	-	-	-	-
631	FEB	SBLUP 1454	Positiv	-	-	-	-	-	-	-	-	-
632	FEB	SBLUP 1464	-	-	-	-	-	Positiv	-	-	-	-
633	FEB	SBLUP 1465	-	-	-	-	-	Positiv	-	-	-	-
634	FEB	SBLUP 1466	Positiv	-	-	-	-	Positiv	-	-	-	-
635	FEB	SBLUP 1467	Positiv	-	-	-	-	Positiv	-	-	-	-
636	FEB	SBLUP 1473	Positiv	-	-	-	-	-	-	-	-	-
637	FEB	SBLUP 1474	-	-	-	-	-	Positiv	-	-	-	-
638	FEB	SBLUP 1476	Positiv	-	-	-	-	-	-	-	-	-
639	FEB	SBLUP 1477	Positiv	-	-	-	-	Positiv	-	-	-	-
640	FEB	SBLUP 1478	Positiv	-	-	-	-	Positiv	-	-	-	-
641	FEB	SBLUP 1479	Positiv	-	-	-	-	Positiv	-	-	-	-
642	FEB	SBLUP 1480	Positiv	-	-	-	-	-	-	-	-	-
643	FEB	SBLUP 1481	Positiv	-	-	-	-	Positiv	-	-	-	-
644	FEB	SBLUP 1494	Positiv	-	-	-	-	Positiv	-	-	-	-
645	FEB	SBLUP 1495	Positiv	-	-	-	-	Positiv	-	-	-	-
646	FEB	SBLUP 1496	-	-	-	Positiv	-	-	-	-	-	-
647	FEB	SBLUP 1497	Positiv	-	-	-	-	-	-	-	-	-
648	FEB	SBLUP 1505	Positiv	-	-	-	-	-	-	-	-	-
649	FEB	SBLUP 1506	Positiv	-	-	-	-	-	-	-	-	-
650	FEB	SBLUP 1507	Positiv	-	-	-	-	Positiv	-	-	-	-
651	FEB	SBLUP 1508	Positiv	-	-	-	-	-	-	-	-	-
652	FEB	SBLUP 1509	Positiv	-	-	-	-	Positiv	-	-	-	-
653	FEB	SBLUP 1510	Positiv	-	-	-	-	-	-	-	-	-
654	FEB	SBLUP 1511	Positiv	-	-	-	-	-	-	-	-	-
655	FEB	SBLUP 1512	Positiv	-	-	-	-	-	-	-	-	-
656	FEB	SBLUP 1513	-	-	-	-	-	Positiv	-	-	-	-
657	FEB	SBLUP 1514	Positiv	-	-	-	-	Positiv	-	-	-	-
658	FEB	SBLUP 1525	Positiv	-	-	-	-	-	-	-	-	-
659	FEB	SBLUP 1526	Positiv	-	-	-	-	-	-	-	-	-
660	FEB	SBLUP 1527	Positiv	-	-	-	-	-	-	-	-	-
661	FEB	SBLUP 1528	Positiv	-	-	Positiv	-	-	-	-	-	-
662	FEB	SBLUP 1535	-	-	-	-	-	Positiv	-	-	-	-
663	FEB	SBLUP 1536	Positiv	-	-	-	-	Positiv	-	-	-	-
664	FEB	SBLUP 1537	Positiv	-	-	-	-	-	-	-	-	-
665	FEB	SBLUP 1538	Positiv	-	-	-	-	-	-	-	-	-
666	FEB	SBLUP 1539	Positiv	-	-	-	-	-	-	-	-	-
667	FEB	SBLUP 1544	Positiv	-	-	-	-	-	-	-	-	-
668	FEB	SBLUP 1545	Positiv	-	-	-	-	Positiv	-	-	-	-
669	FEB	SBLUP 1551	Positiv	-	-	-	-	Positiv	-	-	-	-
670	FEB	SBLUP 1556	Positiv	-	-	-	-	-	-	-	-	-
671	FEB	SBLUP 1557	-	-	-	-	-	Positiv	-	-	-	-
672	FEB	SBLUP 1558	-	-	-	-	-	Positiv	-	-	-	-
673	FEB	SBLUP 1559	Positiv	-	-	-	-	Positiv	-	-	-	-
674	FEB	SBLUP 1560	Positiv	-	-	-	-	-	-	-	-	-
675	FEB	SBLUP 1570	Positiv	-	-	-	-	-	-	-	-	-
676	FEB	SBLUP 1571	-	-	-	-	-	Positiv	-	-	-	-
677	FEB	SBLUP 1572	-	-	-	-	-	Positiv	-	-	-	-
678	FEB	SBLUP 1573	Positiv	-	-	-	-	Positiv	-	-	-	-
679	FEB	SBLUP 1578	Positiv	-	-	-	-	-	-	-	-	-
680	FEB	SBLUP 1579	Positiv	-	-	-	-	-	-	-	-	-
681	FEB	SBLUP 1580	Positiv	-	-	-	-	-	-	-	-	-
682	FEB	SBLUP 1581	Positiv	-	-	-	-	-	-	-	-	-
683	FEB	SBLUP 1582	Positiv	-	-	-	-	-	-	-	-	-
684	FEB	SBLUP 1592	-	-	-	-	-	Positiv	-	-	-	-
685	FEB	SBLUP 1593	Positiv	-	-	-	-	-	-	-	-	-
686	FEB	SBLUP 1594	Positiv	-	-	-	-	-	-	-	-	-
687	FEB	SBLUP 1595	-	-	-	-	-	Positiv	-	-	-	-
688	FEB	SBLUP 1596	-	-	-	-	-	Positiv	-	-	-	-
689	FEB	SBLUP 1597	Positiv	-	-	-	-	-	-	-	-	-
690	FEB	SBLUP 1608	Positiv	-	-	-	-	-	-	-	-	-
691	FEB	SBLUP 1609	Positiv	-	-	-	-	-	-	-	-	-
692	FEB	SBLUP 1610	Positiv	-	-	-	-	Positiv	-	-	-	-
693	FEB	SBLUP 1611	-	-	-	-	-	Positiv	-	-	-	-
694	FEB	SBLUP 1621	Positiv	-	-	-	-	-	-	-	-	-
695	FEB	SBLUP 1622	Positiv	-	-	-	-	-	-	-	-	-
696	FEB	SBLUP 1627	Positiv	-	-	-	-	-	-	-	-	-
697	FEB	SBLUP 1628	-	-	-	-	-	-	-	-	-	-
698	FEB	SBLUP 1632	Positiv	-	-	-	-	Positiv	-	-	-	-
699	FEB	SBLUP 1633	Positiv	-	-	-	-	-	-	-	-	-
700	FEB	SBLUP 1634	Positiv	-	-	Positiv	-	-	-	-	-	-
701	FEB	SBLUP 1635	-	-	-	-	-	Positiv	-	-	-	-
702	FEB	SBLUP 1636	Positiv	-	-	-	-	Positiv	-	-	-	-
703	FEB	SBLUP 1637	Positiv	-	-	-	-	Positiv	-	-	-	-
704	FEB	SBLUP 1642	Positiv	-	-	-	-	-	-	-	-	-
705	FEB	SBLUP 1643	Positiv	-	-	-	-	Positiv	-	-	-	-
706	FEB	SBLUP 1649	Positiv	-	-	-	-	-	-	-	-	-
707	FEB	SBLUP 1650	Positiv	-	-	-	-	Positiv	-	-	-	-
708	FEB	SBLUP 1656	Positiv	-	-	-	-	-	-	-	-	-
709	FEB	SBLUP 1657	Positiv	-	-	-	-	-	-	-	-	-
710	FEB	SBLUP 1658	Positiv	-	-	-	-	Positiv	-	-	-	-
711	FEB	SBLUP 1666	-	-	-	-	-	Positiv	-	-	-	-
712	FEB	SBLUP 1667	Positiv	-	-	-	-	Positiv	-	-	-	-
713	FEB	SBLUP 1668	Positiv	-	-	-	-	-	-	-	-	-
714	FEB	SBLUP 1669	Positiv	-	-	-	-	-	-	-	-	-
715	FEB	SBLUP 1670	-	-	-	-	-	Positiv	-	-	-	-
716	FEB	SBLUP 1671	Positiv	-	-	-	-	Positiv	-	-	-	-
717	FEB	SBLUP 1672	Positiv	-	-	-	-	-	-	-	-	-
718	FEB	SBLUP 1673	-	-	-	-	-	Positiv	-	-	-	-
719	FEB	SBLUP 1684	Positiv	-	-	-	-	-	-	-	-	-
720	FEB	SBLUP 1685	Positiv	-	-	-	-	-	-	-	-	-
721	FEB	SBLUP 1686	Positiv	-	-	-	-	Positiv	-	-	-	-
722	FEB	SBLUP 1687	Positiv	-	-	-	-	Positiv	-	-	-	-
723	FEB	SBLUP 1688	Positiv	-	-	-	-	-	-	-	-	-
724	FEB	SBLUP 1703	-	-	-	-	-	-	-	-	-	-
725	FEB	SBLUP 1704	Positiv	-	-	-	-	Positiv	-	-	-	-
726	FEB	SBLUP 1705	Positiv	-	-	-	-	Positiv	-	-	-	-
727	FEB	SBLUP 1706	Positiv	-	-	-	-	Positiv	-	-	-	-
728	FEB	SBLUP 1707	Positiv	-	-	-	-	-	-	-	-	-
729	FEB	SBLUP 1708	Positiv	-	-	-	-	Positiv	-	-	-	-
730	FEB	SBLUP 1714	-	-	-	-	-	Positiv	-	-	-	-
731	FEB	SBLUP 1715	Positiv	-	-	-	-	-	-	-	-	-
732	FEB	SBLUP 1716	-	-	-	Positiv	-	Positiv	-	-	-	-
733	FEB	SBLUP 1717	Positiv	-	-	-	-	Positiv	-	-	-	-
734	FEB	SBLUP 1718	Positiv	-	-	-	-	Positiv	-	-	-	-
735	FEB	SBLUP 1719	Positiv	-	-	-	-	-	-	-	-	-
736	FEB	SBLUP 1720	-	-	-	-	-	Positiv	-	-	-	-
737	FEB	SBLUP 1721	-	-	-	-	-	Positiv	-	-	-	-
738	FEB	SBLUP 1722	Positiv	-	-	-	-	Positiv	-	-	-	-
739	FEB	SBLUP 1723	Positiv	-	-	-	-	-	-	-	-	-
740	FEB	SBLUP 1730	-	-	-	-	-	Positiv	-	-	-	-
741	FEB	SBLUP 1731	Positiv	-	-	-	-	Positiv	-	-	-	-
742	FEB	SBLUP 1732	-	-	-	-	-	-	-	-	-	-
743	FEB	SBLUP 1733	Positiv	-	-	-	-	Positiv	-	-	-	-
744	FEB	SBLUP 1734	Positiv	-	-	-	-	Positiv	-	-	-	-
745	FEB	SBLUP 1736	Positiv	-	-	-	-	-	-	-	-	-
746	FEB	SBLUP 1737	Positiv	-	-	-	-	Positiv	-	-	-	-
747	FEB	SBLUP 1738	Positiv	-	-	-	-	-	-	-	-	-
748	FEB	SBLUP 1739	-	-	-	-	-	Positiv	-	-	-	-
749	FEB	SBLUP 1740	-	-	-	-	-	Positiv	-	-	-	-
750	FEB	SBLUP 1745	Positiv	-	-	-	-	Positiv	-	-	-	-
751	FEB	SBLUP 1746	Positiv	-	-	-	-	Positiv	-	-	-	-
752	FEB	SBLUP 1747	Positiv	-	-	-	-	-	-	-	-	-
753	FEB	SBLUP 1748	Positiv	-	-	-	-	-	-	-	-	-
754	FEB	SBLUP 1749	-	-	Positiv	-	-	Positiv	-	-	-	-
755	FEB	SBLUP 1750	Positiv	-	-	-	-	Positiv	-	-	-	-
756	FEB	SBLUP 1752	Positiv	-	-	-	-	-	-	-	-	-
757	FEB	SBLUP 1753	Positiv	-	-	-	-	-	-	-	-	-
758	FEB	SBLUP 1754	Positiv	-	-	-	-	Positiv	-	-	-	-
759	FEB	SBLUP 1755	Positiv	-	-	-	-	Positiv	-	-	-	-
760	FEB	SBLUP 1756	Positiv	-	-	-	-	Positiv	-	-	-	-
761	FEB	SBLUP 1764	Positiv	-	-	-	-	-	-	-	-	-
762	FEB	SBLUP 1765	-	-	-	Positiv	-	-	-	-	-	-
763	FEB	SBLUP 1771	-	-	-	-	-	Positiv	-	-	-	-
764	FEB	SBLUP 1772	-	-	-	-	-	Positiv	-	-	-	-
765	FEB	SBLUP 1773	-	-	-	Positiv	-	Positiv	-	-	-	-
766	FEB	SBLUP 1774	Positiv	-	-	-	-	-	-	-	-	-
767	FEB	SBLUP 1775	Positiv	-	-	-	-	-	-	-	-	-
768	FEB	SBLUP 1776	Positiv	-	-	-	-	Positiv	-	-	-	-
769	FEB	SBLUP 1777	Positiv	-	-	-	-	-	-	-	-	-
770	FEB	SBLUP 1778	Positiv	-	-	-	-	Positiv	-	-	-	-
771	FEB	SBLUP 1779	Positiv	-	-	-	-	Positiv	-	-	-	-
772	FEB	SBLUP 1780	Positiv	-	-	-	-	Positiv	-	-	-	-
773	FEB	SBLUP 1781	Positiv	-	-	-	-	-	-	-	-	-
774	FEB	SBLUP 1782	-	-	-	-	-	Positiv	-	-	-	-
775	FEB	SBLUP 1788	-	-	-	-	-	Positiv	-	-	-	-
776	FEB	SBLUP 1789	Positiv	-	-	-	-	-	-	-	-	-
777	FEB	SBLUP 1790	Positiv	-	-	-	-	Positiv	-	-	-	-
778	FEB	SBLUP 1791	Positiv	-	-	-	-	-	-	-	-	-
779	FEB	SBLUP 1792	-	-	-	-	-	Positiv	-	-	-	-
780	FEB	SBLUP 1793	Positiv	-	-	-	-	-	-	-	-	-
781	FEB	SBLUP 1794	Positiv	-	-	-	-	-	-	-	-	-
782	FEB	SBLUP 1795	Positiv	-	-	-	-	Positiv	-	-	-	-
783	FEB	SBLUP 1796	Positiv	-	-	-	-	Positiv	-	-	-	-
784	FEB	SBLUP 1803	-	-	-	-	-	Positiv	-	-	-	-
785	FEB	SBLUP 1808	Positiv	-	-	-	-	Positiv	-	-	-	-
786	FEB	SBLUP 1809	Positiv	-	-	-	-	-	-	-	-	-
787	FEB	SBLUP 1810	Positiv	-	-	-	-	-	-	-	-	-
788	FEB	SBLUP 1811	Positiv	-	-	-	-	Positiv	-	-	-	-
789	FEB	SBLUP 1812	Positiv	-	-	-	-	-	-	-	-	-
790	FEB	SBLUP 1813	Positiv	-	-	-	-	-	-	-	-	-
791	FEB	SBLUP 1814	Positiv	-	-	-	-	Positiv	-	-	-	-
792	FEB	SBLUP 1820	-	-	-	-	-	Positiv	-	-	-	-
793	FEB	SBLUP 1821	Positiv	-	-	-	-	Positiv	-	-	-	-
794	FEB	SBLUP 1822	Positiv	-	-	-	-	Positiv	-	-	-	-
795	FEB	SBLUP 1823	Positiv	-	-	-	-	-	-	-	-	-
796	FEB	SBLUP 1824	Positiv	-	-	-	-	-	-	-	-	-
797	FEB	SBLUP 1829	-	-	-	-	-	Positiv	-	-	-	-
798	FEB	SBLUP 1830	-	-	-	-	-	Positiv	-	-	-	-
799	FEB	SBLUP 1831	Positiv	-	-	-	-	-	-	-	-	-
800	FEB	SBLUP 1832	Positiv	-	-	-	-	-	-	-	-	-
801	FEB	SBLUP 1833	-	-	-	-	-	Positiv	-	-	-	-
802	FEB	SBLUP 1839	Positiv	-	-	-	-	-	-	-	-	-
803	FEB	SBLUP 1840	Positiv	-	-	-	-	Positiv	-	-	-	-
804	FEB	SBLUP 1841	-	-	-	Positiv	-	Positiv	-	-	-	-
805	FEB	SBLUP 1842	-	-	-	-	-	Positiv	-	-	-	-
806	FEB	SBLUP 1843	Positiv	-	-	-	-	-	-	-	-	-
807	FEB	SBLUP 1844	Positiv	-	-	-	-	-	-	-	-	-
808	FEB	SBLUP 1845	Positiv	-	-	-	-	Positiv	-	-	-	-
809	FEB	SBLUP 1846	Positiv	-	-	-	-	Positiv	-	-	-	-
810	FEB	SBLUP 1851	-	-	-	-	-	Positiv	-	-	-	-
811	FEB	SBLUP 1857	Positiv	-	-	-	-	-	-	-	-	-
812	MAR	SBLUP 1858	Positiv	-	-	-	-	Positiv	-	-	-	-
813	MAR	SBLUP 1859	-	-	-	-	-	Positiv	-	-	-	-
814	MAR	SBLUP 1860	-	-	-	-	-	Positiv	-	-	-	-
815	MAR	SBLUP 1861	Positiv	-	-	-	-	-	-	-	-	-
816	MAR	SBLUP 1862	Positiv	-	-	-	-	-	-	-	-	-
817	MAR	SBLUP 1863	-	-	-	-	-	Positiv	-	-	-	-
818	MAR	SBLUP 1864	-	-	-	-	-	Positiv	-	-	-	-
819	MAR	SBLUP 1865	Positiv	-	-	-	-	Positiv	-	-	-	-
820	MAR	SBLUP 1866	Positiv	-	-	-	-	Positiv	-	-	-	-
821	MAR	SBLUP 1867	Positiv	-	-	-	-	Positiv	-	-	-	-
822	MAR	SBLUP 1869	Positiv	-	-	-	-	Positiv	-	-	-	-
823	MAR	SBLUP 1870	Positiv	-	-	-	-	-	-	-	-	-
824	MAR	SBLUP 1871	Positiv	-	-	-	-	-	-	-	-	-
825	MAR	SBLUP 1872	Positiv	-	-	-	-	Positiv	-	-	-	-
826	MAR	SBLUP 1873	-	-	-	-	-	Positiv	-	-	-	-
827	MAR	SBLUP 1874	Positiv	-	-	-	-	-	-	-	-	-
828	MAR	SBLUP 1875	Positiv	-	-	-	-	Positiv	-	-	-	-
829	MAR	SBLUP 1877	-	-	-	-	-	Positiv	-	-	-	-
830	MAR	SBLUP 1878	Positiv	-	-	-	-	-	-	-	-	-
831	MAR	SBLUP 1879	Positiv	-	-	-	-	-	-	-	-	-
832	MAR	SBLUP 1880	-	-	-	-	-	Positiv	-	-	-	-
833	MAR	SBLUP 1881	Positiv	-	-	-	-	Positiv	-	-	-	-
834	MAR	SBLUP 1882	Positiv	-	-	-	-	Positiv	-	-	-	-
835	MAR	SBLUP 1883	Positiv	-	-	-	-	-	-	-	-	-
836	MAR	SBLUP 1884	Positiv	-	-	-	-	Positiv	-	-	-	-
837	MAR	SBLUP 1890	-	-	-	-	-	Positiv	-	-	-	-
838	MAR	SBLUP 1891	-	-	-	-	-	Positiv	-	-	-	-
839	MAR	SBLUP 1892	Positiv	-	-	-	-	Positiv	-	-	-	-
840	MAR	SBLUP 1893	Positiv	-	-	-	-	Positiv	-	-	-	-
841	MAR	SBLUP 1900	Positiv	-	-	-	-	-	-	-	-	-
842	MAR	SBLUP 1907	Positiv	-	-	-	-	-	-	-	-	-
843	MAR	SBLUP 1908	Positiv	-	-	-	-	-	-	-	-	-
844	MAR	SBLUP 1909	Positiv	-	-	-	-	-	-	-	-	-
845	MAR	SBLUP 1910	Positiv	-	-	-	-	Positiv	-	-	-	-
846	MAR	SBLUP 1911	Positiv	-	-	-	-	-	-	-	-	-
847	MAR	SBLUP 1912	Positiv	-	-	-	-	-	-	-	-	-
848	MAR	SBLUP 1913	Positiv	-	-	-	-	Positiv	-	-	-	-
849	MAR	SBLUP 1914	-	-	Positiv	-	-	-	-	-	-	-
850	MAR	SBLUP 1920	Positiv	-	-	-	-	-	-	-	-	-
851	MAR	SBLUP 1926	Positiv	-	-	-	-	Positiv	-	-	-	-
852	MAR	SBLUP 1927	Positiv	-	-	-	-	Positiv	-	-	-	-
853	MAR	SBLUP 1928	Positiv	-	-	-	-	-	-	-	-	-
854	MAR	SBLUP 1929	Positiv	-	-	-	-	-	-	-	-	-
855	MAR	SBLUP 1930	Positiv	-	-	-	-	Positiv	-	-	-	-
856	MAR	SBLUP 1931	-	-	-	-	-	Positiv	-	-	-	-
857	MAR	SBLUP 1944	Positiv	-	-	-	-	Positiv	-	-	-	-
858	MAR	SBLUP 1945	Positiv	-	-	-	-	-	-	-	-	-
859	MAR	SBLUP 1946	Positiv	-	-	-	-	-	-	-	-	-
860	MAR	SBLUP 1947	Positiv	-	-	-	-	Positiv	-	-	-	-
861	MAR	SBLUP 1948	Positiv	-	-	-	-	-	-	-	-	-
862	MAR	SBLUP 1949	Positiv	-	-	-	-	Positiv	-	-	-	-
863	MAR	SBLUP 1950	-	-	-	-	-	Positiv	-	-	-	-
864	MAR	SBLUP 1959	Positiv	-	-	-	-	Positiv	-	-	-	-
865	MAR	SBLUP 1960	-	-	-	-	-	Positiv	-	-	-	-
866	MAR	SBLUP 1961	Positiv	-	-	-	-	-	-	-	-	-
867	MAR	SBLUP 1962	-	-	-	-	-	Positiv	-	-	-	-
868	MAR	SBLUP 1963	Positiv	-	-	-	-	-	-	-	-	-
869	MAR	SBLUP 1964	Positiv	-	-	-	-	Positiv	-	-	-	-
870	MAR	SBLUP 1979	-	-	-	-	-	Positiv	-	-	-	-
871	MAR	SBLUP 1980	Positiv	-	-	-	-	Positiv	-	-	-	-
872	MAR	SBLUP 1981	Positiv	-	-	-	-	-	-	-	-	-
873	MAR	SBLUP 1982	Positiv	-	-	-	-	Positiv	-	-	-	-
874	MAR	SBLUP 1983	Positiv	-	-	-	-	Positiv	-	-	-	-
875	MAR	SBLUP 1984	Positiv	-	-	-	-	-	-	-	-	-
876	MAR	SBLUP 1985	Positiv	-	-	-	-	-	-	-	-	-
877	MAR	SBLUP 1986	-	-	-	-	-	Positiv	-	-	-	-
878	MAR	SBLUP 2000	Positiv	-	-	-	-	Positiv	-	-	-	-
879	MAR	SBLUP 2001	Positiv	-	-	-	-	Positiv	-	-	-	-
880	MAR	SBLUP 2002	Positiv	-	-	-	-	-	-	-	-	-
881	MAR	SBLUP 2003	-	-	-	-	-	-	-	-	-	-
882	MAR	SBLUP 2004	Positiv	-	-	-	-	-	-	-	-	-
883	MAR	SBLUP 2011	Positiv	-	-	-	-	Positiv	-	-	-	-
884	MAR	SBLUP 2012	Positiv	-	-	-	-	Positiv	-	-	-	-
885	MAR	SBLUP 2017	-	-	-	-	-	Positiv	-	-	-	-
886	MAR	SBLUP 2018	Positiv	-	-	-	-	-	-	-	-	-
887	MAR	SBLUP 2027	Positiv	-	-	-	-	-	-	-	-	-
888	MAR	SBLUP 2028	Positiv	-	-	-	-	Positiv	-	-	-	-
889	MAR	SBLUP 2033	Positiv	-	-	-	-	-	-	-	-	-
890	MAR	SBLUP 2034	-	-	-	-	-	Positiv	-	-	-	-
891	MAR	SBLUP 2035	Positiv	-	-	-	-	Positiv	-	-	-	-
892	MAR	SBLUP 2036	Positiv	-	-	-	-	Positiv	-	-	-	-
893	MAR	SBLUP 2037	Positiv	-	-	-	-	-	-	-	-	-
894	MAR	SBLUP 2038	Positiv	-	-	-	-	-	-	-	-	-
895	MAR	SBLUP 2039	Positiv	-	-	-	-	-	-	-	-	-
896	MAR	SBLUP 2052	-	-	-	-	-	Positiv	-	-	-	-
897	MAR	SBLUP 2053	-	-	-	-	-	Positiv	-	-	-	-
898	MAR	SBLUP 2054	Positiv	-	-	-	-	-	-	-	-	-
899	MAR	SBLUP 2059	Positiv	-	-	-	-	-	-	-	-	-
900	MAR	SBLUP 2060	Positiv	-	-	-	-	Positiv	-	-	-	-
901	MAR	SBLUP 2061	-	-	-	-	-	Positiv	-	-	-	-
902	MAR	SBLUP 2062	Positiv	-	-	-	-	Positiv	-	-	-	-
903	MAR	SBLUP 2063	Positiv	-	-	-	-	-	-	-	-	-
904	MAR	SBLUP 2070	Positiv	-	-	-	-	-	-	-	-	-
905	MAR	SBLUP 2071	Positiv	-	-	-	-	-	-	-	-	-
906	MAR	SBLUP 2072	Positiv	-	-	-	-	-	-	-	-	-
907	MAR	SBLUP 2073	Positiv	-	-	-	-	Positiv	-	-	-	-
908	MAR	SBLUP 2074	Positiv	-	-	-	-	Positiv	-	-	-	-
909	MAR	SBLUP 2075	Positiv	-	-	-	-	-	-	-	-	-
910	MAR	SBLUP 2076	Positiv	-	-	Positiv	-	-	-	-	-	-
911	MAR	SBLUP 2077	Positiv	-	-	-	-	-	-	-	-	-
912	MAR	SBLUP 2078	Positiv	-	-	-	-	-	-	-	-	-
913	MAR	SBLUP 2084	Positiv	-	-	-	-	-	-	-	-	-
914	MAR	SBLUP 2085	Positiv	-	-	-	-	Positiv	-	-	-	-
915	MAR	SBLUP 2086	Positiv	-	-	-	-	Positiv	-	-	-	-
916	MAR	SBLUP 2091	Positiv	-	-	-	-	-	-	-	-	-
917	MAR	SBLUP 2092	Positiv	-	-	-	-	-	-	-	-	-
918	MAR	SBLUP 2093	Positiv	-	-	-	-	-	-	-	-	-
919	MAR	SBLUP 2099	-	-	-	-	-	Positiv	-	-	-	-
920	MAR	SBLUP 2100	Positiv	-	-	-	-	Positiv	-	-	-	-
921	MAR	SBLUP 2101	Positiv	-	-	-	-	-	-	-	-	-
922	MAR	SBLUP 2102	Positiv	-	-	-	-	Positiv	-	-	-	-
923	MAR	SBLUP 2103	Positiv	-	-	-	-	Positiv	-	-	-	-
924	MAR	SBLUP 2104	Positiv	-	-	-	-	-	-	-	-	-
925	MAR	SBLUP 2105	Positiv	-	-	-	-	-	-	-	-	-
926	MAR	SBLUP 2112	Positiv	-	-	Positiv	-	-	-	-	-	-
927	MAR	SBLUP 2114	-	-	-	-	-	Positiv	-	-	-	-
928	MAR	SBLUP 2115	Positiv	-	-	-	-	Positiv	-	-	-	-
929	MAR	SBLUP 2116	-	-	-	-	-	Positiv	-	-	-	-
930	MAR	SBLUP 2117	-	-	-	-	-	Positiv	-	-	-	-
931	MAR	SBLUP 2118	Positiv	-	-	-	-	-	-	-	-	-
932	MAR	SBLUP 2119	Positiv	-	-	-	-	-	-	-	-	-
933	MAR	SBLUP 2120	Positiv	-	-	-	-	-	-	-	-	-
934	MAR	SBLUP 2121	Positiv	-	-	-	-	-	-	-	-	-
935	MAR	SBLUP 2122	Positiv	-	-	-	-	-	-	-	-	-
936	MAR	SBLUP 2123	Positiv	-	-	-	-	Positiv	-	-	-	-
937	MAR	SBLUP 2124	-	-	-	-	-	Positiv	-	-	-	-
938	MAR	SBLUP 2125	Positiv	-	-	-	-	-	-	-	-	-
939	MAR	SBLUP 2129	-	-	-	-	-	Positiv	-	-	-	-
940	MAR	SBLUP 2130	Positiv	-	-	-	-	-	-	-	-	-
941	MAR	SBLUP 2131	Positiv	-	-	-	-	-	-	-	-	-
942	MAR	SBLUP 2132	Positiv	-	-	-	-	Positiv	-	-	-	-
943	MAR	SBLUP 2136	Positiv	-	-	-	-	Positiv	-	-	-	-
944	MAR	SBLUP 2137	Positiv	-	-	-	-	-	-	-	-	-
945	MAR	SBLUP 2138	Positiv	-	-	-	-	Positiv	-	-	-	-
946	MAR	SBLUP 2139	Positiv	-	-	-	-	-	-	-	-	-
947	MAR	SBLUP 2140	Positiv	-	-	-	-	Positiv	-	-	-	-
948	MAR	SBLUP 2141	Positiv	-	-	-	-	Positiv	-	-	-	-
949	MAR	SBLUP 2147	Positiv	-	-	-	-	Positiv	-	-	-	-
950	MAR	SBLUP 2148	Positiv	-	-	-	-	Positiv	-	-	-	-
951	MAR	SBLUP 2149	Positiv	-	-	-	-	-	-	-	-	-
952	MAR	SBLUP 2150	Positiv	-	-	-	-	-	-	-	-	-
953	MAR	SBLUP 2151	-	-	-	-	-	Positiv	-	-	-	-
954	MAR	SBLUP 2152	Positiv	-	-	-	-	-	-	-	-	-
955	MAR	SBLUP 2154	Positiv	-	-	-	-	-	-	-	-	-
956	MAR	SBLUP 2155	-	-	-	-	-	Positiv	-	-	-	-
957	MAR	SBLUP 2156	-	-	-	-	-	Positiv	-	-	-	-
958	MAR	SBLUP 2157	Positiv	-	-	-	-	-	-	-	-	-
959	MAR	SBLUP 2164	-	-	-	-	-	Positiv	-	-	-	-
960	MAR	SBLUP 2165	-	-	-	-	-	-	-	-	-	-
961	MAR	SBLUP 2166	Positiv	-	-	-	-	Positiv	-	-	-	-
962	MAR	SBLUP 2167	Positiv	-	-	-	-	-	-	-	-	-
963	MAR	SBLUP 2168	Positiv	-	-	-	-	-	-	-	-	-
964	MAR	SBLUP 2169	Positiv	-	-	-	-	-	-	-	-	-
965	MAR	SBLUP 2170	-	-	-	-	-	Positiv	-	-	-	-
966	MAR	SBLUP 2171	Positiv	-	-	-	-	-	-	-	-	-
967	MAR	SBLUP 2172	Positiv	-	-	-	-	-	-	-	-	-
968	MAR	SBLUP 2173	Positiv	-	-	-	-	Positiv	-	-	-	-
969	MAR	SBLUP 2174	-	-	-	-	-	Positiv	-	-	-	-
970	MAR	SBLUP 2176	Positiv	-	-	-	-	Positiv	-	-	-	-
971	MAR	SBLUP 2177	Positiv	-	-	-	-	-	-	-	-	-
972	MAR	SBLUP 2183	Positiv	-	-	-	-	-	-	-	-	-
973	MAR	SBLUP 2184	-	-	-	Positiv	-	-	-	-	-	-
974	MAR	SBLUP 2185	Positiv	-	-	-	-	Positiv	-	-	-	-
975	MAR	SBLUP 2186	Positiv	-	-	-	-	Positiv	-	-	-	-
976	MAR	SBLUP 2187	Positiv	-	-	-	-	-	-	-	-	-
977	MAR	SBLUP 2188	Positiv	-	-	-	-	-	-	-	-	-
978	MAR	SBLUP 2189	-	-	-	-	-	Positiv	-	-	-	-
979	MAR	SBLUP 2190	Positiv	-	-	-	-	-	-	-	-	-
980	MAR	SBLUP 2191	Positiv	-	-	-	-	Positiv	-	-	-	-
981	MAR	SBLUP 2192	Positiv	-	-	-	-	-	-	-	-	-
982	MAR	SBLUP 2193	Positiv	-	-	-	-	-	-	-	-	-
983	MAR	SBLUP 2194	Positiv	-	-	-	-	-	-	-	-	-
984	MAR	SBLUP 2201	Positiv	-	-	-	-	Positiv	-	-	-	-
985	MAR	SBLUP 2202	Positiv	-	-	-	-	Positiv	-	-	-	-
986	MAR	SBLUP 2203	-	-	-	-	-	Positiv	-	-	-	-
987	MAR	SBLUP 2204	Positiv	-	-	-	-	Positiv	-	-	-	-
988	MAR	SBLUP 2205	Positiv	-	-	Positiv	-	-	-	-	-	-
989	MAR	SBLUP 2206	Positiv	-	-	-	-	-	-	-	-	-
990	MAR	SBLUP 2207	Positiv	-	-	-	-	-	-	-	-	-
991	MAR	SBLUP 2208	Positiv	-	-	-	-	Positiv	-	-	-	-
992	MAR	SBLUP 2213	Positiv	-	-	-	-	-	-	-	-	-
993	MAR	SBLUP 2214	Positiv	-	-	-	-	Positiv	-	-	-	-
994	MAR	SBLUP 2215	Positiv	-	-	-	-	-	-	-	-	-
995	MAR	SBLUP 2216	Positiv	-	-	-	-	-	-	-	-	-
996	MAR	SBLUP 2217	Positiv	-	-	-	-	Positiv	-	-	-	-
997	MAR	SBLUP 2223	Positiv	-	-	-	-	-	-	-	-	-
998	MAR	SBLUP 2229	Positiv	-	-	-	-	-	-	-	-	-
999	MAR	SBLUP 2231	Positiv	-	-	-	-	-	-	-	-	-
1000	MAR	SBLUP 2232	-	-	-	-	-	Positiv	-	-	-	-
1001	MAR	SBLUP 2233	Positiv	-	-	-	-	Positiv	-	-	-	-
1002	MAR	SBLUP 2234	Positiv	-	-	-	-	-	-	-	-	-
1003	MAR	SBLUP 2235	Positiv	-	-	-	-	Positiv	-	-	-	-
1004	MAR	SBLUP 2236	Positiv	-	-	-	-	Positiv	-	-	-	-
1005	MAR	SBLUP 2249	Positiv	-	-	-	-	-	-	-	-	-
1006	MAR	SBLUP 2250	Positiv	-	-	-	-	-	-	-	-	-
1007	MAR	SBLUP 2251	Positiv	-	-	-	-	Positiv	-	-	-	-
1008	MAR	SBLUP 2252	Positiv	-	-	-	-	Positiv	-	-	-	-
1009	MAR	SBLUP 2253	Positiv	-	-	-	-	-	-	-	-	-
1010	MAR	SBLUP 2254	Positiv	-	-	-	-	-	-	-	-	-
1011	MAR	SBLUP 2259	Positiv	-	-	-	-	Positiv	-	-	-	-
1012	MAR	SBLUP 2260	Positiv	-	-	-	-	Positiv	-	-	-	-
1013	MAR	SBLUP 2261	Positiv	-	-	-	-	Positiv	-	-	-	-
1014	MAR	SBLUP 2273	Positiv	-	-	-	-	-	-	-	-	-
1015	MAR	SBLUP 2274	-	-	Positiv	-	-	-	-	-	-	-
1016	MAR	SBLUP 2275	Positiv	-	-	-	-	-	-	-	-	-
1017	MAR	SBLUP 2276	Positiv	-	-	-	-	Positiv	-	-	-	-
1018	MAR	SBLUP 2277	Positiv	-	-	-	-	Positiv	-	-	-	-
1019	MAR	SBLUP 2281	-	-	-	-	-	Positiv	-	-	-	-
1020	MAR	SBLUP 2282	Positiv	-	-	-	-	-	-	-	-	-
1021	MAR	SBLUP 2286	Positiv	-	-	-	-	-	-	-	-	-
1022	MAR	SBLUP 2287	Positiv	-	-	-	-	-	-	-	-	-
1023	MAR	SBLUP 2297	Positiv	-	-	-	-	Positiv	-	-	-	-
1024	MAR	SBLUP 2298	Positiv	-	-	-	-	Positiv	-	-	-	-
1025	MAR	SBLUP 2299	Positiv	-	-	-	-	Positiv	-	-	-	-
1026	MAR	SBLUP 2300	Positiv	-	-	-	-	-	-	-	-	-
1027	MAR	SBLUP 2301	-	-	-	-	-	Positiv	-	-	-	-
1028	MAR	SBLUP 2302	Positiv	-	-	-	-	-	-	-	-	-
1029	MAR	SBLUP 2303	Positiv	-	-	-	-	Positiv	-	-	-	-
1030	MAR	SBLUP 2304	Positiv	-	-	-	-	Positiv	-	-	-	-
1031	MAR	SBLUP 2305	Positiv	-	-	-	-	Positiv	-	-	-	-
1032	MAR	SBLUP 2317	Positiv	-	-	-	-	-	-	-	-	-
1033	MAR	SBLUP 2318	Positiv	-	-	-	-	Positiv	-	-	-	-
1034	MAR	SBLUP 2319	Positiv	-	Positiv	-	-	-	-	-	-	-
1035	MAR	SBLUP 2320	-	-	-	-	-	Positiv	-	-	-	-
1036	MAR	SBLUP 2321	Positiv	-	-	-	-	Positiv	-	-	-	-
1037	MAR	SBLUP 2322	Positiv	-	-	-	-	Positiv	-	-	-	-
1038	MAR	SBLUP 2323	Positiv	-	-	-	-	-	-	-	-	-
1039	MAR	SBLUP 2335	Positiv	-	-	-	-	-	-	-	-	-
1040	MAR	SBLUP 2336	Positiv	-	-	-	-	-	-	-	-	-
1041	MAR	SBLUP 2337	-	-	-	-	-	Positiv	-	-	-	-
1042	MAR	SBLUP 2341	-	-	-	-	-	Positiv	-	-	-	-
1043	MAR	SBLUP 2342	Positiv	-	-	-	-	Positiv	-	-	-	-
1044	MAR	SBLUP 2343	-	-	-	-	-	Positiv	-	-	-	-
1045	MAR	SBLUP 2350	Positiv	-	-	Positiv	-	-	-	-	-	-
1046	MAR	SBLUP 2351	Positiv	-	-	-	-	Positiv	-	-	-	-
1047	MAR	SBLUP 2352	Positiv	-	-	-	-	Positiv	-	-	-	-
1048	MAR	SBLUP 2363	Positiv	-	-	-	-	-	-	-	-	-
1049	MAR	SBLUP 2364	Positiv	-	-	-	-	-	-	-	-	-
1050	MAR	SBLUP 2365	Positiv	-	-	-	-	-	-	-	-	-
1051	MAR	SBLUP 2366	-	-	-	-	-	Positiv	-	-	-	-
1052	MAR	SBLUP 2374	-	-	-	-	-	Positiv	-	-	-	-
1053	MAR	SBLUP 2375	Positiv	-	-	-	-	-	-	-	-	-
1054	MAR	SBLUP 2383	Positiv	-	-	-	-	Positiv	-	-	-	-
1055	MAR	SBLUP 2384	Positiv	-	-	-	-	-	-	-	-	-
1056	MAR	SBLUP 2385	Positiv	-	-	-	-	Positiv	-	-	-	-
1057	MAR	SBLUP 2391	Positiv	-	-	-	-	-	-	-	-	-
1058	MAR	SBLUP 2392	Positiv	-	-	-	-	-	-	-	-	-
1059	MAR	SBLUP 2404	Positiv	-	-	-	-	-	-	-	-	-
1060	MAR	SBLUP 2405	Positiv	-	-	-	-	Positiv	-	-	-	-
1061	MAR	SBLUP 2406	Positiv	-	-	-	-	Positiv	-	-	-	-
1062	MAR	SBLUP 2407	Positiv	-	-	-	-	-	-	-	-	-
1063	MAR	SBLUP 2408	Positiv	-	-	-	-	-	-	-	-	-
1064	MAR	SBLUP 2409	Positiv	-	-	-	-	Positiv	-	-	-	-
1065	MAR	SBLUP 2410	Positiv	-	-	-	-	Positiv	-	-	-	-
1066	MAR	SBLUP 2415	Positiv	-	-	-	-	-	-	-	-	-
1067	MAR	SBLUP 2419	Positiv	-	-	-	-	Positiv	-	-	-	-
1068	MAR	SBLUP 2425	Positiv	-	-	-	-	-	-	-	-	-
1069	MAR	SBLUP 2430	Positiv	-	-	-	-	-	-	-	-	-
1070	MAR	SBLUP 2431	-	-	-	-	-	Positiv	-	-	-	-
1071	MAR	SBLUP 2432	Positiv	-	-	-	-	Positiv	-	-	-	-
1072	MAR	SBLUP 2433	Positiv	-	-	-	-	-	-	-	-	-
1073	MAR	SBLUP 2434	Positiv	-	-	-	-	Positiv	-	-	-	-
1074	MAR	SBLUP 2445	Positiv	-	-	Positiv	-	-	-	-	-	-
1075	MAR	SBLUP 2446	-	-	-	-	-	Positiv	-	-	-	-
1076	MAR	SBLUP 2447	Positiv	-	-	-	-	Positiv	-	-	-	-
1077	MAR	SBLUP 2448	Positiv	-	-	-	-	Positiv	-	-	-	-
1078	MAR	SBLUP 2459	Positiv	-	-	-	-	-	-	-	-	-
1079	MAR	SBLUP 2465	Positiv	-	-	Positiv	-	-	-	-	-	-
1080	MAR	SBLUP 2466	Positiv	-	-	-	-	-	-	-	-	-
1081	MAR	SBLUP 2467	Positiv	-	-	-	-	-	-	-	-	-
1082	MAR	SBLUP 2468	Positiv	-	-	-	-	-	-	-	-	-
1083	MAR	SBLUP 2469	Positiv	-	-	-	-	-	-	-	-	-
1084	MAR	SBLUP 2470	Positiv	-	-	-	-	-	-	-	-	-
1085	MAR	SBLUP 2482	Positiv	-	-	-	-	-	-	-	-	-
1086	MAR	SBLUP 2483	Positiv	-	-	-	-	Positiv	-	-	-	-
1087	MAR	SBLUP 2484	-	-	-	-	-	Positiv	-	-	-	-
1088	MAR	SBLUP 2485	Positiv	-	-	-	-	Positiv	-	-	-	-
1089	MAR	SBLUP 2486	Positiv	-	-	-	-	Positiv	-	-	-	-
1090	MAR	SBLUP 2498	-	-	-	-	-	Positiv	-	-	-	-
1091	MAR	SBLUP 2499	Positiv	-	-	-	-	Positiv	-	-	-	-
1092	MAR	SBLUP 2500	Positiv	-	-	-	-	-	-	-	-	-
1093	MAR	SBLUP 2501	Positiv	-	-	Positiv	-	-	-	-	-	-
1094	MAR	SBLUP 2505	Positiv	-	-	-	-	Positiv	-	-	-	-
1095	MAR	SBLUP 2506	-	-	-	-	-	Positiv	-	-	-	-
1096	MAR	SBLUP 2513	Positiv	-	-	-	-	-	-	-	-	-
1097	MAR	SBLUP 2520	Positiv	-	-	-	-	-	-	-	-	-
1098	MAR	SBLUP 2521	Positiv	-	-	-	-	-	-	-	-	-
1099	MAR	SBLUP 2522	-	-	-	-	-	Positiv	-	-	-	-
1100	MAR	SBLUP 2523	Positiv	-	-	-	-	Positiv	-	-	-	-
1101	MAR	SBLUP 2524	Positiv	-	-	-	-	-	-	-	-	-
1102	MAR	SBLUP 2525	Positiv	-	-	-	-	-	-	-	-	-
1103	MAR	SBLUP 2530	Positiv	-	-	-	-	-	-	-	-	-
1104	MAR	SBLUP 2531	Positiv	-	-	-	-	Positiv	-	-	-	-
1105	MAR	SBLUP 2532	Positiv	-	-	-	-	Positiv	-	-	-	-
1106	MAR	SBLUP 2545	Positiv	-	-	-	-	-	-	-	-	-
1107	MAR	SBLUP 2546	Positiv	-	-	-	-	-	-	-	-	-
1108	MAR	SBLUP 2547	Positiv	-	-	-	-	-	-	-	-	-
1109	MAR	SBLUP 2549	Positiv	-	-	-	-	-	-	-	-	-
1110	MAR	SBLUP 2555	Positiv	-	-	-	-	Positiv	-	-	-	-
1111	MAR	SBLUP 2556	Positiv	-	-	-	-	Positiv	-	-	-	-
1112	MAR	SBLUP 2557	Positiv	-	-	-	-	Positiv	-	-	-	-
1113	MAR	SBLUP 2574	Positiv	-	-	-	-	-	-	-	-	-
1114	MAR	SBLUP 2575	Positiv	-	-	-	-	Positiv	-	-	-	-
1115	MAR	SBLUP 2576	Positiv	-	-	-	-	Positiv	-	-	-	-
1116	MAR	SBLUP 2577	-	-	-	-	-	Positiv	-	-	-	-
1117	MAR	SBLUP 2578	Positiv	-	-	-	-	-	-	-	-	-
1118	MAR	SBLUP 2579	Positiv	-	-	-	-	-	-	-	-	-
1119	MAR	SBLUP 2580	Positiv	-	-	-	-	-	-	-	-	-
1120	MAR	SBLUP 2592	Positiv	-	-	-	-	-	-	-	-	-
1121	MAR	SBLUP 2593	Positiv	-	-	-	-	-	-	-	-	-
1122	MAR	SBLUP 2606	Positiv	-	-	-	-	-	-	-	-	-
1123	MAY	SBLUP 2607	-	-	-	-	-	Positiv	-	-	-	-
1124	MAR	SBLUP 2608	Positiv	-	-	-	-	Positiv	-	-	-	-
1125	MAR	SBLUP 2609	Positiv	-	-	-	-	-	-	-	-	-
1126	MAR	SBLUP 2625	Positiv	-	-	-	-	-	-	-	-	-
1127	MAR	SBLUP 2626	Positiv	-	-	-	-	-	-	-	-	-
1128	MAR	SBLUP 2630	Positiv	-	-	-	-	Positiv	-	-	-	-
1129	MAR	SBLUP 2631	Positiv	-	-	-	-	Positiv	-	-	-	-
1130	MAR	SBLUP 2632	Positiv	-	-	-	-	-	-	-	-	-
1131	MAR	SBLUP 2654	-	-	-	Positiv	-	-	-	-	-	-
1132	MAR	SBLUP 2655	Positiv	-	-	-	-	-	-	-	-	-
1133	MAR	SBLUP 2656	-	-	-	-	-	Positiv	-	-	-	-
1134	MAR	SBLUP 2673	Positiv	-	-	-	-	-	-	-	-	-
1135	MAR	SBLUP 2674	Positiv	-	-	-	-	-	-	-	-	-
1136	MAR	SBLUP 2675	Positiv	-	-	-	-	Positiv	-	-	-	-
1137	MAR	SBLUP 2676	Positiv	-	-	-	-	-	-	-	-	-
1138	MAR	SBLUP 2677	Positiv	-	-	-	-	Positiv	-	-	-	-
1139	MAR	SBLUP 2678	Positiv	-	-	-	-	Positiv	-	-	-	-
1140	MAR	SBLUP 2683	Positiv	-	-	-	-	-	-	-	-	-
1141	MAR	SBLUP 2684	Positiv	-	-	-	-	-	-	-	-	-
1142	MAR	SBLUP 2685	Positiv	-	-	-	-	-	-	-	-	-
1143	MAR	SBLUP 2691	Positiv	-	-	-	-	Positiv	-	-	-	-
1144	MAR	SBLUP 2692	-	-	-	-	-	Positiv	-	-	-	-
1145	MAR	SBLUP 2693	Positiv	-	-	-	-	-	-	-	-	-
1146	MAR	SBLUP 2694	Positiv	-	-	-	-	-	-	-	-	-
1147	MAR	SBLUP 2695	Positiv	-	-	-	-	-	-	-	-	-
1148	MAR	SBLUP 2696	Positiv	-	-	-	-	Positiv	-	-	-	-
1149	MAR	SBLUP 2697	Positiv	-	-	-	-	Positiv	-	-	-	-
1150	MAR	SBLUP 2727	Positiv	-	-	-	-	Positiv	-	-	-	-
1151	MAR	SBLUP 2728	Positiv	-	-	-	-	-	-	-	-	-
1152	MAR	SBLUP 2739	Positiv	-	-	-	-	-	-	-	-	-
1153	MAR	SBLUP 2740	Positiv	-	-	-	-	-	-	-	-	-
1154	MAR	SBLUP 2741	-	-	-	-	-	Positiv	-	-	-	-
1155	MAR	SBLUP 2742	Positiv	-	-	-	-	-	-	-	-	-
1156	MAR	SBLUP 2743	-	-	-	-	-	Positiv	-	-	-	-
1157	MAR	SBLUP 2750	Positiv	-	-	-	-	-	-	-	-	-
1158	MAR	SBLUP 2751	Positiv	-	-	-	-	Positiv	-	-	-	-
1159	MAR	SBLUP 2767	Positiv	-	-	-	-	-	-	-	-	-
1160	MAR	SBLUP 2768	Positiv	-	-	-	-	-	-	-	-	-
1161	MAR	SBLUP 2788	-	-	-	-	-	Positiv	-	-	-	-
1162	MAR	SBLUP 2789	Positiv	-	-	-	-	-	-	-	-	-
1163	MAR	SBLUP 2790	Positiv	-	-	-	-	-	-	-	-	-
1164	MAR	SBLUP 2791	-	-	-	-	-	Positiv	-	-	-	-
1165	MAR	SBLUP 2792	Positiv	-	-	-	-	Positiv	-	-	-	-
1166	MAR	SBLUP 2793	Positiv	-	-	-	-	-	-	-	-	-
1167	MAR	SBLUP 2794	Positiv	-	-	-	-	-	-	-	-	-
1168	MAR	SBLUP 2821	Positiv	-	-	-	-	-	-	-	-	-
1169	MAR	SBLUP 2822	Positiv	-	-	-	-	Positiv	-	-	-	-
1170	MAR	SBLUP 2823	-	-	-	-	-	Positiv	-	-	-	-
1171	MAR	SBLUP 2824	Positiv	-	-	-	-	Positiv	-	-	-	-
1172	MAR	SBLUP 2825	Positiv	-	-	-	-	Positiv	-	-	-	-
1173	MAR	SBLUP 2834	Positiv	-	-	-	-	-	-	-	-	-
1174	MAR	SBLUP 2849	-	-	-	-	-	Positiv	-	-	-	-
1175	MAR	SBLUP 2850	Positiv	-	-	-	-	-	-	-	-	-
1176	MAR	SBLUP 2851	Positiv	-	-	-	-	-	-	-	-	-
1177	MAR	SBLUP 2855	Positiv	-	-	Positiv	-	-	-	-	-	-
1178	MAR	SBLUP 2856	Positiv	-	-	-	-	Positiv	-	-	-	-
1179	MAR	SBLUP 2857	Positiv	-	-	-	-	Positiv	-	-	-	-
1180	MAR	SBLUP 2866	Positiv	-	-	-	-	Positiv	-	-	-	-
1181	MAR	SBLUP 2867	Positiv	-	-	-	-	Positiv	-	-	-	-
1182	MAR	SBLUP 2868	-	-	-	-	-	Positiv	-	-	-	-
1183	MAR	SBLUP 2869	-	-	-	-	-	Positiv	-	-	-	-
1184	MAR	SBLUP 2870	Positiv	-	-	-	-	-	-	-	-	-
1185	MAR	SBLUP 2871	Positiv	-	-	-	-	Positiv	-	-	-	-
1186	MAR	SBLUP 2872	Positiv	-	-	-	-	Positiv	-	-	-	-
1187	MAR	SBLUP 2880	-	-	-	-	-	Positiv	-	-	-	-
1188	MAR	SBLUP 2881	Positiv	-	-	-	-	-	-	-	-	-
1189	MAR	SBLUP 2882	Positiv	-	-	-	-	-	-	-	-	-
1190	MAR	SBLUP 2886	Positiv	-	-	-	-	-	-	-	-	-
1191	MAR	SBLUP 2887	-	-	-	-	-	Positiv	-	-	-	-
1192	MAR	SBLUP 2888	Positiv	-	-	-	-	-	-	-	-	-
1193	MAR	SBLUP 2889	Positiv	-	-	-	-	Positiv	-	-	-	-
1194	MAR	SBLUP 2890	-	-	-	-	-	Positiv	-	-	-	-
1195	MAR	SBLUP 2895	Positiv	-	-	-	-	-	-	-	-	-
1196	MAR	SBLUP 2896	Positiv	-	-	-	-	Positiv	-	-	-	-
1197	MAR	SBLUP 2914	Positiv	-	-	-	-	Positiv	-	-	-	-
1198	MAR	SBLUP 2915	Positiv	-	-	-	-	-	-	-	-	-
1199	MAR	SBLUP 2916	Positiv	-	-	-	-	-	-	-	-	-
1200	MAR	SBLUP 2917	Positiv	-	-	-	-	-	-	-	-	-
1201	MAR	SBLUP 2918	Positiv	-	-	-	-	Positiv	-	-	-	-
1202	MAR	SBLUP 2922	Positiv	-	-	-	-	-	-	-	-	-
1203	MAR	SBLUP 2932	Positiv	-	-	-	-	-	-	-	-	-
1204	MAR	SBLUP 2933	Positiv	-	-	-	-	Positiv	-	-	-	-
1205	MAR	SBLUP 2934	Positiv	-	-	-	-	-	-	-	-	-
1206	MAR	SBLUP 2935	Positiv	-	-	-	-	Positiv	-	-	-	-
1207	MAR	SBLUP 2936	Positiv	-	-	-	-	Positiv	-	-	-	-
1208	MAR	SBLUP 2937	Positiv	-	-	-	-	-	-	-	-	-
1209	MAR	SBLUP 2938	Positiv	-	-	-	-	Positiv	-	-	-	-
1210	MAR	SBLUP 2939	Positiv	-	-	-	-	Positiv	-	-	-	-
1211	MAR	SBLUP 2943	-	-	-	-	-	Positiv	-	-	-	-
1212	MAR	SBLUP 2944	Positiv	-	-	-	-	-	-	-	-	-
1213	MAR	SBLUP 2945	Positiv	-	-	-	-	-	-	-	-	-
1214	MAR	SBLUP 2946	Positiv	-	-	-	-	-	-	-	-	-
1215	MAR	SBLUP 2947	-	-	-	Positiv	-	Positiv	-	-	-	-
1216	MAR	SBLUP 2955	Positiv	-	-	-	-	-	-	-	-	-
1217	MAR	SBLUP 2956	Positiv	-	-	-	-	-	-	-	-	-
1218	MAR	SBLUP 2957	Positiv	-	-	-	-	-	-	-	-	-
1219	MAR	SBLUP 2958	Positiv	-	-	-	-	-	-	-	-	-
1220	MAR	SBLUP 2959	Positiv	-	-	-	-	Positiv	-	-	-	-
1221	MAR	SBLUP 2960	Positiv	-	-	-	-	Positiv	-	-	-	-
1222	MAR	SBLUP 2963	-	-	-	-	-	Positiv	-	-	-	-
1223	MAR	SBLUP 2964	Positiv	-	-	-	-	-	-	-	-	-
1224	MAR	SBLUP 2969	Positiv	-	-	-	-	Positiv	-	-	-	-
1225	MAR	SBLUP 2970	Positiv	-	-	-	-	-	-	-	-	-
1226	MAR	SBLUP 2971	Positiv	-	-	-	-	-	-	-	-	-
1227	MAR	SBLUP 2972	Positiv	-	-	-	-	-	-	-	-	-
1228	MAR	SBLUP 2973	Positiv	-	-	-	-	Positiv	-	-	-	-
1229	MAR	SBLUP 2974	Positiv	-	-	-	-	Positiv	-	-	-	-
1230	MAR	SBLUP 2982	Positiv	-	-	-	-	-	-	-	-	-
1231	MAR	SBLUP 2983	Positiv	-	-	-	-	-	-	-	-	-
1232	MAR	SBLUP 2987	Positiv	-	-	-	-	-	-	-	-	-
1233	MAR	SBLUP 2988	-	-	-	-	-	Positiv	-	-	-	-
1234	MAR	SBLUP 2989	Positiv	-	-	-	-	Positiv	-	-	-	-
1235	MAR	SBLUP 2990	Positiv	-	-	-	-	Positiv	-	-	-	-
1236	MAR	SBLUP 2991	Positiv	-	-	-	-	Positiv	-	-	-	-
1237	MAR	SBLUP 2996	-	-	-	-	-	Positiv	-	-	-	-
1238	MAR	SBLUP 2997	Positiv	-	-	-	-	-	-	-	-	-
1239	MAR	SBLUP 2998	Positiv	-	-	-	-	Positiv	-	-	-	-
1240	MAR	SBLUP 3003	Positiv	-	-	-	-	-	-	-	-	-
1241	MAR	SBLUP 3004	Positiv	-	-	-	-	Positiv	-	-	-	-
1242	MAR	SBLUP 3005	Positiv	-	-	-	-	Positiv	-	-	-	-
1243	MAR	SBLUP 3006	-	-	-	-	-	Positiv	-	-	-	-
1244	MAR	SBLUP 3007	Positiv	-	-	-	-	Positiv	-	-	-	-
1245	MAR	SBLUP 3014	-	-	-	Positiv	-	-	-	-	-	-
1246	MAR	SBLUP 3015	Positiv	-	-	-	-	-	-	-	-	-
1247	MAR	SBLUP 3016	Positiv	-	-	-	-	-	-	-	-	-
1248	MAR	SBLUP 3017	Positiv	-	-	-	-	-	-	-	-	-
1249	MAR	SBLUP 3018	Positiv	-	-	-	-	Positiv	-	-	-	-
1250	MAR	SBLUP 3019	Positiv	-	-	-	-	-	-	-	-	-
1251	MAR	SBLUP 3020	Positiv	-	-	-	-	Positiv	-	-	-	-
1252	MAR	SBLUP 3021	-	-	-	-	-	Positiv	-	-	-	-
1253	MAR	SBLUP 3022	Positiv	-	-	-	-	Positiv	-	-	-	-
1254	MAR	SBLUP 3023	-	-	Positiv	-	-	-	-	-	-	-
1255	MAR	SBLUP 3024	Positiv	-	-	-	-	-	-	-	-	-
1256	MAR	SBLUP 3025	Positiv	-	-	-	-	Positiv	-	-	-	-
1257	MAR	SBLUP 3026	Positiv	-	-	-	-	Positiv	-	-	-	-
1258	MAR	SBLUP 3032	-	-	-	-	-	Positiv	-	-	-	-
1259	MAR	SBLUP 3033	Positiv	-	-	-	-	-	-	-	-	-
1260	MAR	SBLUP 3034	Positiv	-	-	-	-	Positiv	-	-	-	-
1261	MAR	SBLUP 3035	-	-	-	-	-	Positiv	-	-	-	-
1262	MAR	SBLUP 3036	Positiv	-	-	-	-	Positiv	-	-	-	-
1263	MAR	SBLUP 3037	Positiv	-	-	-	-	-	-	-	-	-
1264	MAR	SBLUP 3038	Positiv	-	-	-	-	-	-	-	-	-
1265	MAR	SBLUP 3039	Positiv	-	-	-	-	Positiv	-	-	-	-
1266	MAR	SBLUP 3045	-	-	-	-	-	Positiv	-	-	-	-
1267	MAR	SBLUP 3047	Positiv	-	-	-	-	Positiv	-	-	-	-
1268	MAR	SBLUP 3048	Positiv	-	-	-	-	Positiv	-	-	-	-
1269	MAR	SBLUP 3049	Positiv	-	-	-	-	Positiv	-	-	-	-
1270	MAR	SBLUP 3050	Positiv	-	-	-	-	-	-	-	-	-
1271	MAR	SBLUP 3051	-	-	-	-	-	Positiv	-	-	-	-
1272	MAR	SBLUP 3052	Positiv	-	-	-	-	Positiv	-	-	-	-
1273	MAR	SBLUP 3053	Positiv	-	-	-	-	-	-	-	-	-
1274	MAR	SBLUP 3054	Positiv	-	-	-	-	-	-	-	-	-
1275	MAR	SBLUP 3055	Positiv	-	-	-	-	Positiv	-	-	-	-
1276	MAR	SBLUP 3056	Positiv	-	-	-	-	positiv	-	-	-	-
1277	MAR	SBLUP 3057	-	-	-	-	-	Positiv	-	-	-	-
1278	MAR	SBLUP 3058	Positiv	-	-	-	-	-	-	-	-	-
1279	MAR	SBLUP 3059	Positiv	-	-	-	-	-	-	-	-	-
1280	MAR	SBLUP 3060	Positiv	-	-	-	-	-	-	-	-	-
1281	MAR	SBLUP 3061	Positiv	-	-	-	-	-	-	-	-	-
1282	MAR	SBLUP 3062	-	-	-	-	-	Positiv	-	-	-	-
1283	MAR	SBLUP 3063	Positiv	-	-	-	-	-	-	-	-	-
1284	MAR	SBLUP 3064	Positiv	-	-	-	-	Positiv	-	-	-	-
1285	MAR	SBLUP 3065	-	-	-	-	-	Positiv	-	-	-	-
1286	MAR	SBLUP 3066	Positiv	-	-	-	-	-	-	-	-	-
1287	MAR	SBLUP 3067	-	-	-	-	-	Positiv	-	-	-	-
1288	MAR	SBLUP 3068	Positiv	-	-	-	-	-	-	-	-	-
1289	MAR	SBLUP 3069	Positiv	-	-	-	-	-	-	-	-	-
1290	MAR	SBLUP 3070	Positiv	-	-	-	-	-	-	-	-	-
1291	MAR	SBLUP 3071	Positiv	-	-	-	-	Positiv	-	-	-	-
1292	MAR	SBLUP 3072	-	-	-	-	-	Positiv	-	-	-	-
1293	MAR	SBLUP 3073	Positiv	-	-	-	-	-	-	-	-	-
1294	MAR	SBLUP 3074	Positiv	-	-	-	-	-	-	-	-	-
1295	MAR	SBLUP 3081	Positiv	-	-	-	-	-	-	-	-	-
1296	MAR	SBLUP 3082	Positiv	-	-	-	-	-	-	-	-	-
1297	MAR	SBLUP 3083	Positiv	-	-	-	-	Positiv	-	-	-	-
1298	MAR	SBLUP 3084	Positiv	-	-	-	-	-	-	-	-	-
1299	MAR	SBLUP 3085	Positiv	-	-	-	-	-	-	-	-	-
1300	MAR	SBLUP 3086	Positiv	-	-	-	-	Positiv	-	-	-	-
1301	MAR	SBLUP 3087	Positiv	-	-	-	-	-	-	-	-	-
1302	MAR	SBLUP 3088	Positiv	-	-	-	-	-	-	-	-	-
1303	MAR	SBLUP 3089	Positiv	-	-	-	-	Positiv	-	-	-	-
1304	MAR	SBLUP 3090	Positiv	-	-	-	-	Positiv	-	-	-	-
1305	MAR	SBLUP 3091	Positiv	-	-	-	-	Positiv	-	-	-	-
1306	MAR	SBLUP 3097	-	-	-	-	-	Positiv	-	-	-	-
1307	MAR	SBLUP 3098	Positiv	-	-	-	-	-	-	-	-	-
1308	MAR	SBLUP 3099	-	-	-	-	Positiv	-	-	-	-	-
1309	MAR	SBLUP 3100	Positiv	-	-	-	-	-	-	-	-	-
1310	MAR	SBLUP 3101	Positiv	-	-	-	-	Positiv	-	-	-	-
1311	MAR	SBLUP 3102	Positiv	-	-	-	-	Positiv	-	-	-	-
1312	MAR	SBLUP 3103	-	-	-	-	-	Positiv	-	-	-	-
1313	MAR	SBLUP 3104	Positiv	-	-	-	-	Positiv	-	-	-	-
1314	MAR	SBLUP 3105	Positiv	-	-	-	-	-	-	-	-	-
1315	MAR	SBLUP 3106	Positiv	-	-	-	-	Positiv	-	-	-	-
1316	MAR	SBLUP 3107	Positiv	-	-	Positiv	-	-	-	-	-	-
1317	MAR	SBLUP 3108	Positiv	-	-	-	-	-	-	-	-	-
1318	MAR	SBLUP 3110	Positiv	-	-	-	-	Positiv	-	-	-	-
1319	MAR	SBLUP 3111	Positiv	-	-	-	-	-	-	-	-	-
1320	MAR	SBLUP 3112	Positiv	-	-	-	-	Positiv	-	-	-	-
1321	MAR	SBLUP 3113	Positiv	-	-	-	-	Positiv	-	-	-	-
1322	MAR	SBLUP 3114	-	-	-	-	-	Positiv	-	-	-	-
1323	MAR	SBLUP 3120	Positiv	-	-	-	-	-	-	-	-	-
1324	MAR	SBLUP 3121	Positiv	-	-	-	-	Positiv	-	-	-	-
1325	MAR	SBLUP 3122	Positiv	-	-	-	-	-	-	-	-	-
1326	MAR	SBLUP 3123	Positiv	-	-	-	-	-	-	-	-	-
1327	MAR	SBLUP 3124	Positiv	-	-	-	-	-	-	-	-	-
1328	MAR	SBLUP 3125	-	-	-	-	-	Positiv	-	-	-	-
1329	MAR	SBLUP 3126	Positiv	-	-	-	-	Positiv	-	-	-	-
1330	MAR	SBLUP 3127	-	-	-	-	-	Positiv	-	-	-	-
1331	MAR	SBLUP 3128	Positiv	-	-	-	-	-	-	-	-	-
1332	MAR	SBLUP 3129	Positiv	-	-	-	-	Positiv	-	-	-	-
1333	MAR	SBLUP 3130	-	-	-	-	-	Positiv	-	-	-	-
1334	MAR	SBLUP 3131	Positiv	-	-	-	-	-	-	-	-	-
1335	MAR	SBLUP 3132	Positiv	-	-	-	-	-	-	-	-	-
1336	MAR	SBLUP 3133	Positiv	-	-	-	-	-	-	-	-	-
1337	MAR	SBLUP 3134	-	-	-	-	-	Positiv	-	-	-	-
1338	MAR	SBLUP 3135	Positiv	-	-	-	-	Positiv	-	-	-	-
1339	MAR	SBLUP 3136	-	-	-	-	-	Positiv	-	-	-	-
1340	MAR	SBLUP 3137	Positiv	-	-	-	-	-	-	-	-	-
1341	MAR	SBLUP 3139	-	-	-	-	-	Positiv	-	-	-	-
1342	MAR	SBLUP 3140	Positiv	-	-	-	-	positiv	-	-	-	-
1343	MAR	SBLUP 3141	Positiv	-	-	-	-	-	-	-	-	-
1344	MAR	SBLUP 3142	Positiv	-	-	-	-	-	-	-	-	-
1345	MAR	SBLUP 3143	Positiv	-	-	-	-	-	-	-	-	-
1346	MAR	SBLUP 3144	Positiv	-	-	-	-	-	-	-	-	-
1347	MAR	SBLUP 3145	-	-	-	-	-	Positiv	-	-	-	-
1348	MAR	SBLUP 3146	Positiv	-	-	-	-	Positiv	-	-	-	-
1349	MAR	SBLUP 3147	Positiv	-	-	-	-	-	-	-	-	-
1350	MAR	SBLUP 3148	Positiv	-	-	-	-	Positiv	-	-	-	-
1351	MAR	SBLUP 3155	Positiv	-	-	-	-	-	-	-	-	-
1352	MAR	SBLUP 3156	Positiv	-	-	-	-	-	-	-	-	-
1353	MAR	SBLUP 3157	Positiv	-	-	-	-	Positiv	-	-	-	-
1354	MAR	SBLUP 3158	-	-	-	-	-	Positiv	-	-	-	-
1355	MAR	SBLUP 3159	Positiv	-	-	-	-	-	-	-	-	-
1356	MAR	SBLUP 3160	Positiv	-	-	-	-	-	-	-	-	-
1357	MAR	SBLUP 3161	Positiv	-	-	-	-	-	-	-	-	-
1358	MAR	SBLUP 3162	Positiv	-	-	-	-	-	-	-	-	-
1359	MAR	SBLUP 3163	-	-	-	-	-	Positiv	-	-	-	-
1360	MAR	SBLUP 3169	Positiv	-	-	-	-	Positiv	-	-	-	-
1361	MAR	SBLUP 3170	Positiv	-	-	-	-	-	-	-	-	-
1362	MAR	SBLUP 3171	Positiv	-	-	-	-	Positiv	-	-	-	-
1363	MAR	SBLUP 3172	-	-	-	-	-	Positiv	-	-	-	-
1364	MAR	SBLUP 3173	Positiv	-	-	-	-	-	-	-	-	-
1365	MAR	SBLUP 3174	Positiv	-	-	-	-	Positiv	-	-	-	-
1366	MAR	SBLUP 3175	Positiv	-	-	-	-	-	-	-	-	-
1367	MAR	SBLUP 3176	Positiv	-	-	-	-	Positiv	-	-	-	-
1368	MAR	SBLUP 3177	-	-	-	-	-	Positiv	-	-	-	-
1369	MAR	SBLUP 3178	Positiv	-	-	-	-	-	-	-	-	-
1370	MAR	SBLUP 3179	Positiv	-	-	-	-	-	-	-	-	-
1371	MAR	SBLUP 3180	Positiv	-	-	-	-	-	-	-	-	-
1372	MAR	SBLUP 3181	Positiv	-	-	-	-	-	-	-	-	-
1373	MAR	SBLUP 3189	Positiv	-	-	-	-	-	-	-	-	-
1374	MAR	SBLUP 3194	-	-	-	-	-	Positiv	-	-	-	-
1375	MAR	SBLUP 3195	-	-	-	-	-	Positiv	-	-	-	-
1376	MAR	SBLUP 3196	Positiv	-	-	-	-	Positiv	-	-	-	-
1377	MAR	SBLUP 3197	Positiv	-	-	-	-	Positiv	-	-	-	-
1378	MAR	SBLUP 3198	Positiv	-	-	-	-	-	-	-	-	-
1379	MAR	SBLUP 3204	Positiv	-	-	-	-	Positiv	-	-	-	-
1380	MAR	SBLUP 3205	Positiv	-	-	-	-	Positiv	-	-	-	-
1381	MAR	SBLUP 3210	Positiv	-	-	-	-	Positiv	-	-	-	-
1382	MAR	SBLUP 3212	Positiv	-	-	Positiv	-	-	-	-	-	-
1383	MAR	SBLUP 3213	Positiv	-	-	-	-	-	-	-	-	-
1384	MAR	SBLUP 3214	Positiv	-	-	-	-	-	-	-	-	-
1385	MAR	SBLUP 3215	Positiv	-	-	-	-	-	-	-	-	-
1386	MAR	SBLUP 3224	-	-	-	-	-	Positiv	-	-	-	-
1387	MAR	SBLUP 3225	Positiv	-	-	-	-	Positiv	-	-	-	-
1388	MAR	SBLUP 3226	Positiv	-	-	-	-	-	-	-	-	-
1389	MAR	SBLUP 3231	Positiv	-	-	-	-	Positiv	-	-	-	-
1390	MAR	SBLUP 3232	Positiv	-	-	-	-	Positiv	-	-	-	-
1391	MAR	SBLUP 3233	Positiv	-	-	-	-	Positiv	-	-	-	-
1392	MAR	SBLUP 3234	Positiv	-	-	-	-	positiv	-	-	-	-
1393	MAR	SBLUP 3243	Positiv	-	-	-	-	-	-	-	-	-
1394	MAR	SBLUP 3244	Positiv	-	-	-	-	Positiv	-	-	-	-
1395	MAR	SBLUP 3245	Positiv	-	-	-	-	Positiv	-	-	-	-
1396	MAR	SBLUP 3246	Positiv	-	-	-	-	Positiv	-	-	-	-
1397	MAR	SBLUP 3247	-	-	-	Positiv	-	-	-	-	-	-
1398	MAR	SBLUP 3248	Positiv	-	-	-	-	-	-	-	-	-
1399	MAR	SBLUP 3249	Positiv	-	-	-	-	Positiv	-	-	-	-
1400	MAR	SBLUP 3250	Positiv	-	-	-	-	-	-	-	-	-
1401	MAR	SBLUP 3259	Positiv	-	-	-	-	Positiv	-	-	-	-
1402	MAR	SBLUP 3260	Positiv	-	-	-	-	-	-	-	-	-
1403	MAR	SBLUP 3261	-	-	-	-	-	Positiv	-	-	-	-
1404	MAR	SBLUP 3262	-	-	-	-	-	Positiv	-	-	-	-
1405	MAR	SBLUP 3263	-	-	-	-	-	Positiv	-	-	-	-
1406	MAR	SBLUP 3264	Positiv	-	-	-	-	-	-	-	-	-
1407	MAR	SBLUP 3265	Positiv	-	-	-	-	Positiv	-	-	-	-
1408	MAR	SBLUP 3266	-	-	-	-	-	Positiv	-	-	-	-
1409	MAR	SBLUP 3275	Positiv	-	-	-	-	-	-	-	-	-
1410	MAR	SBLUP 3276	Positiv	-	-	-	-	-	-	-	-	-
1411	MAR	SBLUP 3277	-	-	-	-	-	Positiv	-	-	-	-
1412	MAR	SBLUP 3278	Positiv	-	-	-	-	Positiv	-	-	-	-
1413	MAR	SBLUP 3279	Positiv	-	-	-	-	-	-	-	-	-
1414	MAR	SBLUP 3280	Positiv	-	-	-	-	Positiv	-	-	-	-
1415	MAR	SBLUP 3289	Positiv	-	-	-	-	Positiv	-	-	-	-
1416	MAR	SBLUP 3290	Positiv	-	-	-	-	-	-	-	-	-
1417	MAR	SBLUP 3291	-	-	-	-	-	Positiv	-	-	-	-
1418	MAR	SBLUP 3292	Positiv	-	-	-	-	Positiv	-	-	-	-
1419	MAR	SBLUP 3293	Positiv	-	-	-	-	-	-	-	-	-
1420	MAR	SBLUP 3294	Positiv	-	-	-	-	-	-	-	-	-
1421	MAR	SBLUP 3295	Positiv	-	-	-	-	-	-	-	-	-
1422	MAR	SBLUP 3296	Positiv	-	-	-	-	-	-	-	-	-
1423	MAR	SBLUP 3305	-	-	-	-	-	Positiv	-	-	-	-
1424	MAR	SBLUP 3306	Positiv	-	-	-	-	-	-	-	-	-
1425	MAR	SBLUP 3307	Positiv	-	-	-	-	-	-	-	-	-
1426	MAR	SBLUP 3308	-	-	-	-	-	Positiv	-	-	-	-
1427	MAR	SBLUP 3309	Positiv	-	-	-	-	Positiv	-	-	-	-
1428	MAR	SBLUP 3310	Positiv	-	-	-	-	-	-	-	-	-
1429	MAR	SBLUP 3311	Positiv	-	-	-	-	-	-	-	-	-
1430	MAR	SBLUP 3312	-	-	-	-	-	Positiv	-	-	-	-
1431	MAR	SBLUP 3316	Positiv	-	-	-	-	-	-	-	-	-
1432	MAR	SBLUP 3317	Positiv	-	-	-	-	-	-	-	-	-
1433	MAR	SBLUP 3318	Positiv	-	-	-	-	-	-	-	-	-
1434	MAR	SBLUP 3319	Positiv	-	-	-	-	-	-	-	-	-
1435	ABR	SBLUP 3322	Positiv	-	-	-	-	Positiv	-	-	-	-
1436	ABR	SBLUP 3323	-	-	Positiv	-	-	-	-	-	-	-
1437	ABR	SBLUP 3326	Positiv	-	-	-	-	-	-	-	-	-
1438	ABR	SBLUP 3327	Positiv	-	-	-	-	-	-	-	-	-
1439	ABR	SBLUP 3328	Positiv	-	-	-	-	-	-	-	-	-
1440	ABR	SBLUP 3334	Positiv	-	-	-	-	Positiv	-	-	-	-
1441	ABR	SBLUP 3335	Positiv	-	-	-	-	-	-	-	-	-
1442	ABR	SBLUP 3336	-	-	-	-	-	Positiv	-	-	-	-
1443	ABR	SBLUP 3337	-	-	-	-	-	Positiv	-	-	-	-
1444	ABR	SBLUP 3343	Positiv	-	-	-	-	-	-	-	-	-
1445	ABR	SBLUP 3344	Positiv	-	-	-	-	-	-	-	-	-
1446	ABR	SBLUP 3347	-	-	-	-	-	Positiv	-	-	-	-
1447	ABR	SBLUP 3350	Positiv	-	-	-	-	-	-	-	-	-
1448	ABR	SBLUP 3351	Positiv	-	-	-	-	-	-	-	-	-
1449	ABR	SBLUP 3354	Positiv	-	-	-	-	-	-	-	-	-
1450	ABR	SBLUP 3355	-	-	-	Positiv	-	-	-	-	-	-
1451	ABR	SBLUP 3359	Positiv	-	-	-	-	Positiv	-	-	-	-
1452	ABR	SBLUP 3360	Positiv	-	-	-	-	-	-	-	-	-
1453	ABR	SBLUP 3361	Positiv	-	-	-	-	Positiv	-	-	-	-
1454	ABR	SBLUP 3364	Positiv	-	-	-	-	-	-	-	-	-
1455	ABR	SBLUP 3365	-	-	-	-	-	Positiv	-	-	-	-
1456	ABR	SBLUP 3375	Positiv	-	-	-	-	-	-	-	-	-
1457	ABR	SBLUP 3376	Positiv	-	-	-	-	-	-	-	-	-
1458	ABR	SBLUP 3377	Positiv	-	-	-	-	Positiv	-	-	-	-
1459	ABR	SBLUP 3378	-	-	-	-	-	Positiv	-	-	-	-
1460	ABR	SBLUP 3385	-	-	-	Positiv	-	-	-	-	-	-
1461	ABR	SBLUP 3386	Positiv	-	-	-	-	-	-	-	-	-
1462	ABR	SBLUP 3387	Positiv	-	-	-	-	Positiv	-	-	-	-
1463	ABR	SBLUP 3393	-	-	-	-	-	Positiv	-	-	-	-
1464	ABR	SBLUP 3394	Positiv	-	-	-	-	-	-	-	-	-
1465	ABR	SBLUP 3399	Positiv	-	-	-	-	Positiv	-	-	-	-
1466	ABR	SBLUP 3400	Positiv	-	-	-	-	-	-	-	-	-
1467	ABR	SBLUP 3404	Positiv	-	-	-	-	-	-	-	-	-
1468	ABR	SBLUP 3405	-	-	-	-	-	Positiv	-	-	-	-
1469	ABR	SBLUP 3407	Positiv	-	-	-	-	-	-	-	-	-
1470	ABR	SBLUP 3408	Positiv	-	-	-	-	-	-	-	-	-
1471	ABR	SBLUP 3409	Positiv	-	-	-	-	Positiv	-	-	-	-
1472	ABR	SBLUP 3414	-	-	-	-	Positiv	Positiv	-	-	-	-
1473	ABR	SBLUP 3415	Positiv	-	-	-	-	-	-	-	-	-
1474	ABR	SBLUP 3423	Positiv	-	-	-	-	-	-	-	-	-
1475	ABR	SBLUP 3424	Positiv	-	-	-	-	Positiv	-	-	-	-
1476	ABR	SBLUP 3425	-	-	-	-	-	Positiv	-	-	-	-
1477	ABR	SBLUP 3426	Positiv	-	-	-	-	-	-	-	-	-
1478	ABR	SBLUP 3428	Positiv	-	-	-	-	-	-	-	-	-
1479	ABR	SBLUP 3429	Positiv	-	-	-	-	Positiv	-	-	-	-
1480	ABR	SBLUP 3435	-	-	-	-	-	Positiv	-	-	-	-
1481	ABR	SBLUP 3436	-	-	-	Positiv	-	-	-	-	-	-
1482	ABR	SBLUP 3440	Positiv	-	-	-	-	-	-	-	-	-
1483	ABR	SBLUP 3441	Positiv	-	-	-	-	-	-	-	-	-
1484	ABR	SBLUP 3446	Positiv	-	-	-	-	Positiv	-	-	-	-
1485	ABR	SBLUP 3447	-	-	-	-	-	Positiv	-	-	-	-
1486	ABR	SBLUP 3451	Positiv	-	-	-	-	-	-	-	-	-
1487	ABR	SBLUP 3452	Positiv	-	-	-	-	-	-	-	-	-
1488	ABR	SBLUP 3461	Positiv	-	-	-	-	Positiv	-	-	-	-
1489	ABR	SBLUP 3462	Positiv	-	-	-	-	Positiv	-	-	-	-
1490	ABR	SBLUP 3463	Positiv	-	-	-	-	-	-	-	-	-
1491	ABR	SBLUP 3464	-	-	-	-	-	Positiv	-	-	-	-
1492	ABR	SBLUP 3470	Positiv	-	-	-	-	positiv	-	-	-	-
1493	ABR	SBLUP 3471	-	-	-	-	-	Positiv	-	-	-	-
1494	ABR	SBLUP 3473	Positiv	-	-	-	-	-	-	-	-	-
1495	ABR	SBLUP 3474	Positiv	-	-	-	-	Positiv	-	-	-	-
1496	ABR	SBLUP 3477	Positiv	-	-	-	-	Positiv	-	-	-	-
1497	ABR	SBLUP 3478	Positiv	-	-	-	-	-	-	-	-	-
1498	ABR	SBLUP 3481	Positiv	-	-	-	-	Positiv	-	-	-	-
1499	ABR	SBLUP 3482	-	-	-	-	-	Positiv	-	-	-	-
1500	ABR	SBLUP 3483	Positiv	-	-	-	-	-	-	-	-	-
1501	ABR	SBLUP 3488	Positiv	-	-	-	-	-	-	-	-	-
1502	ABR	SBLUP 3489	Positiv	-	-	-	-	Positiv	-	-	-	-
1503	ABR	SBLUP 3495	-	-	-	-	-	Positiv	-	-	-	-
1504	ABR	SBLUP 3496	Positiv	-	-	-	-	-	-	-	-	-
1505	ABR	SBLUP 3497	Positiv	-	-	-	-	-	-	-	-	-
1506	ABR	SBLUP 3498	-	-	-	-	-	Positiv	-	-	-	-
1507	ABR	SBLUP 3501	Positiv	-	-	-	-	-	-	-	-	-
1508	ABR	SBLUP 3502	Positiv	-	-	-	-	Positiv	-	-	-	-
1509	ABR	SBLUP 3506	-	-	-	-	-	Positiv	-	-	-	-
1510	ABR	SBLUP 3507	-	-	-	-	-	Positiv	-	-	-	-
1511	ABR	SBLUP 3513	Positiv	-	-	-	-	Positiv	-	-	-	-
1512	ABR	SBLUP 3514	Positiv	-	-	-	-	-	-	-	-	-
1513	ABR	SBLUP 3515	Positiv	-	-	-	-	-	-	-	-	-
1514	ABR	SBLUP 3520	-	-	-	-	-	Positiv	-	-	-	-
1515	ABR	SBLUP 3521	Positiv	-	-	-	-	-	-	-	-	-
1516	ABR	SBLUP 3524	Positiv	-	-	-	-	-	-	-	-	-
1517	ABR	SBLUP 3525	Positiv	-	-	-	-	Positiv	-	-	-	-
1518	ABR	SBLUP 3526	-	-	-	-	-	Positiv	-	-	-	-
1519	ABR	SBLUP 3530	Positiv	-	-	-	-	-	-	-	-	-
1520	ABR	SBLUP 3531	Positiv	-	-	-	-	-	-	-	-	-
1521	ABR	SBLUP 3538	Positiv	-	-	-	-	-	-	-	-	-
1522	ABR	SBLUP 3539	Positiv	-	-	-	-	-	-	-	-	-
1523	ABR	SBLUP 3540	Positiv	-	-	-	-	Positiv	-	-	-	-
1524	ABR	SBLUP 3541	Positiv	-	-	Positiv	-	Positiv	-	-	-	-
1525	ABR	SBLUP 3545	-	-	-	-	-	Positiv	-	-	-	-
1526	ABR	SBLUP 3546	Positiv	-	-	-	-	Positiv	-	-	-	-
1527	ABR	SBLUP 3547	Positiv	-	-	-	-	-	-	-	-	-
1528	ABR	SBLUP 3548	Positiv	-	-	-	-	Positiv	-	-	-	-
1529	ABR	SBLUP 3556	-	-	-	-	-	Positiv	-	-	-	-
1530	ABR	SBLUP 3557	Positiv	-	-	-	-	Positiv	-	-	-	-
1531	ABR	SBLUP 3561	Positiv	-	-	-	-	-	-	-	-	-
1532	ABR	SBLUP 3562	-	-	-	-	-	Positiv	-	-	-	-
1533	ABR	SBLUP 3567	-	-	-	-	-	Positiv	-	-	-	-
1534	ABR	SBLUP 3568	Positiv	-	-	-	-	-	-	-	-	-
1535	ABR	SBLUP 3571	Positiv	-	-	-	-	-	-	-	-	-
1536	ABR	SBLUP 3572	Positiv	-	-	-	-	Positiv	-	-	-	-
1537	ABR	SBLUP 3575	-	-	-	Positiv	-	-	-	-	-	-
1538	ABR	SBLUP 3576	Positiv	-	-	-	-	-	-	-	-	-
1539	ABR	SBLUP 3581	Positiv	-	-	-	-	-	-	-	-	-
1540	ABR	SBLUP 3582	Positiv	-	-	-	-	Positiv	-	-	-	-
1541	ABR	SBLUP 3583	-	-	-	-	-	Positiv	-	-	-	-
1542	ABR	SBLUP 3584	Positiv	-	-	-	-	-	-	-	-	-
1543	ABR	SBLUP 3587	-	-	-	-	-	Positiv	-	-	-	-
1544	ABR	SBLUP 3588	Positiv	-	Positiv	-	-	-	-	-	-	-
1545	ABR	SBLUP 3596	Positiv	-	-	-	-	-	-	-	-	-
1546	ABR	SBLUP 3602	-	-	-	-	-	Positiv	-	-	-	-
1547	ABR	SBLUP 3603	Positiv	-	-	-	-	-	-	-	-	-
1548	ABR	SBLUP 3608	Positiv	-	-	-	-	-	-	-	-	-
1549	ABR	SBLUP 3611	Positiv	-	-	-	-	Positiv	-	-	-	-
1550	ABR	SBLUP 3612	-	-	-	-	-	Positiv	-	-	-	-
1551	ABR	SBLUP 3613	Positiv	-	-	-	-	-	-	-	-	-
1552	ABR	SBLUP 3619	Positiv	-	-	-	-	-	-	-	-	-
1553	ABR	SBLUP 3620	Positiv	-	-	-	-	Positiv	-	-	-	-
1554	ABR	SBLUP 3622	-	-	-	-	-	Positiv	-	-	-	-
1555	ABR	SBLUP 3623	-	-	-	-	-	-	-	-	-	-
1556	ABR	SBLUP 3624	Positiv	-	-	-	-	Positiv	-	-	-	-
1557	ABR	SBLUP 3625	Positiv	-	-	-	-	-	-	-	-	-
1558	ABR	SBLUP 3627	-	-	-	-	-	Positiv	-	-	-	-
1559	ABR	SBLUP 3628	Positiv	-	-	-	-	Positiv	-	-	-	-
1560	ABR	SBLUP 3633	Positiv	-	-	-	-	-	-	-	-	-
1561	ABR	SBLUP 3637	-	-	-	-	-	Positiv	-	-	-	-
1562	ABR	SBLUP 3638	-	-	-	-	-	Positiv	-	-	-	-
1563	ABR	SBLUP 3642	Positiv	-	-	-	-	-	-	-	-	-
1564	ABR	SBLUP 3643	Positiv	-	-	-	-	Positiv	-	-	-	-
1565	ABR	SBLUP 3646	Positiv	-	-	-	-	Positiv	-	-	-	-
1566	ABR	SBLUP 3647	-	-	-	-	-	Positiv	-	-	-	-
1567	ABR	SBLUP 3648	-	-	-	Positiv	-	-	-	-	-	-
1568	ABR	SBLUP 3656	Positiv	-	-	-	-	Positiv	-	-	-	-
1569	ABR	SBLUP 3657	Positiv	-	-	-	-	Positiv	-	-	-	-
1570	ABR	SBLUP 3662	Positiv	-	-	-	-	-	-	-	-	-
1571	ABR	SBLUP 3663	-	-	-	-	-	Positiv	-	-	-	-
1572	ABR	SBLUP 3664	-	-	-	-	-	Positiv	-	-	-	-
1573	ABR	SBLUP 3665	Positiv	-	-	-	-	-	-	-	-	-
1574	ABR	SBLUP 3669	Positiv	-	-	-	-	Positiv	-	-	-	-
1575	ABR	SBLUP 3670	Positiv	-	-	-	-	Positiv	-	-	-	-
1576	ABR	SBLUP 3673	Positiv	-	-	-	-	-	-	-	-	-
1577	ABR	SBLUP 3674	Positiv	-	-	-	-	Positiv	-	-	-	-
1578	ABR	SBLUP 3678	-	-	-	-	-	Positiv	-	-	-	-
1579	ABR	SBLUP 3679	Positiv	-	-	-	-	-	-	-	-	-
1580	ABR	SBLUP 3682	Positiv	-	-	-	-	-	-	-	-	-
1581	ABR	SBLUP 3683	Positiv	-	-	-	-	Positiv	-	-	-	-
1582	ABR	SBLUP 3686	-	-	-	-	-	Positiv	-	-	-	-
1583	ABR	SBLUP 3687	Positiv	-	-	-	-	-	-	-	-	-
1584	ABR	SBLUP 3691	Positiv	-	-	-	-	Positiv	-	-	-	-
1585	ABR	SBLUP 3692	-	-	-	-	-	Positiv	-	-	-	-
1586	ABR	SBLUP 3700	-	-	-	-	-	Positiv	-	-	-	-
1587	ABR	SBLUP 3701	Positiv	-	-	-	-	-	-	-	-	-
1588	ABR	SBLUP 3702	Positiv	-	-	-	-	-	-	-	-	-
1589	ABR	SBLUP 3703	Positiv	-	-	-	-	Positiv	-	-	-	-
1590	ABR	SBLUP 3710	-	-	-	-	-	Positiv	-	-	-	-
1591	ABR	SBLUP 3711	Positiv	-	-	-	-	-	-	-	-	-
1592	ABR	SBLUP 3716	Positiv	-	-	-	-	Positiv	-	-	-	-
1593	ABR	SBLUP 3722	Positiv	-	-	-	-	Positiv	-	-	-	-
1594	ABR	SBLUP 3723	Positiv	-	-	-	-	-	-	-	-	-
1595	ABR	SBLUP 3724	-	-	-	-	-	Positiv	-	-	-	-
1596	ABR	SBLUP 3732	Positiv	-	-	-	-	-	-	-	-	-
1597	ABR	SBLUP 3734	Positiv	-	-	-	-	Positiv	-	-	-	-
1598	ABR	SBLUP 3735	-	-	-	-	-	Positiv	-	-	-	-
1599	ABR	SBLUP 3736	-	-	-	-	-	Positiv	-	-	-	-
1600	ABR	SBLUP 3740	Positiv	-	-	-	-	-	-	-	-	-
1601	ABR	SBLUP 3741	Positiv	-	-	-	-	Positiv	-	-	-	-
1602	ABR	SBLUP 3747	-	-	-	-	-	Positiv	-	-	-	-
1603	ABR	SBLUP 3748	-	-	Positiv	-	-	-	-	-	-	-
1604	ABR	SBLUP 3749	Positiv	-	-	-	-	-	-	-	-	-
1605	ABR	SBLUP 3750	Positiv	-	-	-	-	-	-	-	-	-
1606	ABR	SBLUP 3754	Positiv	-	-	-	-	Positiv	-	-	-	-
1607	ABR	SBLUP 3755	-	-	-	-	-	Positiv	-	-	-	-
1608	ABR	SBLUP 3759	-	-	-	Positiv	-	-	-	-	-	-
1609	ABR	SBLUP 3760	Positiv	-	-	-	-	-	-	-	-	-
1610	ABR	SBLUP 3767	Positiv	-	-	-	-	Positiv	-	-	-	-
1611	ABR	SBLUP 3768	-	-	-	-	-	Positiv	-	-	-	-
1612	ABR	SBLUP 3769	Positiv	-	-	-	-	-	-	-	-	-
1613	ABR	SBLUP 3775	Positiv	-	-	-	-	-	-	-	-	-
1614	ABR	SBLUP 3776	Positiv	-	-	-	-	Positiv	-	-	-	-
1615	ABR	SBLUP 3781	-	-	-	-	-	Positiv	-	-	-	-
1616	ABR	SBLUP 3782	Positiv	-	-	-	-	-	-	-	-	-
1617	ABR	SBLUP 3783	Positiv	-	-	-	-	Positiv	-	-	-	-
1618	ABR	SBLUP 3788	-	-	-	-	-	Positiv	-	-	-	-
1619	ABR	SBLUP 3789	Positiv	-	-	-	-	-	-	-	-	-
1620	ABR	SBLUP 3799	Positiv	-	-	-	-	Positiv	-	-	-	-
1621	ABR	SBLUP 3800	-	-	-	Positiv	-	-	-	-	-	-
1622	ABR	SBLUP 3801	-	-	-	-	-	Positiv	-	-	-	-
1623	ABR	SBLUP 3802	-	-	-	-	-	Positiv	-	-	-	-
1624	ABR	SBLUP 3809	Positiv	-	-	-	-	-	-	-	-	-
1625	ABR	SBLUP 3810	Positiv	-	-	-	-	-	-	-	-	-
1626	ABR	SBLUP 3814	Positiv	-	-	-	-	Positiv	-	-	-	-
1627	ABR	SBLUP 3815	-	-	-	-	-	Positiv	-	-	-	-
1628	ABR	SBLUP 3818	-	-	-	-	-	Positiv	-	-	-	-
1629	ABR	SBLUP 3819	Positiv	-	-	-	-	-	-	-	-	-
1630	ABR	SBLUP 3826	Positiv	-	-	-	-	-	-	-	-	-
1631	ABR	SBLUP 3830	Positiv	-	-	-	-	Positiv	-	-	-	-
1632	ABR	SBLUP 3831	-	-	-	-	-	Positiv	-	-	-	-
1633	ABR	SBLUP 3832	Positiv	-	-	-	-	Positiv	-	-	-	-
1634	ABR	SBLUP 3836	Positiv	-	-	-	-	Positiv	-	-	-	-
1635	ABR	SBLUP 3837	Positiv	-	-	-	-	-	-	-	-	-
1636	ABR	SBLUP 3848	Positiv	-	-	-	-	-	-	-	-	-
1637	ABR	SBLUP 3849	-	-	-	-	-	Positiv	-	-	-	-
1638	ABR	SBLUP 3850	Positiv	-	-	-	-	-	-	-	-	-
1639	ABR	SBLUP 3851	Positiv	-	-	-	-	-	-	-	-	-
1640	ABR	SBLUP 3856	Positiv	-	-	-	-	Positiv	-	-	-	-
1641	ABR	SBLUP 3857	-	-	-	-	-	Positiv	-	-	-	-
1642	ABR	SBLUP 3862	Positiv	-	-	-	-	-	-	-	-	-
1643	ABR	SBLUP 3863	Positiv	-	-	-	-	-	-	-	-	-
1644	ABR	SBLUP 3869	Positiv	-	-	-	-	Positiv	-	-	-	-
1645	ABR	SBLUP 3870	-	-	-	-	-	Positiv	-	-	-	-
1646	ABR	SBLUP 3875	Positiv	-	-	-	-	-	-	-	-	-
1647	ABR	SBLUP 3876	Positiv	-	-	-	-	Positiv	-	-	-	-
1648	ABR	SBLUP 3879	-	-	-	-	-	Positiv	-	-	-	-
1649	ABR	SBLUP 3880	-	-	-	-	-	Positiv	-	-	-	-
1650	ABR	SBLUP 3881	-	-	-	Positiv	-	-	-	-	-	-
1651	ABR	SBLUP 3886	Positiv	-	-	-	-	Positiv	-	-	-	-
1652	ABR	SBLUP 3887	Positiv	-	-	-	-	Positiv	-	-	-	-
1653	ABR	SBLUP 3894	-	-	-	-	-	Positiv	-	-	-	-
1654	ABR	SBLUP 3895	-	-	-	-	-	Positiv	-	-	-	-
1655	ABR	SBLUP 3896	Positiv	-	-	-	-	Positiv	-	-	-	-
1656	ABR	SBLUP 3897	-	-	-	-	-	Positiv	-	-	-	-
1657	ABR	SBLUP 3906	Positiv	-	-	-	-	-	-	-	-	-
1658	ABR	SBLUP 3907	Positiv	-	-	-	-	Positiv	-	-	-	-
1659	ABR	SBLUP 3910	-	-	-	-	-	Positiv	-	-	-	-
1660	ABR	SBLUP 3915	-	-	-	-	-	Positiv	-	-	-	-
1661	ABR	SBLUP 3916	-	-	-	-	-	-	-	-	-	-
1662	ABR	SBLUP 3922	Positiv	-	-	-	-	Positiv	-	-	-	-
1663	ABR	SBLUP 3923	Positiv	-	-	-	-	-	-	-	-	-
1664	ABR	SBLUP 3929	Positiv	-	-	Positiv	-	Positiv	-	-	-	-
1665	ABR	SBLUP 3930	-	-	-	-	-	Positiv	-	-	-	-
1666	ABR	SBLUP 3935	Positiv	-	-	-	-	-	-	-	-	-
1667	ABR	SBLUP 3940	Positiv	-	-	-	-	-	-	-	-	-
1668	ABR	SBLUP 3941	-	-	-	-	-	Positiv	-	-	-	-
1669	ABR	SBLUP 3942	-	-	-	-	-	Positiv	-	-	-	-
1670	ABR	SBLUP 3943	Positiv	-	-	-	-	-	-	-	-	-
1671	ABR	SBLUP 3950	Positiv	-	-	-	-	Positiv	-	-	-	-
1672	ABR	SBLUP 3951	-	-	Positiv	-	-	-	-	-	-	-
1673	ABR	SBLUP 3952	-	-	-	-	-	Positiv	-	-	-	-
1674	ABR	SBLUP 3958	Positiv	-	-	-	-	Positiv	-	-	-	-
1675	ABR	SBLUP 3959	Positiv	-	-	-	-	-	-	-	-	-
1676	ABR	SBLUP 3961	Positiv	-	-	-	-	Positiv	-	-	-	-
1677	ABR	SBLUP 3962	-	-	-	-	-	Positiv	-	-	-	-
1678	ABR	SBLUP 3968	Positiv	-	-	-	-	-	-	-	-	-
1679	ABR	SBLUP 3969	Positiv	-	-	-	-	-	-	-	-	-
1680	ABR	SBLUP 3975	Positiv	-	-	-	-	Positiv	-	-	-	-
1681	ABR	SBLUP 3976	Positiv	-	-	-	-	Positiv	-	-	-	-
1682	ABR	SBLUP 3977	-	-	-	-	-	Positiv	-	-	-	-
1683	ABR	SBLUP 3983	Positiv	-	-	-	-	Positiv	-	-	-	-
1684	ABR	SBLUP 3984	Positiv	-	-	-	-	-	-	-	-	-
1685	ABR	SBLUP 3985	Positiv	-	-	-	-	Positiv	-	-	-	-
1686	ABR	SBLUP 3995	Positiv	-	-	-	-	-	-	-	-	-
1687	ABR	SBLUP 3996	Positiv	-	-	-	-	Positiv	-	-	-	-
1688	ABR	SBLUP 3997	-	-	-	-	-	Positiv	-	-	-	-
1689	ABR	SBLUP 3998	-	-	-	-	-	Positiv	-	-	-	-
1690	ABR	SBLUP 4004	Positiv	-	-	-	-	-	-	-	-	-
1691	ABR	SBLUP 4005	Positiv	-	-	-	-	-	-	-	-	-
1692	ABR	SBLUP 4012	Positiv	-	-	-	-	Positiv	-	-	-	-
1693	ABR	SBLUP 4013	-	-	-	-	-	Positiv	-	-	-	-
1694	ABR	SBLUP 4030	-	-	-	-	-	Positiv	-	-	-	-
1695	ABR	SBLUP 4031	Positiv	-	-	-	-	Positiv	-	-	-	-
1696	ABR	SBLUP 4032	Positiv	-	-	-	-	-	-	-	-	-
1697	ABR	SBLUP 4039	Positiv	-	-	-	-	Positiv	-	-	-	-
1698	ABR	SBLUP 4040	-	-	-	-	-	Positiv	-	-	-	-
1699	ABR	SBLUP 4046	-	-	-	Positiv	-	-	-	-	-	-
1700	ABR	SBLUP 4047	Positiv	-	Positiv	-	-	-	-	-	-	-
1701	ABR	SBLUP 4048	Positiv	-	-	-	-	Positiv	-	-	-	-
1702	ABR	SBLUP 4049	Positiv	-	-	-	-	Positiv	-	-	-	-
1703	ABR	SBLUP 4055	-	-	-	-	-	Positiv	-	-	-	-
1704	ABR	SBLUP 4056	Positiv	-	-	-	-	-	-	-	-	-
1705	ABR	SBLUP 4057	-	-	-	-	-	Positiv	-	-	-	-
1706	ABR	SBLUP 4063	Positiv	-	-	-	-	Positiv	-	-	-	-
1707	ABR	SBLUP 4064	Positiv	-	-	-	-	-	-	-	-	-
1708	ABR	SBLUP 4065	Positiv	-	-	-	-	Positiv	-	-	-	-
1709	ABR	SBLUP 4084	-	-	-	-	-	Positiv	-	-	-	-
1710	ABR	SBLUP 4085	Positiv	-	Positiv	-	-	-	-	-	-	-
1711	ABR	SBLUP 4087	Positiv	-	-	-	-	Positiv	-	-	-	-
1712	ABR	SBLUP 4088	-	-	-	-	-	Positiv	-	-	-	-
1713	ABR	SBLUP 4093	-	-	-	-	-	Positiv	-	-	-	-
1714	ABR	SBLUP 4094	-	-	-	-	-	Positiv	-	-	-	-
1715	ABR	SBLUP 4095	Positiv	-	-	-	-	-	-	-	-	-
1716	ABR	SBLUP 4099	Positiv	-	-	-	-	-	-	-	-	-
1717	ABR	SBLUP 4100	Positiv	-	-	-	-	Positiv	-	-	-	-
1718	ABR	SBLUP 4106	-	-	-	-	-	Positiv	-	-	-	-
1719	ABR	SBLUP 4107	Positiv	-	Positiv	-	-	Positiv	-	-	-	-
1720	ABR	SBLUP 4019	Positiv	-	-	-	-	-	-	-	-	-
1721	ABR	SBLUP 4020	-	-	-	-	-	Positiv	-	-	-	-
1722	ABR	SBLUP 4027	Positiv	-	-	-	-	Positiv	-	-	-	-
1723	ABR	SBLUP 4028	Positiv	-	-	-	-	-	-	-	-	-
1724	ABR	SBLUP 4110	Positiv	-	-	-	-	-	-	-	-	-
1725	ABR	SBLUP 4111	Positiv	-	-	-	-	Positiv	-	-	-	-
1726	ABR	SBLUP 4117	-	-	-	-	-	Positiv	-	-	-	-
1727	ABR	SBLUP 4118	Positiv	-	-	-	-	-	-	-	-	-
1728	ABR	SBLUP 4121	Positiv	-	-	-	-	-	-	-	-	-
1729	ABR	SBLUP 4122	-	-	-	-	-	Positiv	-	-	-	-
1730	ABR	SBLUP 4127	Positiv	-	-	-	-	-	-	-	-	-
1731	ABR	SBLUP 4128	Positiv	-	-	-	-	-	-	-	-	-
1732	ABR	SBLUP 4131	-	-	-	-	-	Positiv	-	-	-	-
1733	ABR	SBLUP 4132	Positiv	-	-	-	-	-	-	-	-	-
1734	ABR	SBLUP 4134	Positiv	-	-	-	-	-	-	-	-	-
1735	ABR	SBLUP 4135	Positiv	-	-	-	-	Positiv	-	-	-	-
1736	ABR	SBLUP 4140	-	-	-	-	-	Positiv	-	-	-	-
1737	ABR	SBLUP 4141	-	-	-	-	-	Positiv	-	-	-	-
1738	ABR	SBLUP 4149	Positiv	-	-	-	-	-	-	-	-	-
1739	ABR	SBLUP 4150	Positiv	-	-	-	-	-	-	-	-	-
1740	ABR	SBLUP 4156	Positiv	-	-	-	-	Positiv	-	-	-	-
1741	ABR	SBLUP 4157	-	-	-	-	-	Positiv	-	-	-	-
1742	ABR	SBLUP 4159	-	-	-	-	-	Positiv	-	-	-	-
1743	ABR	SBLUP 4160	Positiv	-	-	-	-	-	-	-	-	-
1744	ABR	SBLUP 4161	Positiv	-	-	-	-	-	-	-	-	-
1745	ABR	SBLUP 4166	-	-	-	-	-	Positiv	-	-	-	-
1746	ABR	SBLUP 4167	Positiv	-	-	-	-	Positiv	-	-	-	-
1747	ABR	SBLUP 4175	-	-	-	-	-	Positiv	-	-	-	-
1748	ABR	SBLUP 4176	Positiv	-	-	-	-	Positiv	-	-	-	-
1749	ABR	SBLUP 4071	Positiv	-	-	-	-	Positiv	-	-	-	-
1750	ABR	SBLUP 4072	-	-	-	-	-	Positiv	-	-	-	-
1751	ABR	SBLUP 4073	Positiv	-	-	-	-	-	-	-	-	-
1752	ABR	SBLUP 4079	Positiv	-	-	-	-	Positiv	-	-	-	-
1753	ABR	SBLUP 4177	Positiv	-	-	-	-	-	-	-	-	-
1754	ABR	SBLUP 4178	Positiv	-	-	-	-	Positiv	-	-	-	-
1755	ABR	SBLUP 4080	-	-	-	-	-	Positiv	-	-	-	-
1756	ABR	SBLUP 4186	Positiv	-	-	-	-	-	-	-	-	-
1757	ABR	SBLUP 4187	-	-	-	-	-	Positiv	-	-	-	-
1758	ABR	SBLUP 4188	Positiv	-	-	-	-	Positiv	-	-	-	-
1759	ABR	SBLUP 4194	Positiv	-	-	-	-	Positiv	-	-	-	-
1760	ABR	SBLUP 4195	-	-	-	-	-	Positiv	-	-	-	-
1761	ABR	SBLUP 4205	Positiv	-	-	-	-	Positiv	-	-	-	-
1762	ABR	SBLUP 4206	Positiv	-	-	-	-	Positiv	-	-	-	-
1763	ABR	SBLUP 4207	-	-	-	-	-	Positiv	-	-	-	-
1764	ABR	SBLUP 4210	Positiv	-	-	-	-	-	-	-	-	-
1765	ABR	SBLUP 4211	-	-	-	-	-	Positiv	-	-	-	-
1766	ABR	SBLUP 4212	Positiv	-	-	-	-	Positiv	-	-	-	-
1767	ABR	SBLUP 4220	Positiv	-	-	-	-	-	-	-	-	-
1768	ABR	SBLUP 4221	Positiv	-	-	-	-	Positiv	-	-	-	-
1769	ABR	SBLUP 4222	-	-	-	-	-	Positiv	-	-	-	-
1770	ABR	SBLUP 4230	Positiv	-	-	-	-	Positiv	-	-	-	-
1771	ABR	SBLUP 4231	Positiv	-	-	-	-	-	-	-	-	-
1772	ABR	SBLUP 4232	-	-	-	-	-	Positiv	-	-	-	-
1773	ABR	SBLUP 4233	Positiv	-	-	-	-	Positiv	-	-	-	-
1774	ABR	SBLUP 4238	Positiv	-	-	-	-	Positiv	-	-	-	-
1775	ABR	SBLUP 4239	Positiv	-	-	-	-	-	-	-	-	-
1776	ABR	SBLUP 4246	Positiv	-	-	-	-	Positiv	-	-	-	-
1777	ABR	SBLUP 4247	-	-	-	-	-	Positiv	-	-	-	-
1778	ABR	SBLUP 4259	-	-	-	-	-	Positiv	-	-	-	-
1779	ABR	SBLUP 4260	Positiv	-	-	-	-	Positiv	-	-	-	-
1780	ABR	SBLUP 4264	-	-	-	-	-	Positiv	-	-	-	-
1781	ABR	SBLUP 4265	Positiv	-	-	Positiv	-	-	-	-	-	-
1782	ABR	SBLUP 4266	Positiv	-	-	-	-	Positiv	-	-	-	-
1783	ABR	SBLUP 4273	-	-	-	-	-	Positiv	-	-	-	-
1784	ABR	SBLUP 4274	Positiv	-	-	-	-	Positiv	-	-	-	-
1785	ABR	SBLUP 4281	Positiv	-	-	-	-	-	-	-	-	-
1786	ABR	SBLUP 4282	-	-	-	-	-	Positiv	-	-	-	-
1787	ABR	SBLUP 4283	Positiv	-	-	-	-	Positiv	-	-	-	-
1788	ABR	SBLUP 4284	-	-	-	-	-	Positiv	-	-	-	-
1789	ABR	SBLUP 4288	Positiv	-	-	-	-	-	-	-	-	-
1790	ABR	SBLUP 4289	Positiv	-	-	-	-	Positiv	-	-	-	-
1791	ABR	SBLUP 4292	Positiv	-	-	-	-	-	-	-	-	-
1792	ABR	SBLUP 4293	Positiv	-	-	-	-	Positiv	-	-	-	-
1793	ABR	SBLUP 4295	-	-	-	-	-	Positiv	-	-	-	-
1794	ABR	SBLUP 4296	-	-	-	-	-	Positiv	-	-	-	-
1795	ABR	SBLUP 4299	Positiv	-	-	-	-	-	-	-	-	-
1796	ABR	SBLUP 4300	Positiv	-	-	-	-	Positiv	-	-	-	-
1797	ABR	SBLUP 4302	-	-	-	-	-	Positiv	-	-	-	-
1798	ABR	SBLUP 4303	Positiv	-	-	-	-	-	-	-	-	-
1799	ABR	SBLUP 4307	Positiv	-	-	-	-	-	-	-	-	-
1800	ABR	SBLUP 4308	Positiv	-	-	-	-	Positiv	-	-	-	-
1801	ABR	SBLUP 4312	-	-	-	-	-	Positiv	-	-	-	-
1802	ABR	SBLUP 4313	-	-	Positiv	-	-	-	-	-	-	-
1803	ABR	SBLUP 4314	Positiv	-	-	-	-	Positiv	-	-	-	-
1804	ABR	SBLUP 4315	Positiv	-	-	-	-	Positiv	-	-	-	-
1805	ABR	SBLUP 4318	Positiv	-	-	-	-	Positiv	-	-	-	-
1806	ABR	SBLUP 4319	-	-	-	-	-	Positiv	-	-	-	-
1807	ABR	SBLUP 4323	Positiv	-	-	-	-	Positiv	-	-	-	-
1808	ABR	SBLUP 4324	Positiv	-	-	-	-	Positiv	-	-	-	-
1809	ABR	SBLUP 4329	Positiv	-	-	-	-	-	-	-	-	-
1810	ABR	SBLUP 4332	-	-	-	-	-	Positiv	-	-	-	-
1811	ABR	SBLUP 4333	-	-	-	-	-	Positiv	-	-	-	-
1812	ABR	SBLUP 4335	Positiv	-	-	-	-	Positiv	-	-	-	-
1813	ABR	SBLUP 4336	-	-	-	-	-	Positiv	-	-	-	-
1814	ABR	SBLUP 4338	Positiv	-	-	-	-	-	-	-	-	-
1815	ABR	SBLUP 4339	Positiv	-	-	-	-	-	-	-	-	-
1816	ABR	SBLUP 4343	Positiv	-	-	-	-	-	-	-	-	-
1817	ABR	SBLUP 4344	-	-	Positiv	-	-	-	-	-	-	-
1818	ABR	SBLUP 4345	-	-	-	-	-	Positiv	-	-	-	-
1819	ABR	SBLUP 4346	Positiv	-	-	-	-	-	-	-	-	-
1820	ABR	SBLUP 4348	Positiv	-	-	-	-	-	-	-	-	-
1821	ABR	SBLUP 4349	Positiv	-	-	-	-	Positiv	-	-	-	-
1822	ABR	SBLUP 4351	-	-	-	-	-	Positiv	-	-	-	-
1823	ABR	SBLUP 4352	-	-	-	-	-	Positiv	-	-	-	-
1824	ABR	SBLUP 4355	Positiv	-	-	-	-	-	-	-	-	-
1825	ABR	SBLUP 4359	Positiv	-	-	-	-	Positiv	-	-	-	-
1826	ABR	SBLUP 4360	Positiv	-	-	-	-	Positiv	-	-	-	-
1827	MAY	SBLUP 4361	-	-	-	-	-	Positiv	-	-	-	-
1828	MAY	SBLUP 4362	Positiv	-	-	-	-	Positiv	-	-	-	-
1829	MAY	SBLUP 4365	-	-	-	-	-	Positiv	-	-	-	-
1830	MAY	SBLUP 4366	Positiv	-	-	-	-	-	-	-	-	-
1831	MAY	SBLUP 4369	Positiv	-	-	-	-	-	-	-	-	-
1832	MAY	SBLUP 4370	Positiv	-	-	-	-	Positiv	-	-	-	-
1833	MAY	SBLUP 4371	-	-	-	-	-	Positiv	-	-	-	-
1834	MAY	SBLUP 4372	Positiv	-	-	-	-	-	-	-	-	-
1835	MAY	SBLUP 4373	-	-	-	-	-	Positiv	-	-	-	-
1836	MAY	SBLUP 4375	Positiv	-	-	-	-	-	-	-	-	-
1837	MAY	SBLUP 4376	-	-	-	-	-	Positiv	-	-	-	-
1838	MAY	SBLUP 4379	-	-	Positiv	-	-	-	-	-	-	-
1839	MAY	SBLUP 4380	Positiv	-	-	-	-	Positiv	-	-	-	-
1840	MAY	SBLUP 4381	Positiv	-	-	-	-	Positiv	-	-	-	-
1841	MAY	SBLUP 4382	Positiv	-	-	-	-	-	-	-	-	-
1842	MAY	SBLUP 4384	-	-	-	-	-	Positiv	-	-	-	-
1843	MAY	SBLUP 4385	Positiv	-	-	-	-	-	-	-	-	-
1844	MAY	SBLUP 4386	Positiv	-	-	-	-	Positiv	-	-	-	-
1845	MAY	SBLUP 4388	Positiv	-	-	-	-	-	-	-	-	-
1846	MAY	SBLUP 4389	-	-	-	-	-	Positiv	-	-	-	-
1847	MAY	SBLUP 4390	Positiv	-	-	-	-	Positiv	-	-	-	-
1848	MAY	SBLUP 4391	Positiv	-	-	-	-	-	-	-	-	-
1849	MAY	SBLUP 4395	-	-	-	-	-	Positiv	-	-	-	-
1850	MAY	SBLUP 4396	Positiv	-	-	-	-	-	-	-	-	-
1851	MAY	SBLUP 4397	Positiv	-	-	-	-	Positiv	-	-	-	-
1852	MAY	SBLUP 4398	Positiv	-	-	-	-	Positiv	-	-	-	-
1853	MAY	SBLUP 4399	Positiv	-	-	-	-	-	-	-	-	-
1854	MAY	SBLUP 4400	Positiv	-	-	-	-	Positiv	-	-	-	-
1855	MAY	SBLUP 4401	-	-	-	-	-	Positiv	-	-	-	-
1856	MAY	SBLUP 4404	Positiv	-	-	-	-	Positiv	-	-	-	-
1857	MAY	SBLUP 4405	Positiv	-	-	-	-	-	-	-	-	-
1858	MAY	SBLUP 4406	Positiv	-	-	-	-	Positiv	-	-	-	-
1859	MAY	SBLUP 4408	-	-	-	-	-	Positiv	-	-	-	-
1860	MAY	SBLUP 4409	Positiv	-	-	-	-	Positiv	-	-	-	-
1861	MAY	SBLUP 4410	-	-	-	-	-	-	Positiv	-	-	-
1862	MAY	SBLUP 4412	Positiv	-	-	-	-	Positiv	-	-	-	-
1863	MAY	SBLUP 4413	Positiv	-	-	-	-	Positiv	-	-	-	-
1864	MAY	SBLUP 4414	Positiv	-	-	-	-	Positiv	-	-	-	-
1865	MAY	SBLUP 4416	Positiv	-	-	-	-	-	-	-	-	-
1866	MAY	SBLUP 4417	Positiv	-	-	-	-	-	-	-	-	-
1867	MAY	SBLUP 4418	-	-	-	-	-	Positiv	-	-	-	-
1868	MAY	SBLUP 4421	Positiv	-	-	-	-	Positiv	-	-	-	-
1869	MAY	SBLUP 4422	Positiv	-	-	-	-	Positiv	-	-	-	-
1870	MAY	SBLUP 4424	Positiv	-	-	-	-	-	-	-	-	-
1871	MAY	SBLUP 4425	Positiv	-	-	-	-	-	-	-	-	-
1872	MAY	SBLUP 4426	Positiv	-	-	-	-	Positiv	-	-	-	-
1873	MAY	SBLUP 4427	Positiv	-	-	-	-	Positiv	-	-	-	-
1874	MAY	SBLUP 4429	Positiv	-	-	-	-	-	-	-	-	-
1875	MAY	SBLUP 4430	-	-	-	-	-	Positiv	-	-	-	-
1876	MAY	SBLUP 4431	Positiv	-	-	-	-	-	-	-	-	-
1877	MAY	SBLUP 4432	-	-	-	-	-	Positiv	-	-	-	-
1878	MAY	SBLUP 4433	Positiv	-	-	-	-	Positiv	-	-	-	-
1879	MAY	SBLUP 4434	Positiv	-	-	-	-	Positiv	-	-	-	-
1880	MAY	SBLUP 4436	Positiv	-	-	-	-	-	-	-	-	-
1881	MAY	SBLUP 4437	Positiv	-	-	-	-	Positiv	-	-	-	-
1882	MAY	SBLUP 4438	-	-	-	-	-	Positiv	-	-	-	-
1883	MAY	SBLUP 4439	Positiv	-	-	-	-	-	-	-	-	-
1884	MAY	SBLUP 4440	Positiv	-	-	-	-	Positiv	-	-	-	-
1885	MAY	SBLUP 4442	-	-	-	-	-	Positiv	-	-	-	-
1886	MAY	SBLUP 4443	Positiv	-	-	-	-	-	-	-	-	-
1887	MAY	SBLUP 4444	Positiv	-	-	-	-	Positiv	-	-	-	-
1888	MAY	SBLUP 4446	Positiv	-	-	-	-	Positiv	-	-	-	-
1889	MAY	SBLUP 4447	-	-	-	Positiv	-	-	-	-	-	-
1890	MAY	SBLUP 4449	-	-	-	-	-	Positiv	-	-	-	-
1891	MAY	SBLUP 4450	Positiv	-	-	-	-	-	-	-	-	-
1892	MAY	SBLUP 4451	Positiv	-	-	-	-	Positiv	-	-	-	-
1893	MAY	SBLUP 4452	Positiv	-	-	-	-	Positiv	-	-	-	-
1894	MAY	SBLUP 4453	-	-	-	-	-	Positiv	-	-	-	-
1895	MAY	SBLUP 4455	Positiv	-	-	-	-	-	-	-	-	-
1896	MAY	SBLUP 4456	Positiv	-	-	-	-	-	-	-	-	-
1897	MAY	SBLUP 4457	Positiv	-	-	-	-	Positiv	-	-	-	-
1898	MAY	SBLUP 4459	Positiv	-	-	-	-	-	-	-	-	-
1899	MAY	SBLUP 4460	-	-	-	-	-	Positiv	-	-	-	-
1900	MAY	SBLUP 4461	-	-	-	-	-	Positiv	-	-	-	-
1901	MAY	SBLUP 4462	Positiv	-	-	-	-	-	-	-	-	-
1902	MAY	SBLUP 4464	-	-	-	-	-	Positiv	-	-	-	-
1903	MAY	SBLUP 4465	Positiv	-	-	-	-	-	-	-	-	-
1904	MAY	SBLUP 4466	Positiv	-	-	-	-	Positiv	-	-	-	-
1905	MAY	SBLUP 4467	-	-	-	-	-	Positiv	-	-	-	-
1906	MAY	SBLUP 4468	Positiv	-	-	-	-	-	-	-	-	-
1907	MAY	SBLUP 4470	Positiv	-	-	-	-	Positiv	-	-	-	-
1908	MAY	SBLUP 4471	Positiv	-	-	-	-	Positiv	-	-	-	-
1909	MAY	SBLUP 4472	-	-	-	-	-	-	-	-	-	-
1910	MAY	SBLUP 4475	Positiv	-	-	-	-	Positiv	-	-	-	-
1911	MAY	SBLUP 4476	Positiv	-	-	-	-	-	-	-	-	-
1912	MAY	SBLUP 4477	Positiv	-	-	-	-	Positiv	-	-	-	-
1913	MAY	SBLUP 4478	Positiv	-	-	-	-	Positiv	-	-	-	-
1914	MAY	SBLUP 4481	Positiv	-	-	-	-	-	-	-	-	-
1915	MAY	SBLUP 4482	-	-	-	-	-	Positiv	-	-	-	-
1916	MAY	SBLUP 4485	Positiv	-	-	-	-	Positiv	-	-	-	-
1917	MAY	SBLUP 4486	Positiv	-	-	-	-	-	-	-	-	-
1918	MAY	SBLUP 4487	Positiv	-	-	-	-	-	-	-	-	-
1919	MAY	SBLUP 4489	Positiv	-	-	-	-	Positiv	-	-	-	-
1920	MAY	SBLUP 4490	-	-	-	-	-	Positiv	-	-	-	-
1921	MAY	SBLUP 4491	Positiv	-	-	-	-	-	-	-	-	-
1922	MAY	SBLUP 4492	-	-	-	-	-	Positiv	-	-	-	-
1923	MAY	SBLUP 4493	Positiv	-	-	-	-	-	-	-	-	-
1924	MAY	SBLUP 4496	-	-	-	-	-	Positiv	-	-	-	-
1925	MAY	SBLUP 4497	Positiv	-	-	-	-	Positiv	-	-	-	-
1926	MAY	SBLUP 4499	-	-	-	-	-	Positiv	-	-	-	-
1927	MAY	SBLUP 4500	-	-	-	-	-	Positiv	-	-	-	-
1928	MAY	SBLUP 4501	Positiv	-	-	-	-	-	-	-	-	-
1929	MAY	SBLUP 4502	Positiv	-	-	-	-	Positiv	-	-	-	-
1930	MAY	SBLUP 4504	-	-	-	-	-	Positiv	-	-	-	-
1931	MAY	SBLUP 4505	Positiv	-	-	-	-	-	-	-	-	-
1932	MAY	SBLUP 4506	Positiv	-	-	-	-	-	-	-	-	-
1933	MAY	SBLUP 4508	Positiv	-	-	-	-	Positiv	-	-	-	-
1934	MAY	SBLUP 4509	-	-	-	-	-	Positiv	-	-	-	-
1935	MAY	SBLUP 4510	Positiv	-	-	-	-	-	-	-	-	-
1936	MAY	SBLUP 4511	Positiv	-	-	-	-	-	-	-	-	-
1937	MAY	SBLUP 4512	-	-	-	-	-	Positiv	-	-	-	-
1938	MAY	SBLUP 4513	Positiv	-	-	-	-	-	-	-	-	-
1939	MAY	SBLUP 4515	Positiv	-	-	-	-	Positiv	-	-	-	-
1940	MAY	SBLUP 4517	Positiv	-	-	-	-	Positiv	-	-	-	-
1941	MAY	SBLUP 4518	Positiv	-	-	-	-	-	-	-	-	-
1942	MAY	SBLUP 4519	-	-	-	Positiv	-	-	-	-	-	-
1943	MAY	SBLUP 4520	Positiv	-	-	-	-	Positiv	-	-	-	-
1944	MAY	SBLUP 4521	Positiv	-	-	-	-	Positiv	-	-	-	-
1945	MAY	SBLU P4522	Positiv	-	-	-	-	Positiv	-	-	-	-
1946	MAY	SBLUP 4523	Positiv	-	-	-	-	Positiv	-	-	-	-
1947	MAY	SBLUP 4526	Positiv	-	-	-	-	Positiv	-	-	-	-
1948	MAY	SBLUP 4527	Positiv	-	-	-	-	-	-	-	-	-
1949	MAY	SBLUP 4528	-	-	-	-	-	Positiv	-	-	-	-
1950	MAY	SBLUP 4529	Positiv	-	-	-	-	-	-	-	-	-
1951	MAY	SBLUP 4530	Positiv	-	-	-	-	Positiv	-	-	-	-
1952	MAY	SBLUP 4531	Positiv	-	-	-	-	-	-	-	-	-
1953	MAY	SBLUP 4532	-	-	-	-	-	Positiv	-	-	-	-
1954	MAY	SBLUP 4533	-	-	-	-	-	Positiv	-	-	-	-
1955	MAY	SBLUP 4534	Positiv	-	-	-	-	-	-	-	-	-
1956	MAY	SBLUP 4535	Positiv	-	-	-	-	-	-	-	-	-
1957	MAY	SBLUP 4536	-	-	-	-	-	Positiv	-	-	-	-
1958	MAY	SBLUP 4538	Positiv	-	-	-	-	Positiv	-	-	-	-
1959	MAY	SBLUP 4539	Positiv	-	-	-	-	Positiv	-	-	-	-
1960	MAY	SBLUP 4540	-	-	-	-	-	Positiv	-	-	-	-
1961	MAY	SBLUP 4541	-	-	-	-	Positiv	-	-	-	-	-
1962	MAY	SBLUP 4542	Positiv	-	-	-	-	Positiv	-	-	-	-
1963	MAY	SBLUP 4544	Positiv	-	-	-	-	-	-	-	-	-
1964	MAY	SBLUP 4546	-	-	-	-	-	Positiv	-	-	-	-
1965	MAY	SBLUP 4547	Positiv	-	-	-	-	-	-	-	-	-
1966	MAY	SBLUP 4548	-	-	-	-	-	Positiv	-	-	-	-
1967	MAY	SBLUP 4549	-	-	-	-	-	Positiv	-	-	-	-
1968	MAY	SBLUP 4550	Positiv	-	-	-	-	-	-	-	-	-
1969	MAY	SBLUP 4551	Positiv	-	-	-	-	Positiv	-	-	-	-
1970	MAY	SBLUP 4552	-	-	-	-	-	Positiv	-	-	-	-
1971	MAY	SBLUP 4553	Positiv	-	-	-	-	-	-	-	-	-
1972	MAY	SBLUP 4554	-	-	-	-	-	Positiv	-	-	-	-
1973	MAY	SBLUP 4555	Positiv	-	-	-	-	-	-	-	-	-
1974	MAY	SBLUP 4556	Positiv	-	-	-	-	Positiv	-	-	-	-
1975	MAY	SBLUP 4557	-	-	-	-	-	Positiv	-	-	-	-
1976	MAY	SBLUP 4558	Positiv	-	-	-	-	-	-	-	-	-
1977	MAY	SBLUP 4559	Positiv	-	-	-	-	Positiv	-	-	-	-
1978	MAY	SBLUP 4560	-	-	-	-	-	Positiv	-	-	-	-
1979	MAY	SBLUP 4561	Positiv	-	-	-	-	-	-	-	-	-
1980	MAY	SBLUP 4562	-	-	-	-	-	Positiv	-	-	-	-
1981	MAY	SBLUP 4563	Positiv	-	-	-	-	-	-	-	-	-
1982	MAY	SBLUP 4564	Positiv	-	-	-	-	Positiv	-	-	-	-
1983	JUN	SBLUP 4565	Positiv	-	-	-	-	-	-	-	-	-
1984	JUN	SBLUP 4566	-	-	-	Positiv	-	-	-	-	-	-
1985	JUN	SBLUP 4567	Positiv	-	-	-	-	Positiv	-	-	-	-
1986	JUN	SBLUP 4568	Positiv	-	-	-	-	-	-	-	-	-
1987	JUN	SBLUP 4569	Positiv	-	-	-	-	-	-	-	-	-
1988	JUN	SBLUP 4570	-	-	-	-	-	Positiv	-	-	-	-
1989	JUN	SBLUP 4571	Positiv	-	-	-	-	-	-	-	-	-
1990	JUN	SBLUP 4572	Positiv	-	-	-	-	Positiv	-	-	-	-
1991	JUN	SBLUP 4573	Positiv	-	-	-	-	Positiv	-	-	-	-
1992	JUN	SBLUP 4574	Positiv	-	-	-	-	-	-	-	-	-
1993	JUN	SBLUP 4575	-	-	-	-	-	Positiv	-	-	-	-
1994	JUN	SBLUP 4576	Positiv	-	-	-	-	-	-	-	-	-
1995	JUN	SBLUP 4577	Positiv	-	-	-	-	Positiv	-	-	-	-
1996	JUN	SBLUP 4578	-	-	-	-	-	Positiv	-	-	-	-
1997	JUN	SBLUP 4579	Positiv	-	-	-	-	-	-	-	-	-
1998	JUN	SBLUP 4580	Positiv	-	-	-	-	-	-	-	-	-
[truncated: 87 more rows]

## Sheet: LUP2015
N	DATE	CODE	HOST
			Human	Cow	Pig	Dog	Goat	Galliformes	Rat	Rodentia	Monkey	Didelphis
1	ENE	SBLUP 1	Positiv	-	-	-	-	Positiv	-	-	-	-
2	ENE	SBLUP 6	-	-	-	-	-	-	-	-	-	-
3	ENE	SBLUP 8	Positiv	-	-	-	-	-	-	-	-	-
4	ENE	SBLUP 10	Positiv	-	-	-	-	-	-	-	-	-
5	ENE	SBLUP 11	-	-	-	-	-	Positiv	-	-	-	-
6	ENE	SBLUP 14	Positiv	-	-	-	-	-	-	-	-	-
7	ENE	SBLUP 15	Positiv	-	-	-	-	-	-	-	-	-
8	ENE	SBLUP 18	Positiv	-	-	-	-	-	-	-	-	-
9	ENE	SBLUP 19	-	-	-	-	-	Positiv	-	-	-	-
10	ENE	SBLUP 21	Positiv	-	-	-	-	-	-	-	-	-
11	ENE	SBLUP 24	Positiv	-	-	-	-	-	-	-	-	-
12	ENE	SBLUP 25	-	-	-	-	-	Positiv	-	-	-	-
13	ENE	SBLUP 26	-	-	-	-	-	Positiv	-	-	-	-
14	ENE	SBLUP 29	Positiv	-	-	-	-	-	-	-	-	-
15	ENE	SBLUP 30	-	-	-	-	-	Positiv	-	-	-	-
16	ENE	SBLUP 31	Positiv	-	-	-	-	Positiv	-	-	-	-
17	ENE	SBLUP 33	Positiv	-	-	-	-	-	-	-	-	-
18	ENE	SBLUP 34	Positiv	-	-	-	-	Positiv	-	-	-	-
19	ENE	SBLUP 35	Positiv	-	-	-	-	-	-	-	-	-
20	ENE	SBLUP 36	-	-	Positiv	-	-	Positiv	-	-	-	-
21	ENE	SBLUP 37	-	-	-	-	-	Positiv	-	-	-	-
22	ENE	SBLUP 38	Positiv	-	-	-	-	Positiv	-	-	-	-
23	ENE	SBLUP 41	Positiv	-	-	-	-	-	-	-	-	-
24	ENE	SBLUP 43	Positiv	-	-	-	-	Positiv	-	-	-	-
25	ENE	SBLUP 45	-	-	-	-	-	Positiv	-	-	-	-
26	ENE	SBLUP 46	Positiv	-	-	-	-	Positiv	-	-	-	-
27	ENE	SBLUP 47	Positiv	-	-	-	-	Positiv	-	-	-	-
28	ENE	SBLUP 48	Positiv	-	-	-	-	Positiv	-	-	-	-
29	ENE	SBLUP 49	-	-	-	-	Positiv	-	-	-	-	-
30	ENE	SBLUP 50	-	-	-	-	-	Positiv	-	-	-	-
31	ENE	SBLUP 54	Positiv	-	-	-	-	-	-	-	-	-
32	ENE	SBLUP 55	Positiv	-	-	-	-	-	-	-	-	-
33	ENE	SBLUP 56	Positiv	-	-	-	-	-	-	-	-	-
34	ENE	SBLUP 57	-	-	-	-	-	Positiv	-	-	-	-
35	ENE	SBLUP 59	Positiv	-	-	-	-	Positiv	-	-	-	-
36	ENE	SBLUP 60	Positiv	-	-	-	-	-	-	-	-	-
37	ENE	SBLUP 62	Positiv	-	-	-	-	-	-	-	-	-
38	ENE	SBLUP 63	-	-	-	-	-	Positiv	-	-	-	-
39	ENE	SBLUP 65	Positiv	-	-	-	-	Positiv	-	-	-	-
40	ENE	SBLUP 67	Positiv	-	-	-	-	-	-	-	-	-
41	ENE	SBLUP 68	Positiv	-	-	-	-	-	-	-	-	-
42	ENE	SBLUP 69	Positiv	-	-	-	-	Positiv	-	-	-	-
43	ENE	SBLUP 71	-	-	-	-	-	Positiv	-	-	-	-
44	ENE	SBLUP 72	-	-	-	-	-	Positiv	-	-	-	-
45	ENE	SBLUP 73	Positiv	-	-	-	-	-	-	-	-	-
46	ENE	SBLUP 74	Positiv	-	-	-	-	-	-	-	-	-
47	ENE	SBLUP 75	Positiv	-	-	-	-	Positiv	-	-	-	-
48	ENE	SBLUP 76	Positiv	-	-	-	-	Positiv	-	-	-	-
49	FEB	SBLUP 77	Positiv	-	-	-	-	-	-	-	-	-
50	FEB	SBLUP 78	-	-	-	-	-	Positiv	-	-	-	-
51	FEB	SBLUP 79	-	-	-	-	-	Positiv	-	-	-	-
52	FEB	SBLUP 83	Positiv	-	-	-	-	-	-	-	-	-
53	FEB	SBLUP 87	-	-	-	Positiv	-	Positiv	-	-	-	-
54	FEB	SBLUP 91	Positiv	-	-	-	-	Positiv	-	-	-	-
55	FEB	SBLUP 94	Positiv	-	-	-	-	-	-	-	-	-
56	FEB	SBLUP 95	Positiv	-	-	-	-	Positiv	-	-	-	-
57	FEB	SBLUP 98	-	-	-	-	-	Positiv	-	-	-	-
58	FEB	SBLUP 99	Positiv	-	-	-	-	-	-	-	-	-
59	FEB	SBLUP 103	-	-	-	-	-	-	-	-	-	-
60	FEB	SBLUP 106	Positiv	-	-	-	-	Positiv	-	-	-	-
61	FEB	SBLUP 107	Positiv	-	-	-	-	Positiv	-	-	-	-
62	FEB	SBLUP 111	-	-	-	-	-	Positiv	-	-	-	-
63	FEB	SBLUP 112	-	-	-	-	-	Positiv	-	-	-	-
64	FEB	SBLUP 114	Positiv	-	-	-	-	-	-	-	-	-
65	FEB	SBLUP 117	Positiv	-	-	-	-	-	-	-	-	-
66	FEB	SBLUP 120	Positiv	-	-	-	-	Positiv	-	-	-	-
67	FEB	SBLUP 121	-	-	-	Positiv	-	Positiv	-	-	-	-
68	FEB	SBLUP 122	-	-	-	Positiv	-	-	-	-	-	-
69	FEB	SBLUP 123	Positiv	-	-	-	-	-	-	-	-	-
70	FEB	SBLUP 126	Positiv	-	-	-	-	Positiv	-	-	-	-
71	FEB	SBLUP 127	-	-	-	-	-	Positiv	-	-	-	-
72	FEB	SBLUP 128	Positiv	-	-	-	-	-	-	-	-	-
73	FEB	SBLUP 131	-	-	Positiv	-	-	-	-	-	-	-
74	FEB	SBLUP 133	-	-	-	-	-	Positiv	-	-	-	-
75	FEB	SBLUP 134	Positiv	-	-	-	-	Positiv	-	-	-	-
76	FEB	SBLUP 136	Positiv	-	-	-	-	-	-	-	-	-
77	FEB	SBLUP 137	Positiv	-	-	-	-	Positiv	-	-	-	-
78	FEB	SBLUP 139	-	-	-	-	-	Positiv	-	-	-	-
79	FEB	SBLUP 141	-	-	-	-	-	Positiv	-	-	-	-
80	FEB	SBLUP 142	Positiv	-	-	-	-	Positiv	-	-	-	-
81	FEB	SBLUP 146	Positiv	-	-	-	-	-	-	-	-	-
82	FEB	SBLUP 147	Positiv	-	-	-	-	Positiv	-	-	-	-
83	FEB	SBLUP 149	-	-	-	-	-	Positiv	-	-	-	-
84	FEB	SBLUP 151	Positiv	-	-	-	-	-	-	-	-	-
85	FEB	SBLUP 153	-	-	-	-	-	Positiv	-	-	-	-
86	FEB	SBLUP 156	Positiv	-	-	-	-	-	-	-	-	-
87	FEB	SBLUP 158	-	-	-	-	-	Positiv	-	-	-	-
88	FEB	SBLUP 161	Positiv	-	-	-	-	Positiv	-	-	-	-
89	FEB	SBLUP 162	-	-	-	Positiv	-	-	-	-	-	-
90	FEB	SBLUP 163	Positiv	-	-	-	-	Positiv	-	-	-	-
91	FEB	SBLUP 164	Positiv	-	-	-	-	Positiv	-	-	-	-
92	MAR	SBLUP 165	-	-	-	-	-	Positiv	-	-	-	-
93	MAR	SBLUP 167	Positiv	-	-	-	-	-	-	-	-	-
94	MAR	SBLUP 169	Positiv	-	-	-	-	-	-	-	-	-
95	MAR	SBLUP 170	Positiv	-	-	-	-	-	-	-	-	-
96	MAR	SBLUP 175	Positiv	-	-	-	-	-	-	-	-	-
97	MAR	SBLUP 177	Positiv	-	-	-	-	Positiv	-	-	-	-
98	MAR	SBLUP 179	-	-	-	Positiv	-	Positiv	-	-	-	-
99	MAR	SBLUP 180	Positiv	-	-	-	-	-	-	-	-	-
100	MAR	SBLUP 181	Positiv	-	-	-	-	-	-	-	-	-
101	MAR	SBLUP 182	-	-	-	-	-	Positiv	-	-	-	-
102	MAR	SBLUP 183	-	-	-	-	-	Positiv	-	-	-	-
103	MAR	SBLUP 185	Positiv	-	-	-	-	-	-	-	-	-
104	MAR	SBLUP 186	-	-	-	-	-	Positiv	-	-	-	-
105	MAR	SBLUP 187	Positiv	-	-	-	-	Positiv	-	-	-	-
106	MAR	SBLUP 188	Positiv	-	-	-	-	-	-	-	-	-
107	MAR	SBLUP 191	-	-	-	-	-	Positiv	-	-	-	-
108	MAR	SBLUP 195	Positiv	-	-	-	-	-	-	-	-	-
109	MAR	SBLUP 196	Positiv	-	-	-	-	Positiv	-	-	-	-
110	MAR	SBLUP 197	Positiv	-	-	-	-	-	-	-	-	-
111	MAR	SBLUP 198	Positiv	-	-	-	-	Positiv	-	-	-	-
112	MAR	SBLUP 199	-	-	-	-	-	Positiv	-	-	-	-
113	MAR	SBLUP 200	Positiv	-	-	-	-	Positiv	-	-	-	-
114	MAR	SBLUP 202	-	-	-	-	-	-	-	-	-	-
115	MAR	SBLUP 203	-	-	-	-	-	Positiv	-	-	-	-
116	MAR	SBLUP 204	Positiv	-	-	-	-	Positiv	-	-	-	-
117	MAR	SBLUP 205	Positiv	-	-	-	-	-	-	-	-	-
118	MAR	SBLUP 207	Positiv	-	-	Positiv	-	-	-	-	-	-
119	MAR	SBLUP 210	-	-	-	-	-	Positiv	-	-	-	-
120	MAR	SBLUP 213	-	-	-	-	-	Positiv	-	-	-	-
121	MAR	SBLUP 215	Positiv	-	-	-	-	Positiv	-	-	-	-
122	MAR	SBLUP 216	Positiv	-	-	-	-	-	-	-	-	-
123	MAR	SBLUP 217	-	-	-	-	-	Positiv	-	-	-	-
124	MAR	SBLUP 219	Positiv	-	-	-	-	-	-	-	-	-
125	MAR	SBLUP 220	Positiv	-	-	-	-	-	-	-	-	-
126	MAR	SBLUP 222	Positiv	-	-	-	-	Positiv	-	-	-	-
127	MAR	SBLUP 223	-	-	-	-	-	Positiv	-	-	-	-
128	MAR	SBLUP 224	Positiv	-	-	-	-	Positiv	-	-	-	-
129	MAR	SBLUP 228	Positiv	-	-	-	-	-	-	-	-	-
130	MAR	SBLUP 229	-	-	-	Positiv	-	Positiv	-	-	-	-
131	MAR	SBLUP 231	Positiv	-	-	-	-	Positiv	-	-	-	-
132	MAR	SBLUP 233	-	-	-	-	-	-	-	-	-	-
133	MAR	SBLUP 234	Positiv	-	-	-	-	-	-	-	-	-
134	MAR	SBLUP 237	Positiv	-	-	-	-	Positiv	-	-	-	-
135	MAR	SBLUP 242	Positiv	-	-	-	-	-	-	-	-	-
136	MAR	SBLUP 243	Positiv	-	-	-	-	-	-	-	-	-
137	MAR	SBLUP 244	-	-	-	-	-	Positiv	-	-	-	-
138	MAR	SBLUP 245	-	-	-	-	-	Positiv	-	-	-	-
139	MAR	SBLUP 246	Positiv	-	-	-	-	-	-	-	-	-
140	MAR	SBLUP 250	Positiv	-	-	-	-	Positiv	-	-	-	-
141	MAR	SBLUP 251	-	-	-	-	-	Positiv	-	-	-	-
142	MAR	SBLUP 252	Positiv	-	-	-	-	-	-	-	-	-
143	MAR	SBLUP 254	-	-	-	-	-	Positiv	-	-	-	-
144	MAR	SBLUP 256	Positiv	-	-	-	-	-	-	-	-	-
145	MAR	SBLUP 258	Positiv	-	-	-	-	Positiv	-	-	-	-
146	MAR	SBLUP 259	Positiv	-	-	-	-	Positiv	-	-	-	-
147	MAR	SBLUP 260	Positiv	-	-	-	-	Positiv	-	-	-	-
148	MAR	SBLUP 264	-	-	-	Positiv	-	-	-	-	-	-
149	MAR	SBLUP 265	-	-	-	-	-	Positiv	-	-	-	-
150	MAR	SBLUP 266	Positiv	-	-	-	-	Positiv	-	-	-	-
151	MAR	SBLUP 267	Positiv	-	-	-	-	-	-	-	-	-
152	MAR	SBLUP 268	-	-	-	-	-	Positiv	-	-	-	-
153	MAR	SBLUP 269	Positiv	-	-	-	-	Positiv	-	-	-	-
154	ABR	SBLUP 270	Positiv	-	-	-	-	-	-	-	-	-
155	ABR	SBLUP 271	-	-	-	-	-	Positiv	-	-	-	-
156	ABR	SBLUP 272	Positiv	-	-	-	-	-	-	-	-	-
157	ABR	SBLUP 274	Positiv	-	-	-	-	Positiv	-	-	-	-
158	ABR	SBLUP 275	Positiv	-	-	-	-	Positiv	-	-	-	-
159	ABR	SBLUP 276	-	-	-	-	-	Positiv	-	-	-	-
160	ABR	SBLUP 277	Positiv	-	-	-	-	-	-	-	-	-
161	ABR	SBLUP 278	Positiv	-	-	-	-	-	-	-	-	-
162	ABR	SBLUP 279	Positiv	-	-	-	-	Positiv	-	-	-	-
163	ABR	SBLUP 280	-	-	-	-	-	Positiv	-	-	-	-
164	ABR	SBLUP 281	-	-	-	-	-	Positiv	-	-	-	-
165	ABR	SBLUP 282	-	-	-	-	-	-	-	-	-	-
166	ABR	SBLUP 283	Positiv	-	-	-	-	-	-	-	-	-
167	ABR	SBLUP 284	Positiv	-	-	-	-	Positiv	-	-	-	-
168	ABR	SBLUP 285	-	-	-	-	-	-	-	-	-	-
169	ABR	SBLUP 286	Positiv	-	-	-	-	Positiv	-	-	-	-
170	ABR	SBLUP 287	Positiv	-	-	-	-	Positiv	-	-	-	-
171	ABR	SBLUP 288	Positiv	-	-	-	-	-	-	-	-	-
172	ABR	SBLUP 289	Positiv	-	-	-	-	Positiv	-	-	-	-
173	ABR	SBLUP 290	Positiv	-	-	-	-	Positiv	-	-	-	-
174	ABR	SBLUP 291	-	-	-	-	-	Positiv	-	-	-	-
175	ABR	SBLUP 292	Positiv	-	-	-	-	-	-	-	-	-
176	ABR	SBLUP 293	Positiv	-	-	-	-	Positiv	-	-	-	-
177	ABR	SBLUP 294	-	-	-	-	-	Positiv	-	-	-	-
178	ABR	SBLUP 295	Positiv	-	-	-	-	-	-	-	-	-
179	ABR	SBLUP 296	Positiv	-	-	-	-	Positiv	-	-	-	-
180	ABR	SBLUP 297	Positiv	-	-	-	-	Positiv	-	-	-	-
181	ABR	SBLUP 298	Positiv	-	-	-	-	-	-	-	-	-
182	ABR	SBLUP 299	-	-	-	-	-	Positiv	-	-	-	-
183	ABR	SBLUP 300	Positiv	-	-	-	-	Positiv	-	-	-	-
184	ABR	SBLUP 301	Positiv	-	-	-	-	Positiv	-	-	-	-
185	ABR	SBLUP 302	Positiv	-	-	-	-	-	-	-	-	-
186	ABR	SBLUP 303	-	-	-	-	-	Positiv	-	-	-	-
187	ABR	SBLUP 304	Positiv	-	-	-	-	-	-	-	-	-
188	ABR	SBLUP 305	Positiv	-	-	-	-	Positiv	-	-	-	-
189	ABR	SBLUP 306	Positiv	-	-	-	-	-	-	-	-	-
190	ABR	SBLUP 307	Positiv	-	-	-	-	Positiv	-	-	-	-
191	ABR	SBLUP 308	-	-	-	-	-	Positiv	-	-	-	-
192	ABR	SBLUP 309	Positiv	-	-	-	-	-	-	-	-	-
193	ABR	SBLUP 310	Positiv	-	-	-	-	-	-	-	-	-
194	ABR	SBLUP 311	Positiv	-	-	-	-	Positiv	-	-	-	-
195	ABR	SBLUP 312	-	-	-	-	-	Positiv	-	-	-	-
196	ABR	SBLUP 313	-	-	-	-	-	Positiv	-	-	-	-
197	ABR	SBLUP 314	Positiv	-	-	-	-	-	-	-	-	-
198	ABR	SBLUP 316	Positiv	-	-	-	-	Positiv	-	-	-	-
199	ABR	SBLUP 317	Positiv	-	-	-	-	-	-	-	-	-
200	ABR	SBLUP 318	Positiv	-	-	-	-	-	-	-	-	-
201	ABR	SBLUP 319	-	-	-	-	-	Positiv	-	-	-	-
202	ABR	SBLUP 320	Positiv	-	-	-	-	Positiv	-	-	-	-
203	ABR	SBLUP 321	Positiv	-	-	-	-	Positiv	-	-	-	-
204	ABR	SBLUP 322	Positiv	-	-	-	-	-	-	-	-	-
205	ABR	SBLUP 323	Positiv	-	-	-	-	Positiv	-	-	-	-
206	ABR	SBLUP 324	-	-	-	-	-	Positiv	-	-	-	-
207	ABR	SBLUP 325	Positiv	-	-	-	-	Positiv	-	-	-	-
208	ABR	SBLUP 326	Positiv	-	-	-	-	-	-	-	-	-
209	ABR	SBLUP 327	-	-	-	-	-	Positiv	-	-	-	-
210	ABR	SBLUP 328	-	-	Positiv	-	-	-	-	-	-	-
211	ABR	SBLUP 329	Positiv	-	-	-	-	-	-	-	-	-
212	ABR	SBLUP 330	Positiv	-	-	-	-	-	-	-	-	-
213	ABR	SBLUP 331	-	-	-	-	-	Positiv	-	-	-	-
214	ABR	SBLUP 332	-	-	-	-	-	Positiv	-	-	-	-
215	ABR	SBLUP 333	-	-	-	-	-	Positiv	-	-	-	-
216	ABR	SBLUP 334	Positiv	-	-	-	-	-	-	-	-	-
217	ABR	SBLUP 335	Positiv	-	-	-	-	Positiv	-	-	-	-
218	ABR	SBLUP 336	Positiv	-	-	-	-	Positiv	-	-	-	-
219	ABR	SBLUP 337	-	-	-	-	Positiv	-	-	-	-	-
220	ABR	SBLUP 338	-	-	-	-	-	Positiv	-	-	-	-
221	ABR	SBLUP 339	Positiv	-	-	-	-	-	-	-	-	-
222	ABR	SBLUP 340	Positiv	-	-	-	-	-	-	-	-	-
223	ABR	SBLUP 341	Positiv	-	-	-	-	-	-	-	-	-
224	ABR	SBLUP 342	Positiv	-	-	-	-	Positiv	-	-	-	-
225	ABR	SBLUP 343	-	-	-	-	-	Positiv	-	-	-	-
226	ABR	SBLUP 344	Positiv	-	-	-	-	-	-	-	-	-
227	ABR	SBLUP 345	Positiv	-	-	-	-	-	-	-	-	-
228	ABR	SBLUP 346	Positiv	-	-	-	-	-	-	-	-	-
229	ABR	SBLUP 347	Positiv	-	-	-	-	Positiv	-	-	-	-
230	ABR	SBLUP 348	Positiv	-	-	-	-	Positiv	-	-	-	-
231	ABR	SBLUP 349	-	-	-	-	-	Positiv	-	-	-	-
232	ABR	SBLUP 350	-	-	-	-	-	Positiv	-	-	-	-
233	ABR	SBLUP 351	Positiv	-	-	-	-	-	-	-	-	-
234	ABR	SBLUP 352	Positiv	-	-	-	-	-	-	-	-	-
235	ABR	SBLUP 353	Positiv	-	-	-	-	Positiv	-	-	-	-
236	ABR	SBLUP 354	-	-	-	-	-	Positiv	-	-	-	-
237	ABR	SBLUP 356	-	-	-	Positiv	-	Positiv	-	-	-	-
238	ABR	SBLUP 357	Positiv	-	-	-	-	-	-	-	-	-
239	ABR	SBLUP 358	Positiv	-	-	-	-	-	-	-	-	-
240	ABR	SBLUP 359	-	-	-	-	-	Positiv	-	-	-	-
241	ABR	SBLUP 360	-	-	-	-	-	Positiv	-	-	-	-
242	ABR	SBLUP 361	Positiv	-	-	-	-	Positiv	-	-	-	-
243	ABR	SBLUP 362	Positiv	-	-	-	-	-	-	-	-	-
244	ABR	SBLUP 363	Positiv	-	-	-	-	-	-	-	-	-
245	ABR	SBLUP 364	Positiv	-	-	-	-	Positiv	-	-	-	-
246	ABR	SBLUP 365	-	-	-	-	-	Positiv	-	-	-	-
247	ABR	SBLUP 366	-	-	-	-	-	-	Positiv	-	-	-
248	ABR	SBLUP 367	Positiv	-	-	-	-	Positiv	-	-	-	-
249	ABR	SBLUP 368	Positiv	-	-	-	-	Positiv	-	-	-	-
250	ABR	SBLUP 369	Positiv	-	-	-	-	Positiv	-	-	-	-
251	ABR	SBLUP 370	Positiv	-	-	-	-	-	-	-	-	-
252	ABR	SBLUP 371	-	-	-	Positiv	-	-	-	-	-	-
253	ABR	SBLUP 372	-	-	-	-	-	Positiv	-	-	-	-
254	ABR	SBLUP 373	Positiv	-	-	-	-	-	-	-	-	-
255	ABR	SBLUP 374	Positiv	-	-	-	-	Positiv	-	-	-	-
256	ABR	SBLUP 375	Positiv	-	-	-	-	Positiv	-	-	-	-
257	ABR	SBLUP 376	Positiv	-	-	-	-	Positiv	-	-	-	-
258	ABR	SBLUP 377	-	-	-	-	-	Positiv	-	-	-	-
259	ABR	SBLUP 378	Positiv	-	-	-	-	-	-	-	-	-
260	ABR	SBLUP 379	Positiv	-	-	-	-	Positiv	-	-	-	-
261	ABR	SBLUP 380	Positiv	-	-	-	-	Positiv	-	-	-	-
262	ABR	SBLUP 381	Positiv	-	-	-	-	Positiv	-	-	-	-
263	ABR	SBLUP 382	Positiv	-	-	-	-	-	-	-	-	-
264	ABR	SBLUP 383	Positiv	-	-	-	-	-	-	-	-	-
265	ABR	SBLUP 384	-	-	-	-	-	Positiv	-	-	-	-
266	ABR	SBLUP 385	-	-	-	-	-	Positiv	-	-	-	-
267	ABR	SBLUP 386	Positiv	-	-	-	-	Positiv	-	-	-	-
268	ABR	SBLUP 387	Positiv	-	-	-	-	-	-	-	-	-
269	ABR	SBLUP 388	Positiv	-	-	-	-	Positiv	-	-	-	-
270	ABR	SBLUP 389	-	-	-	-	-	Positiv	-	-	-	-
271	ABR	SBLUP 390	-	-	-	-	-	Positiv	-	-	-	-
272	ABR	SBLUP 391	Positiv	-	-	-	-	-	-	-	-	-
273	ABR	SBLUP 392	-	-	-	-	-	-	-	-	-	-
274	ABR	SBLUP 393	-	-	-	-	-	Positiv	-	-	-	-
275	ABR	SBLUP 394	Positiv	-	-	-	-	Positiv	-	-	-	-
276	ABR	SBLUP 395	Positiv	-	-	-	-	-	-	-	-	-
277	ABR	SBLUP 396	-	-	-	-	-	Positiv	-	-	-	-
278	ABR	SBLUP 397	-	-	-	-	-	Positiv	-	-	-	-
279	ABR	SBLUP 398	Positiv	-	-	-	-	Positiv	-	-	-	-
280	ABR	SBLUP 399	Positiv	-	-	-	-	-	-	-	-	-
281	ABR	SBLUP 400	-	-	Positiv	-	-	-	-	-	-	-
282	ABR	SBLUP 401	-	-	-	-	-	Positiv	-	-	-	-
283	ABR	SBLUP 402	Positiv	-	-	-	-	-	-	-	-	-
284	ABR	SBLUP 403	Positiv	-	-	-	-	Positiv	-	-	-	-
285	ABR	SBLUP 404	Positiv	-	-	-	-	-	-	-	-	-
286	ABR	SBLUP 405	Positiv	-	-	-	-	-	-	-	-	-
287	ABR	SBLUP 406	-	-	-	-	-	Positiv	-	-	-	-
288	ABR	SBLUP 407	-	-	-	-	-	Positiv	-	-	-	-
289	ABR	SBLUP 408	Positiv	-	-	-	-	Positiv	-	-	-	-
290	ABR	SBLUP 409	Positiv	-	-	-	-	-	-	-	-	-
291	ABR	SBLUP 410	-	-	-	-	-	Positiv	-	-	-	-
292	ABR	SBLUP 411	Positiv	-	-	-	-	-	-	-	-	-
293	ABR	SBLUP 413	Positiv	-	-	-	-	-	-	-	-	-
294	ABR	SBLUP 414	Positiv	-	-	-	-	Positiv	-	-	-	-
295	ABR	SBLUP 415	-	-	-	-	-	Positiv	-	-	-	-
296	MAY	SBLUP 416	Positiv	-	-	-	-	-	-	-	-	-
297	MAY	SBLUP 417	-	-	-	-	-	-	-	-	-	-
298	MAY	SBLUP 418	Positiv	-	-	-	-	Positiv	-	-	-	-
299	MAY	SBLUP 419	Positiv	-	-	-	-	Positiv	-	-	-	-
300	MAY	SBLUP 420	Positiv	-	-	-	-	Positiv	-	-	-	-
301	MAY	SBLUP 421	Positiv	-	-	-	-	-	-	-	-	-
302	MAY	SBLUP 422	Positiv	-	-	-	-	Positiv	-	-	-	-
303	MAY	SBLUP 423	Positiv	-	-	-	-	-	-	-	-	-
304	MAY	SBLUP 424	Positiv	-	-	-	-	-	-	-	-	-
305	MAY	SBLUP 425	-	-	-	-	-	Positiv	-	-	-	-
306	MAY	SBLUP 426	Positiv	-	-	-	-	Positiv	-	-	-	-
307	MAY	SBLUP 427	-	-	-	-	-	Positiv	-	-	-	-
308	MAY	SBLUP 428	Positiv	-	-	-	-	-	-	-	-	-
309	MAY	SBLUP 429	-	-	-	Positiv	-	-	-	-	-	-
310	MAY	SBLUP 430	Positiv	-	-	-	-	-	-	-	-	-
311	MAY	SBLUP 431	-	-	-	-	-	Positiv	-	-	-	-
312	MAY	SBLUP 432	Positiv	-	-	-	-	Positiv	-	-	-	-
313	MAY	SBLUP 433	-	-	-	-	-	Positiv	-	-	-	-
314	MAY	SBLUP 434	Positiv	-	-	-	-	-	-	-	-	-
315	MAY	SBLUP 435	Positiv	-	-	-	-	-	-	-	-	-
316	MAY	SBLUP 436	Positiv	-	-	-	Positiv	-	-	-	-	-
317	MAY	SBLUP 437	-	-	-	-	-	Positiv	-	-	-	-
318	MAY	SBLUP 438	Positiv	-	-	-	-	-	-	-	-	-
319	MAY	SBLUP 439	Positiv	-	-	-	-	-	-	-	-	-
320	MAY	SBLUP 440	-	-	-	-	-	Positiv	-	-	-	-
321	MAY	SBLUP 441	-	-	-	-	-	Positiv	-	-	-	-
322	MAY	SBLUP 442	Positiv	-	-	-	-	Positiv	-	-	-	-
323	MAY	SBLUP 443	Positiv	-	-	-	-	-	-	-	-	-
324	MAY	SBLUP 444	Positiv	-	-	-	-	-	-	-	-	-
325	MAY	SBLUP 445	-	-	-	-	-	Positiv	-	-	-	-
326	MAY	SBLUP 446	Positiv	-	-	-	-	Positiv	-	-	-	-
327	MAY	SBLUP 447	Positiv	-	-	-	-	-	-	-	-	-
328	MAY	SBLUP 448	Positiv	-	-	-	-	-	-	-	-	-
329	MAY	SBLUP 449	-	-	-	-	-	Positiv	-	-	-	-
330	MAY	SBLUP 450	-	-	-	-	-	Positiv	-	-	-	-
331	MAY	SBLUP 451	Positiv	-	-	-	-	-	-	-	-	-
332	MAY	SBLUP 452	Positiv	-	-	-	-	-	-	-	-	-
333	MAY	SBLUP 453	-	-	-	-	-	Positiv	-	-	-	-
334	MAY	SBLUP 455	Positiv	-	-	-	-	Positiv	-	-	-	-
335	MAY	SBLUP 456	Positiv	-	-	-	-	-	-	-	-	-
336	MAY	SBLUP 457	-	-	-	-	-	Positiv	-	-	-	-
337	MAY	SBLUP 458	Positiv	-	-	-	-	Positiv	-	-	-	-
338	MAY	SBLUP 459	Positiv	-	-	-	-	Positiv	-	-	-	-
339	MAY	SBLUP 460	-	-	-	-	-	Positiv	-	-	-	-
340	MAY	SBLUP 461	Positiv	-	-	-	-	-	-	-	-	-
341	MAY	SBLUP 462	Positiv	-	-	-	-	-	-	-	-	-
342	MAY	SBLUP 463	-	-	-	-	-	Positiv	-	-	-	-
343	MAY	SBLUP 464	Positiv	-	-	-	-	Positiv	-	-	-	-
344	MAY	SBLUP 465	-	-	-	-	-	Positiv	-	-	-	-
345	MAY	SBLUP 466	Positiv	-	-	-	-	-	-	-	-	-
346	MAY	SBLUP 467	Positiv	-	-	-	-	-	-	-	-	-
347	MAY	SBLUP 468	-	-	-	-	-	Positiv	-	-	-	-
348	MAY	SBLUP 469	-	-	-	-	-	Positiv	-	-	-	-
349	MAY	SBLUP 470	Positiv	-	-	-	-	-	-	-	-	-
350	MAY	SBLUP 471	Positiv	-	-	-	-	-	-	-	-	-
351	MAY	SBLUP 472	Positiv	-	-	-	-	-	-	-	-	-
352	MAY	SBLUP 473	-	-	-	-	-	Positiv	-	-	-	-
353	MAY	SBLUP 474	-	-	-	-	-	Positiv	-	-	-	-
354	MAY	SBLUP 475	Positiv	-	-	-	-	-	-	-	-	-
355	MAY	SBLUP 476	Positiv	-	-	-	-	Positiv	-	-	-	-
356	MAY	SBLUP 477	-	-	-	-	-	Positiv	-	-	-	-
357	MAY	SBLUP 478	Positiv	-	-	-	-	Positiv	-	-	-	-
358	MAY	SBLUP 479	Positiv	-	-	-	-	Positiv	-	-	-	-
359	MAY	SBLUP 480	-	-	-	-	-	Positiv	-	-	-	-
360	MAY	SBLUP 481	Positiv	-	-	-	-	-	-	-	-	-
361	MAY	SBLUP 483	-	-	Positiv	-	-	Positiv	-	-	-	-
362	MAY	SBLUP 484	-	-	-	-	-	Positiv	-	-	-	-
363	MAY	SBLUP 485	Positiv	-	-	-	-	-	-	-	-	-
364	MAY	SBLUP 486	Positiv	-	-	-	-	Positiv	-	-	-	-
365	MAY	SBLUP 487	Positiv	-	-	-	-	Positiv	-	-	-	-
366	MAY	SBLUP 488	-	-	-	-	-	Positiv	-	-	-	-
367	MAY	SBLUP 489	Positiv	-	-	-	-	-	-	-	-	-
368	MAY	SBLUP 490	Positiv	-	-	-	-	Positiv	-	-	-	-
369	MAY	SBLUP 491	-	-	-	-	-	Positiv	-	-	-	-
370	MAY	SBLUP 492	Positiv	-	-	-	-	-	-	-	-	-
371	MAY	SBLUP 493	-	-	-	-	-	Positiv	-	-	-	-
372	MAY	SBLUP 494	Positiv	-	-	-	-	-	-	-	-	-
373	MAY	SBLUP 495	-	-	-	-	-	Positiv	-	-	-	-
374	MAY	SBLUP 496	Positiv	-	-	-	-	Positiv	-	-	-	-
375	MAY	SBLUP 497	Positiv	-	-	-	-	-	-	-	-	-
376	MAY	SBLUP 498	Positiv	-	-	-	-	-	-	-	-	-
377	MAY	SBLUP 499	-	-	-	-	-	Positiv	-	-	-	-
378	MAY	SBLUP 500	Positiv	-	-	-	-	Positiv	-	-	-	-
379	MAY	SBLUP 501	Positiv	-	-	-	-	Positiv	-	-	-	-
380	MAY	SBLUP 502	Positiv	-	-	-	-	-	-	-	-	-
381	MAY	SBLUP 503	-	-	-	-	-	Positiv	-	-	-	-
382	MAY	SBLUP 504	Positiv	-	-	-	-	-	-	-	-	-
383	MAY	SBLUP 505	-	-	-	-	-	Positiv	-	-	-	-
384	MAY	SBLUP 506	Positiv	-	-	-	-	-	-	-	-	-
385	MAY	SBLUP 507	Positiv	-	-	-	-	-	-	-	-	-
386	MAY	SBLUP 508	-	-	Positiv	-	-	Positiv	-	-	-	-
387	MAY	SBLUP 509	Positiv	-	-	-	-	Positiv	-	-	-	-
388	MAY	SBLUP 510	-	-	-	-	-	Positiv	-	-	-	-
389	MAY	SBLUP 511	Positiv	-	-	-	-	-	-	-	-	-
390	MAY	SBLUP 512	Positiv	-	-	-	-	-	-	-	-	-
391	MAY	SBLUP 513	Positiv	-	-	-	-	-	-	-	-	-
392	MAY	SBLUP 514	Positiv	-	-	-	-	Positiv	-	-	-	-
393	MAY	SBLUP 515	Positiv	-	-	-	-	Positiv	-	-	-	-
394	MAY	SBLUP 516	Positiv	-	-	-	-	-	-	-	-	-
395	MAY	SBLUP 517	Positiv	-	-	-	-	-	-	-	-	-
396	MAY	SBLUP 518	-	-	-	-	-	Positiv	-	-	-	-
397	MAY	SBLUP 519	Positiv	-	-	-	-	Positiv	-	-	-	-
398	MAY	SBLUP 520	Positiv	-	-	-	-	-	-	-	-	-
399	MAY	SBLUP 521	Positiv	-	-	-	-	-	-	-	-	-
400	MAY	SBLUP 522	-	-	-	-	-	Positiv	-	-	-	-
401	MAY	SBLUP 523	Positiv	-	-	-	-	Positiv	-	-	-	-
402	MAY	SBLUP 524	-	-	-	-	-	Positiv	-	-	-	-
403	MAY	SBLUP 525	Positiv	-	-	-	-	-	-	-	-	-
404	MAY	SBLUP 526	Positiv	-	-	-	-	-	-	-	-	-
405	MAY	SBLUP 527	-	-	-	-	-	Positiv	-	-	-	-
406	MAY	SBLUP 528	-	-	-	-	-	Positiv	-	-	-	-
407	MAY	SBLUP 529	Positiv	-	-	-	-	-	-	-	-	-
408	MAY	SBLUP 530	Positiv	-	-	-	-	-	-	-	-	-
409	MAY	SBLUP 531	Positiv	-	-	-	-	-	-	-	-	-
410	MAY	SBLUP 532	-	-	-	-	-	Positiv	-	-	-	-
411	MAY	SBLUP 533	-	-	-	-	-	Positiv	-	-	-	-
412	MAY	SBLUP 534	Positiv	-	-	-	-	Positiv	-	-	-	-
413	MAY	SBLUP 535	Positiv	-	-	-	-	-	-	-	-	-
414	MAY	SBLUP 536	Positiv	-	-	-	-	-	-	-	-	-
415	MAY	SBLUP 537	-	-	-	-	-	Positiv	-	-	-	-
416	MAY	SBLUP 538	-	-	-	-	-	Positiv	-	-	-	-
417	MAY	SBLUP 539	Positiv	-	-	-	-	Positiv	-	-	-	-
418	MAY	SBLUP 540	Positiv	-	-	-	-	-	-	-	-	-
419	MAY	SBLUP 541	-	-	-	-	-	Positiv	-	-	-	-
420	MAY	SBLUP 542	Positiv	-	-	-	-	-	-	-	-	-
421	MAY	SBLUP 543	Positiv	-	-	-	-	Positiv	-	-	-	-
422	MAY	SBLUP 544	Positiv	-	-	-	-	Positiv	-	-	-	-
423	MAY	SBLUP 545	Positiv	-	-	-	-	-	-	-	-	-
424	MAY	SBLUP 546	Positiv	-	-	-	-	-	-	-	-	-
425	MAY	SBLUP 547	Positiv	-	-	-	-	Positiv	-	-	-	-
426	MAY	SBLUP 548	-	-	-	-	-	-	-	-	-	-
427	MAY	SBLUP 549	Positiv	-	-	-	-	-	-	-	-	-
428	MAY	SBLUP 550	Positiv	-	-	-	-	-	-	-	-	-
429	MAY	SBLUP 551	-	-	-	Positiv	-	Positiv	-	-	-	-
430	MAY	SBLUP 552	-	-	-	-	-	Positiv	-	-	-	-
431	MAY	SBLUP 553	Positiv	-	-	-	-	-	-	-	-	-
432	MAY	SBLUP 554	Positiv	-	-	-	-	-	-	-	-	-
433	MAY	SBLUP 555	Positiv	-	-	-	-	Positiv	-	-	-	-
434	MAY	SBLUP 556	-	-	-	-	-	Positiv	-	-	-	-
435	MAY	SBLUP 557	-	-	-	-	-	Positiv	-	-	-	-
436	MAY	SBLUP 558	Positiv	-	-	-	-	Positiv	-	-	-	-
437	MAY	SBLUP 559	Positiv	-	-	-	-	Positiv	-	-	-	-
438	MAY	SBLUP 560	Positiv	-	-	-	-	Positiv	-	-	-	-
439	MAY	SBLUP 561	Positiv	-	-	-	-	-	-	-	-	-
440	MAY	SBLUP 562	Positiv	-	-	-	-	-	-	-	-	-
441	MAY	SBLUP 563	-	-	-	-	-	Positiv	-	-	-	-
442	MAY	SBLUP 564	Positiv	-	-	-	-	-	-	-	-	-
443	MAY	SBLUP 565	Positiv	-	-	-	-	-	-	-	-	-
444	MAY	SBLUP 566	-	-	-	-	-	Positiv	-	-	-	-
445	MAY	SBLUP 567	Positiv	-	-	-	-	-	-	-	-	-
446	MAY	SBLUP 568	Positiv	-	-	-	-	-	-	-	-	-
447	MAY	SBLUP 569	Positiv	-	-	-	-	Positiv	-	-	-	-
448	MAY	SBLUP 570	-	-	-	-	-	Positiv	-	-	-	-
449	MAY	SBLUP 571	Positiv	-	-	-	-	-	-	-	-	-
450	MAY	SBLUP 572	-	-	-	-	-	Positiv	-	-	-	-
451	MAY	SBLUP 573	-	-	-	-	-	Positiv	-	-	-	-
452	MAY	SBLUP 574	Positiv	-	-	-	-	-	-	-	-	-
453	MAY	SBLUP 575	-	-	-	-	-	Positiv	-	-	-	-
454	MAY	SBLUP 576	-	-	-	-	-	Positiv	-	-	-	-
455	MAY	SBLUP 577	Positiv	-	-	-	-	-	-	-	-	-
456	MAY	SBLUP 578	Positiv	-	-	-	-	Positiv	-	-	-	-
457	MAY	SBLUP 579	Positiv	-	-	-	-	Positiv	-	-	-	-
458	MAY	SBLUP 580	-	-	-	-	-	Positiv	-	-	-	-
459	MAY	SBLUP 581	Positiv	-	-	-	-	-	-	-	-	-
460	MAY	SBLUP 582	Positiv	-	-	-	-	Positiv	-	-	-	-
461	MAY	SBLUP 583	Positiv	-	-	-	-	-	-	-	-	-
462	MAY	SBLUP 584	-	-	-	-	-	Positiv	-	-	-	-
463	MAY	SBLUP 585	-	-	-	-	-	Positiv	-	-	-	-
464	MAY	SBLUP 586	Positiv	-	-	-	-	-	-	-	-	-
465	MAY	SBLUP 587	Positiv	-	-	-	-	-	-	-	-	-
466	MAY	SBLUP 588	-	-	-	-	-	Positiv	-	-	-	-
467	MAY	SBLUP 589	Positiv	-	-	-	-	-	-	-	-	-
468	MAY	SBLUP 590	Positiv	-	-	-	-	-	-	-	-	-
469	MAY	SBLUP 591	Positiv	-	-	-	-	-	-	-	-	-
470	MAY	SBLUP 592	Positiv	-	-	-	-	Positiv	-	-	-	-
471	MAY	SBLUP 593	-	-	-	-	-	Positiv	-	-	-	-
472	MAY	SBLUP 594	Positiv	-	-	-	-	-	-	-	-	-
473	MAY	SBLUP 595	Positiv	-	-	-	-	-	-	-	-	-
474	MAY	SBLUP 596	-	-	-	-	-	Positiv	-	-	-	-
475	MAY	SBLUP 597	-	-	-	-	-	Positiv	-	-	-	-
476	MAY	SBLUP 598	Positiv	-	-	-	-	Positiv	-	-	-	-
477	MAY	SBLUP 599	Positiv	-	-	-	-	Positiv	-	-	-	-
478	MAY	SBLUP 600	Positiv	-	-	-	-	-	-	-	-	-
479	MAY	SBLUP 601	Positiv	-	-	-	-	Positiv	-	-	-	-
480	MAY	SBLUP 602	Positiv	-	-	-	-	-	-	-	-	-
481	MAY	SBLUP 603	-	-	-	-	-	Positiv	-	-	-	-
482	MAY	SBLUP 604	Positiv	-	-	-	-	Positiv	-	-	-	-
483	MAY	SBLUP 605	Positiv	-	-	-	-	-	-	-	-	-
484	MAY	SBLUP 606	Positiv	-	-	-	-	Positiv	-	-	-	-
485	MAY	SBLUP 607	Positiv	-	-	-	-	-	-	-	-	-
486	MAY	SBLUP 608	Positiv	-	-	-	-	Positiv	-	-	-	-
487	MAY	SBLUP 609	Positiv	-	-	-	-	Positiv	-	-	-	-
488	MAY	SBLUP 610	Positiv	-	-	-	-	Positiv	-	-	-	-
489	MAY	SBLUP 611	Positiv	-	-	-	-	Positiv	-	-	-	-
490	MAY	SBLUP 612	-	-	-	-	-	-	-	-	-	-
491	MAY	SBLUP 613	Positiv	-	-	-	-	Positiv	-	-	-	-
492	MAY	SBLUP 614	Positiv	-	-	-	-	-	-	-	-	-
493	MAY	SBLUP 615	Positiv	-	-	-	-	Positiv	-	-	-	-
494	MAY	SBLUP 616	Positiv	-	-	-	-	Positiv	-	-	-	-
495	MAY	SBLUP 617	-	-	-	-	Positiv	-	-	-	-	-
496	MAY	SBLUP 618	-	-	-	-	-	Positiv	-	-	-	-
497	MAY	SBLUP 619	Positiv	-	-	-	-	Positiv	-	-	-	-
498	MAY	SBLUP 620	-	-	-	-	-	Positiv	-	-	-	-
499	MAY	SBLUP 621	Positiv	-	-	-	-	-	-	-	-	-
500	MAY	SBLUP 622	Positiv	-	-	-	-	-	-	-	-	-
501	MAY	SBLUP 623	-	-	-	-	-	Positiv	-	-	-	-
502	MAY	SBLUP 624	Positiv	-	-	-	-	Positiv	-	-	-	-
503	MAY	SBLUP 625	Positiv	-	-	-	-	-	-	-	-	-
504	MAY	SBLUP 626	Positiv	-	-	-	-	-	-	-	-	-
505	MAY	SBLUP 627	-	-	-	-	-	Positiv	-	-	-	-
506	MAY	SBLUP 628	-	-	-	-	-	Positiv	-	-	-	-
507	MAY	SBLUP 629	Positiv	-	-	-	-	Positiv	-	-	-	-
508	MAY	SBLUP 630	Positiv	-	-	-	-	Positiv	-	-	-	-
509	MAY	SBLUP 631	Positiv	-	-	-	-	-	-	-	-	-
510	MAY	SBLUP 632	-	-	-	-	-	Positiv	-	-	-	-
511	MAY	SBLUP 633	-	-	-	-	-	Positiv	-	-	-	-
512	MAY	SBLUP 634	Positiv	-	-	-	-	-	-	-	-	-
513	MAY	SBLUP 635	Positiv	-	-	-	-	-	-	-	-	-
514	MAY	SBLUP 636	-	-	-	-	-	Positiv	-	-	-	-
515	MAY	SBLUP 637	Positiv	-	-	-	-	Positiv	-	-	-	-
516	MAY	SBLUP 638	-	-	-	-	-	Positiv	-	-	-	-
517	MAY	SBLUP 639	Positiv	-	-	-	-	-	-	-	-	-
518	MAY	SBLUP 640	Positiv	-	-	-	-	-	-	-	-	-
519	MAY	SBLUP 641	Positiv	-	-	-	-	-	-	-	-	-
520	MAY	SBLUP 642	-	-	-	-	-	Positiv	-	-	-	-
521	MAY	SBLUP 643	Positiv	-	-	-	-	Positiv	-	-	-	-
522	MAY	SBLUP 644	Positiv	-	-	-	-	-	-	-	-	-
523	MAY	SBLUP 645	Positiv	-	-	-	-	-	-	-	-	-
524	MAY	SBLUP 646	Positiv	-	-	-	-	-	-	-	-	-
525	MAY	SBLUP 647	-	-	-	Positiv	Positiv	Positiv	-	-	-	-
526	MAY	SBLUP 648	Positiv	-	-	-	-	Positiv	-	-	-	-
527	MAY	SBLUP 649	Positiv	-	-	-	-	-	-	-	-	-
528	MAY	SBLUP 650	Positiv	-	-	-	-	-	-	-	-	-
529	MAY	SBLUP 651	-	-	-	-	-	Positiv	-	-	-	-
530	JUN	SBLUP 652	Positiv	-	-	-	-	-	-	-	-	-
531	JUN	SBLUP 653	Positiv	-	-	-	-	Positiv	-	-	-	-
532	JUN	SBLUP 654	Positiv	-	-	-	-	-	-	-	-	-
533	JUN	SBLUP 655	Positiv	-	-	-	-	-	-	-	-	-
534	JUN	SBLUP 656	-	-	-	-	-	Positiv	-	-	-	-
535	JUN	SBLUP 657	-	-	-	-	-	Positiv	-	-	-	-
536	JUN	SBLUP 658	Positiv	-	-	-	-	-	-	-	-	-
537	JUN	SBLUP 659	Positiv	-	-	-	-	-	-	-	-	-
538	JUN	SBLUP 660	-	-	-	-	-	Positiv	-	-	-	-
539	JUN	SBLUP 661	-	-	-	-	-	Positiv	-	-	-	-
540	JUN	SBLUP 662	Positiv	-	-	-	-	-	-	-	-	-
541	JUN	SBLUP 663	Positiv	-	-	-	-	-	-	-	-	-
542	JUN	SBLUP 664	Positiv	-	-	-	-	Positiv	-	-	-	-
543	JUN	SBLUP 665	Positiv	-	-	-	-	-	-	-	-	-
544	JUN	SBLUP 666	Positiv	-	-	-	-	-	-	-	-	-
545	JUN	SBLUP 667	-	-	-	-	-	-	-	-	-	-
546	JUN	SBLUP 668	Positiv	-	-	-	-	Positiv	-	-	-	-
547	JUN	SBLUP 669	Positiv	-	-	-	-	-	-	-	-	-
548	JUN	SBLUP 670	Positiv	-	-	-	-	Positiv	-	-	-	-
549	JUN	SBLUP 671	Positiv	-	-	-	-	-	-	-	-	-
550	JUN	SBLUP 672	Positiv	-	-	-	-	-	-	-	-	-
551	JUN	SBLUP 673	-	-	Positiv	-	-	Positiv	-	-	-	-
552	JUN	SBLUP 674	Positiv	-	-	-	-	-	-	-	-	-
553	JUN	SBLUP 675	Positiv	-	-	-	-	Positiv	-	-	-	-
554	JUN	SBLUP 676	Positiv	-	-	-	-	Positiv	-	-	-	-
555	JUN	SBLUP 677	Positiv	-	-	-	-	-	-	-	-	-
556	JUN	SBLUP 678	-	-	Positiv	-	-	-	-	-	-	-
557	JUN	SBLUP 679	Positiv	-	-	-	-	Positiv	-	-	-	-
558	JUN	SBLUP 680	Positiv	-	-	-	-	-	-	-	-	-
559	JUN	SBLUP 681	Positiv	-	-	-	-	-	-	-	-	-
560	JUN	SBLUP 682	-	-	-	-	-	Positiv	-	-	-	-
561	JUN	SBLUP 683	-	-	-	-	-	Positiv	-	-	-	-
562	JUN	SBLUP 684	Positiv	-	-	-	-	-	-	-	-	-
563	JUN	SBLUP 685	Positiv	-	-	-	-	Positiv	-	-	-	-
564	JUN	SBLUP 686	-	-	-	-	-	Positiv	-	-	-	-
565	JUN	SBLUP 687	Positiv	-	-	-	-	-	-	-	-	-
566	JUN	SBLUP 688	Positiv	-	-	-	-	Positiv	-	-	-	-
567	JUN	SBLUP 689	Positiv	-	-	-	-	-	-	-	-	-
568	JUN	SBLUP 690	Positiv	-	-	-	-	-	-	-	-	-
569	JUN	SBLUP 691	-	-	-	-	-	Positiv	-	-	-	-
570	JUN	SBLUP 692	-	-	-	-	-	Positiv	-	-	-	-
571	JUN	SBLUP 693	Positiv	-	-	-	-	Positiv	-	-	-	-
572	JUN	SBLUP 694	Positiv	-	-	-	-	-	-	-	-	-
573	JUN	SBLUP 695	-	-	-	-	-	Positiv	-	-	-	-
574	JUN	SBLUP 696	Positiv	-	-	-	-	Positiv	-	-	-	-
575	JUN	SBLUP 697	-	-	-	-	-	Positiv	-	-	-	-
576	JUN	SBLUP 698	Positiv	-	-	-	-	Positiv	-	-	-	-
577	JUN	SBLUP 699	Positiv	-	-	-	-	-	-	-	-	-
578	JUN	SBLUP 700	Positiv	-	-	-	-	-	-	-	-	-
579	JUN	SBLUP 701	Positiv	-	-	-	-	Positiv	-	-	-	-
580	JUN	SBLUP 702	Positiv	-	-	-	-	Positiv	-	-	-	-
581	JUN	SBLUP 703	Positiv	-	-	-	-	-	-	-	-	-
582	JUN	SBLUP 704	Positiv	-	-	-	-	Positiv	-	-	-	-
583	JUN	SBLUP 705	Positiv	-	-	-	-	-	-	-	-	-
584	JUN	SBLUP 706	-	-	-	-	-	Positiv	-	-	-	-
585	JUN	SBLUP 707	-	-	-	-	-	Positiv	-	-	-	-
586	JUN	SBLUP 708	Positiv	-	-	-	-	-	-	-	-	-
587	JUN	SBLUP 709	Positiv	-	-	-	-	-	-	-	-	-
588	JUN	SBLUP 710	-	-	-	-	-	Positiv	-	-	-	-
589	JUN	SBLUP 711	Positiv	-	-	-	-	Positiv	-	-	-	-
590	JUN	SBLUP 712	-	-	-	-	-	-	-	-	-	-
591	JUN	SBLUP 713	Positiv	-	-	-	-	-	-	-	-	-
592	JUN	SBLUP 714	Positiv	-	-	-	-	Positiv	-	-	-	-
593	JUN	SBLUP 715	Positiv	-	-	-	-	-	-	-	-	-
594	JUN	SBLUP 716	-	-	-	-	-	Positiv	-	-	-	-
595	JUN	SBLUP 717	Positiv	-	-	-	-	-	-	-	-	-
596	JUN	SBLUP 718	Positiv	-	-	-	-	-	-	-	-	-
597	JUN	SBLUP 719	Positiv	-	-	-	-	Positiv	-	-	-	-
598	JUN	SBLUP 720	Positiv	-	-	-	-	Positiv	-	-	-	-
599	JUN	SBLUP 721	-	-	-	Positiv	-	-	-	-	-	-
600	JUN	SBLUP 722	Positiv	-	-	-	-	-	-	-	-	-
601	JUN	SBLUP 723	-	-	-	Positiv	-	Positiv	-	-	-	-
602	JUN	SBLUP 724	-	-	-	-	-	Positiv	-	-	-	-
603	JUN	SBLUP 725	Positiv	-	-	-	-	-	-	-	-	-
604	JUN	SBLUP 726	Positiv	-	-	-	-	Positiv	-	-	-	-
605	JUN	SBLUP 727	Positiv	-	-	-	-	-	-	-	-	-
606	JUN	SBLUP 728	-	-	-	-	-	Positiv	-	-	-	-
607	JUN	SBLUP 729	Positiv	-	-	-	-	-	-	-	-	-
608	JUN	SBLUP 730	Positiv	-	-	-	-	Positiv	-	-	-	-
609	JUN	SBLUP 731	-	-	-	-	-	Positiv	-	-	-	-
610	JUN	SBLUP 732	Positiv	-	-	-	-	Positiv	-	-	-	-
611	JUN	SBLUP 733	Positiv	-	-	-	-	-	-	-	-	-
612	JUN	SBLUP 734	Positiv	-	-	-	-	-	-	-	-	-
613	JUN	SBLUP 735	Positiv	-	-	-	-	-	-	-	-	-
614	JUN	SBLUP 736	Positiv	-	-	-	-	Positiv	-	-	-	-
615	JUN	SBLUP 737	Positiv	-	-	-	-	Positiv	-	-	-	-
616	JUN	SBLUP 738	-	-	-	-	-	Positiv	-	-	-	-
617	JUN	SBLUP 739	Positiv	-	-	-	-	-	-	-	-	-
618	JUN	SBLUP 740	Positiv	-	-	-	-	Positiv	-	-	-	-
619	JUN	SBLUP 741	Positiv	-	-	-	-	-	-	-	-	-
620	JUN	SBLUP 742	-	-	-	-	-	Positiv	-	-	-	-
621	JUN	SBLUP 743	Positiv	-	-	-	-	-	-	-	-	-
622	JUN	SBLUP 744	-	-	-	-	-	Positiv	-	-	-	-
623	JUN	SBLUP 745	Positiv	-	-	-	-	Positiv	-	-	-	-
624	JUN	SBLUP 746	Positiv	-	-	-	-	-	-	-	-	-
625	JUN	SBLUP 747	Positiv	-	-	-	-	-	-	-	-	-
626	JUN	SBLUP 748	-	-	-	-	-	Positiv	-	-	-	-
627	JUN	SBLUP 749	Positiv	-	-	-	-	Positiv	-	-	-	-
628	JUN	SBLUP 750	Positiv	-	-	-	-	-	-	-	-	-
629	JUN	SBLUP 751	-	-	-	-	-	-	-	-	-	-
630	JUN	SBLUP 752	Positiv	-	-	-	-	Positiv	-	-	-	-
631	JUN	SBLUP 753	Positiv	-	-	-	-	Positiv	-	-	-	-
632	JUN	SBLUP 754	-	-	-	-	-	Positiv	-	-	-	-
633	JUN	SBLUP 755	Positiv	-	-	-	-	-	-	-	-	-
634	JUN	SBLUP 756	Positiv	-	-	-	-	-	-	-	-	-
635	JUN	SBLUP 757	-	-	-	-	-	Positiv	-	-	-	-
636	JUN	SBLUP 758	Positiv	-	-	-	-	-	-	-	-	-
637	JUN	SBLUP 759	Positiv	-	-	-	-	Positiv	-	-	-	-
638	JUN	SBLUP 760	Positiv	-	-	-	-	Positiv	-	-	-	-
639	JUN	SBLUP 761	Positiv	-	-	-	-	-	-	-	-	-
640	JUN	SBLUP 762	Positiv	-	-	-	-	-	-	-	-	-
641	JUN	SBLUP 763	Positiv	-	-	-	-	Positiv	-	-	-	-
642	JUN	SBLUP 764	Positiv	-	-	-	-	-	-	-	-	-
643	JUN	SBLUP 765	Positiv	-	-	-	-	-	-	-	-	-
644	JUN	SBLUP 766	-	-	-	-	-	Positiv	-	-	-	-
645	JUN	SBLUP 767	Positiv	-	-	-	-	-	-	-	-	-
646	JUN	SBLUP 768	Positiv	-	-	-	-	Positiv	-	-	-	-
647	JUN	SBLUP 769	-	-	-	-	-	Positiv	-	-	-	-
648	JUN	SBLUP 770	Positiv	-	-	-	-	-	-	-	-	-
649	JUN	SBLUP 771	-	-	-	-	-	Positiv	-	-	-	-
650	JUN	SBLUP 772	-	-	-	-	-	Positiv	-	-	-	-
651	JUN	SBLUP 773	Positiv	-	-	-	-	-	-	-	-	-
652	JUN	SBLUP 774	Positiv	-	-	-	-	-	-	-	-	-
653	JUN	SBLUP 775	Positiv	-	-	-	-	-	-	-	-	-
654	JUN	SBLUP 776	Positiv	-	-	-	-	Positiv	-	-	-	-
655	JUN	SBLUP 777	-	-	-	-	-	Positiv	-	-	-	-
656	JUN	SBLUP 778	Positiv	-	-	-	-	Positiv	-	-	-	-
657	JUN	SBLUP 779	Positiv	-	-	-	-	-	-	-	-	-
658	JUN	SBLUP 780	Positiv	-	-	-	-	-	-	-	-	-
659	JUN	SBLUP 781	Positiv	-	-	-	-	-	-	-	-	-
660	JUN	SBLUP 782	Positiv	-	-	-	-	-	-	-	-	-
661	JUN	SBLUP 784	Positiv	-	-	-	-	Positiv	-	-	-	-
662	JUN	SBLUP 785	-	-	-	-	-	Positiv	-	-	-	-
663	JUN	SBLUP 786	Positiv	-	-	-	-	Positiv	-	-	-	-
664	JUN	SBLUP 787	Positiv	-	-	-	-	-	-	-	-	-
665	JUN	SBLUP 788	-	-	-	-	-	Positiv	-	-	-	-
666	JUN	SBLUP 789	-	-	-	-	-	Positiv	-	-	-	-
667	JUN	SBLUP 790	Positiv	-	-	-	-	Positiv	-	-	-	-
668	JUN	SBLUP 791	Positiv	-	-	-	-	-	-	-	-	-
669	JUN	SBLUP 792	Positiv	-	-	-	-	-	-	-	-	-
670	JUN	SBLUP 793	-	-	-	-	-	Positiv	-	-	-	-
671	JUN	SBLUP 794	Positiv	-	-	-	-	Positiv	-	-	-	-
672	JUN	SBLUP 795	Positiv	-	-	-	-	-	-	-	-	-
673	JUN	SBLUP 796	-	-	Positiv	-	-	Positiv	-	-	-	-
674	JUN	SBLUP 797	Positiv	-	-	-	-	-	-	-	-	-
675	JUN	SBLUP 798	Positiv	-	-	-	-	Positiv	-	-	-	-
676	JUN	SBLUP 799	-	-	-	-	-	Positiv	-	-	-	-
677	JUN	SBLUP 800	-	-	-	-	-	Positiv	-	-	-	-
678	JUN	SBLUP 801	Positiv	-	-	-	-	-	-	-	-	-
679	JUN	SBLUP 802	Positiv	-	-	-	-	-	-	-	-	-
680	JUN	SBLUP 803	Positiv	-	-	-	-	Positiv	-	-	-	-
681	JUN	SBLUP 804	-	-	-	-	-	Positiv	-	-	-	-
682	JUN	SBLUP 805	Positiv	-	-	-	-	-	-	-	-	-
683	JUN	SBLUP 806	Positiv	-	-	-	-	-	-	-	-	-
684	JUN	SBLUP 807	Positiv	-	-	-	-	Positiv	-	-	-	-
685	JUN	SBLUP 808	-	-	-	-	-	Positiv	-	-	-	-
686	JUN	SBLUP 809	Positiv	-	-	-	-	Positiv	-	-	-	-
687	JUN	SBLUP 810	Positiv	-	-	-	-	-	-	-	-	-
688	JUN	SBLUP 811	-	-	-	-	-	Positiv	-	-	-	-
689	JUN	SBLUP 812	-	-	-	-	-	-	-	-	-	-
690	JUN	SBLUP 813	Positiv	-	-	-	-	Positiv	-	-	-	-
691	JUN	SBLUP 814	-	-	-	-	-	Positiv	-	-	-	-
692	JUN	SBLUP 815	Positiv	-	-	-	-	-	-	-	-	-
693	JUN	SBLUP 816	Positiv	-	-	-	-	Positiv	-	-	-	-
694	JUN	SBLUP 817	Positiv	-	-	-	-	-	-	-	-	-
695	JUN	SBLUP 818	Positiv	-	-	-	-	Positiv	-	-	-	-
696	JUN	SBLUP 819	Positiv	-	-	-	-	Positiv	-	-	-	-
697	JUN	SBLUP 820	Positiv	-	-	-	-	Positiv	-	-	-	-
698	JUN	SBLUP 821	Positiv	-	-	-	-	-	-	-	-	-
699	JUN	SBLUP 822	Positiv	-	-	-	-	-	-	-	-	-
700	JUN	SBLUP 823	-	-	-	Positiv	-	-	-	-	-	-
701	JUN	SBLUP 824	-	-	-	-	-	Positiv	-	-	-	-
702	JUN	SBLUP 825	Positiv	-	-	-	-	Positiv	-	-	-	-
703	JUN	SBLUP 826	Positiv	-	-	-	-	Positiv	-	-	-	-
704	JUN	SBLUP 827	Positiv	-	-	-	-	Positiv	-	-	-	-
705	JUN	SBLUP 828	Positiv	-	-	-	-	-	-	-	-	-
706	JUN	SBLUP 829	-	-	-	-	-	-	-	-	-	-
707	JUN	SBLUP 830	-	-	-	-	-	Positiv	-	-	-	-
708	JUN	SBLUP 832	Positiv	-	-	-	-	Positiv	-	-	-	-
709	JUN	SBLUP 833	Positiv	-	-	-	-	-	-	-	-	-
710	JUN	SBLUP 834	Positiv	-	-	-	-	-	-	-	-	-
711	JUN	SBLUP 835	-	-	-	-	-	Positiv	-	-	-	-
712	JUN	SBLUP 836	-	-	-	-	-	Positiv	-	-	-	-
713	JUN	SBLUP 837	Positiv	-	-	-	-	-	-	-	-	-
714	JUN	SBLUP 838	Positiv	-	-	-	-	-	-	-	-	-
715	JUN	SBLUP 839	Positiv	-	-	-	-	Positiv	-	-	-	-
716	JUN	SBLUP 840	-	-	-	-	-	-	-	-	-	-
717	JUN	SBLUP 841	Positiv	-	-	-	-	-	-	-	-	-
718	JUN	SBLUP 842	-	-	-	-	-	Positiv	-	-	-	-
719	JUN	SBLUP 843	Positiv	-	-	-	-	Positiv	-	-	-	-
720	JUN	SBLUP 844	Positiv	-	-	-	-	-	-	-	-	-
721	JUN	SBLUP 845	Positiv	-	-	Positiv	-	-	-	-	-	-
722	JUN	SBLUP 846	-	-	-	-	-	-	-	-	-	-
723	JUN	SBLUP 847	-	-	-	-	-	Positiv	-	-	-	-
724	JUN	SBLUP 848	Positiv	-	-	-	-	Positiv	-	-	-	-
725	JUN	SBLUP 849	Positiv	-	-	-	-	Positiv	-	-	-	-
726	JUN	SBLUP 850	Positiv	-	-	-	-	-	-	-	-	-
727	JUN	SBLUP 851	Positiv	-	-	-	-	-	-	-	-	-
728	JUN	SBLUP 852	Positiv	-	-	-	-	Positiv	-	-	-	-
729	JUN	SBLUP 853	-	-	-	-	-	Positiv	-	-	-	-
730	JUN	SBLUP 854	-	-	-	-	-	Positiv	-	-	-	-
731	JUN	SBLUP 855	Positiv	-	-	-	-	-	-	-	-	-
732	JUN	SBLUP 856	Positiv	-	-	-	-	-	-	-	-	-
733	JUN	SBLUP 858	Positiv	-	-	-	-	Positiv	-	-	-	-
734	JUN	SBLUP 859	Positiv	-	-	-	-	Positiv	-	-	-	-
735	JUN	SBLUP 860	-	-	-	-	-	Positiv	-	-	-	-
736	JUN	SBLUP 861	Positiv	-	-	-	-	-	-	-	-	-
737	JUN	SBLUP 862	Positiv	-	-	-	-	-	-	-	-	-
738	JUN	SBLUP 863	Positiv	-	-	-	-	Positiv	-	-	-	-
739	JUN	SBLUP 864	-	-	-	-	-	Positiv	-	-	-	-
740	JUN	SBLUP 865	Positiv	-	-	-	-	-	-	-	-	-
741	JUN	SBLUP 866	Positiv	-	-	-	-	Positiv	-	-	-	-
742	JUN	SBLUP 867	Positiv	-	-	-	-	Positiv	-	-	-	-
743	JUN	SBLUP 868	-	-	-	-	-	-	-	-	-	-
744	JUN	SBLUP 869	-	-	-	-	-	-	Positiv	-	-	-
745	JUN	SBLUP 870	Positiv	-	-	-	-	Positiv	-	-	-	-
746	JUN	SBLUP 871	Positiv	-	-	-	-	-	-	-	-	-
747	JUN	SBLUP 872	Positiv	-	-	-	-	-	-	-	-	-
748	JUN	SBLUP 873	-	-	-	-	-	-	-	-	-	-
749	JUN	SBLUP 874	-	-	-	-	-	Positiv	-	-	-	-
750	JUN	SBLUP 875	Positiv	-	-	-	-	-	-	-	-	-
751	JUN	SBLUP 876	Positiv	-	-	-	-	-	-	-	-	-
752	JUN	SBLUP 877	Positiv	-	-	-	-	Positiv	-	-	-	-
753	JUN	SBLUP 878	Positiv	-	-	-	-	-	-	-	-	-
754	JUN	SBLUP 879	-	-	-	-	-	Positiv	-	-	-	-
755	JUN	SBLUP 880	Positiv	-	-	-	-	-	-	-	-	-
756	JUN	SBLUP 881	Positiv	-	-	-	-	-	-	-	-	-
757	JUN	SBLUP 882	Positiv	-	-	-	-	Positiv	-	-	-	-
758	JUN	SBLUP 883	Positiv	-	-	-	-	-	-	-	-	-
759	JUN	SBLUP 884	-	-	Positiv	-	-	-	-	-	-	-
760	JUN	SBLUP 885	Positiv	-	-	-	-	Positiv	-	-	-	-
761	JUN	SBLUP 886	Positiv	-	-	-	-	-	-	-	-	-
762	JUN	SBLUP 887	Positiv	-	-	-	-	-	-	-	-	-
763	JUN	SBLUP 888	Positiv	-	-	-	-	Positiv	-	-	-	-
764	JUN	SBLUP 890	-	-	-	-	-	Positiv	-	-	-	-
765	JUN	SBLUP 891	-	-	-	-	-	Positiv	-	-	-	-
766	JUN	SBLUP 892	Positiv	-	-	-	-	Positiv	-	-	-	-
767	JUN	SBLUP 893	Positiv	-	-	-	-	-	-	-	-	-
768	JUN	SBLUP 894	Positiv	-	-	-	-	-	-	-	-	-
769	JUN	SBLUP 895	-	-	-	-	-	Positiv	-	-	-	-
770	JUN	SBLUP 896	Positiv	-	-	-	-	-	-	-	-	-
771	JUN	SBLUP 897	Positiv	-	-	-	-	-	-	-	-	-
772	JUN	SBLUP 898	Positiv	-	-	-	-	Positiv	-	-	-	-
773	JUN	SBLUP 899	Positiv	-	-	-	-	-	-	-	-	-
774	JUN	SBLUP 900	Positiv	-	-	-	-	-	-	-	-	-
775	JUN	SBLUP 901	Positiv	-	-	-	-	Positiv	-	-	-	-
776	JUN	SBLUP 902	Positiv	-	-	-	-	-	-	-	-	-
777	JUN	SBLUP 903	Positiv	-	-	-	-	Positiv	-	-	-	-
778	JUN	SBLUP 904	-	-	-	-	-	Positiv	-	-	-	-
779	JUN	SBLUP 905	-	-	-	-	-	Positiv	-	-	-	-
780	JUN	SBLUP 906	Positiv	-	-	-	-	-	-	-	-	-
781	JUN	SBLUP 907	Positiv	-	-	-	-	-	-	-	-	-
782	JUN	SBLUP 908	Positiv	-	-	-	-	Positiv	-	-	-	-
783	JUN	SBLUP 909	-	-	-	-	-	Positiv	-	-	-	-
784	JUN	SBLUP 910	-	-	-	-	-	Positiv	-	-	-	-
785	JUN	SBLUP 911	Positiv	-	-	-	-	Positiv	-	-	-	-
786	JUN	SBLUP 912	Positiv	-	-	-	-	-	-	-	-	-
787	JUN	SBLUP 913	Positiv	-	-	-	-	-	-	-	-	-
788	JUN	SBLUP 914	-	-	-	Positiv	-	Positiv	-	-	-	-
789	JUN	SBLUP 916	Positiv	-	-	-	-	Positiv	-	-	-	-
790	JUN	SBLUP 918	Positiv	-	-	-	-	Positiv	-	-	-	-
791	JUN	SBLUP 919	Positiv	-	-	-	-	-	-	-	-	-
792	JUN	SBLUP 920	Positiv	-	-	-	-	-	-	-	-	-
793	JUN	SBLUP 921	-	-	-	-	-	Positiv	-	-	-	-
794	JUN	SBLUP 922	Positiv	-	-	-	-	Positiv	-	-	-	-
795	JUN	SBLUP 923	Positiv	-	-	-	-	Positiv	-	-	-	-
796	JUN	SBLUP 924	-	-	-	-	Positiv	-	-	-	-	-
797	JUN	SBLUP 925	-	-	-	-	-	Positiv	-	-	-	-
798	JUN	SBLUP 926	Positiv	-	-	-	-	Positiv	-	-	-	-
799	JUN	SBLUP 927	Positiv	-	-	-	-	-	-	-	-	-
800	JUN	SBLUP 928	Positiv	-	-	-	-	-	-	-	-	-
801	JUN	SBLUP 929	-	-	-	-	-	Positiv	-	-	-	-
802	JUN	SBLUP 930	Positiv	-	-	-	-	Positiv	-	-	-	-
803	JUN	SBLUP 931	Positiv	-	-	-	-	-	-	-	-	-
804	JUN	SBLUP 932	Positiv	-	-	-	-	-	-	-	-	-
805	JUN	SBLUP 933	-	-	-	-	Positiv	-	-	-	-	-
806	JUN	SBLUP 934	-	-	-	-	-	Positiv	-	-	-	-
807	JUN	SBLUP 935	Positiv	-	-	-	-	Positiv	-	-	-	-
808	JUN	SBLUP 936	Positiv	-	-	-	-	-	-	-	-	-
809	JUN	SBLUP 937	-	-	-	-	-	Positiv	-	-	-	-
810	JUN	SBLUP 938	Positiv	-	-	-	-	Positiv	-	-	-	-
811	JUN	SBLUP 939	Positiv	-	-	-	-	-	-	-	-	-
812	JUN	SBLUP 940	Positiv	-	-	-	-	Positiv	-	-	-	-
813	JUN	SBLUP 941	Positiv	-	-	-	-	-	-	-	-	-
814	JUN	SBLUP 942	Positiv	-	-	-	-	-	-	-	-	-
815	JUN	SBLUP 943	-	-	-	-	-	Positiv	-	-	-	-
816	JUN	SBLUP 944	Positiv	-	-	-	-	Positiv	-	-	-	-
817	JUN	SBLUP 945	Positiv	-	-	-	-	Positiv	-	-	-	-
818	JUN	SBLUP 946	Positiv	-	-	-	-	Positiv	-	-	-	-
819	JUN	SBLUP 947	-	-	-	-	-	-	-	-	-	-
820	JUN	SBLUP 948	-	-	-	-	-	Positiv	-	-	-	-
821	JUN	SBLUP 949	Positiv	-	-	-	-	Positiv	-	-	-	-
822	JUN	SBLUP 950	Positiv	-	-	-	-	-	-	-	-	-
823	JUN	SBLUP 951	Positiv	-	-	-	-	-	-	-	-	-
824	JUN	SBLUP 952	-	-	-	-	-	Positiv	-	-	-	-
825	JUN	SBLUP 953	-	-	-	-	-	Positiv	-	-	-	-
826	JUN	SBLUP 954	Positiv	-	-	-	-	Positiv	-	-	-	-
827	JUN	SBLUP 955	Positiv	-	-	-	-	-	-	-	-	-
828	JUN	SBLUP 956	-	-	-	-	-	Positiv	-	-	-	-
829	JUN	SBLUP 957	Positiv	-	-	-	-	-	-	-	-	-
830	JUN	SBLUP 958	Positiv	-	-	-	-	Positiv	-	-	-	-
831	JUN	SBLUP 959	Positiv	-	-	-	-	-	-	-	-	-
832	JUN	SBLUP 960	Positiv	-	-	-	-	-	-	-	-	-
833	JUN	SBLUP 961	-	-	-	-	-	Positiv	-	-	-	-
834	JUN	SBLUP 962	Positiv	-	-	-	-	-	-	-	-	-
835	JUN	SBLUP 963	Positiv	-	-	-	-	-	-	-	-	-
836	JUN	SBLUP 964	-	-	-	Positiv	-	Positiv	-	-	-	-
837	JUN	SBLUP 966	Positiv	-	-	-	-	-	-	-	-	-
838	JUN	SBLUP 967	Positiv	-	-	-	-	-	-	-	-	-
839	JUN	SBLUP 968	Positiv	-	-	-	-	-	-	-	-	-
840	JUN	SBLUP 969	Positiv	-	-	-	-	Positiv	-	-	-	-
841	JUN	SBLUP 970	Positiv	-	-	-	-	Positiv	-	-	-	-
842	JUN	SBLUP 971	Positiv	-	-	-	-	-	-	-	-	-
843	JUN	SBLUP 972	Positiv	-	-	-	-	-	-	-	-	-
844	JUN	SBLUP 973	Positiv	-	-	-	-	Positiv	-	-	-	-
845	JUN	SBLUP 974	Positiv	-	-	-	-	Positiv	-	-	-	-
846	JUN	SBLUP 975	Positiv	-	-	-	-	-	-	-	-	-
847	JUN	SBLUP 976	-	-	-	Positiv	-	-	-	-	-	-
848	JUN	SBLUP 977	Positiv	-	-	-	-	Positiv	-	-	-	-
849	JUN	SBLUP 979	Positiv	-	-	-	-	Positiv	-	-	-	-
850	JUN	SBLUP 980	Positiv	-	-	-	-	-	-	-	-	-
851	JUN	SBLUP 981	-	-	-	-	-	-	-	-	-	-
852	JUN	SBLUP 982	-	-	-	-	-	Positiv	-	-	-	-
853	JUN	SBLUP 983	Positiv	-	-	-	-	Positiv	-	-	-	-
854	JUN	SBLUP 984	Positiv	-	-	-	-	-	-	-	-	-
855	JUN	SBLUP 985	Positiv	-	-	-	-	-	-	-	-	-
856	JUN	SBLUP 986	-	-	-	-	-	Positiv	-	-	-	-
857	JUN	SBLUP 987	-	-	-	-	-	Positiv	-	-	-	-
858	JUN	SBLUP 989	Positiv	-	-	-	-	-	-	-	-	-
859	JUN	SBLUP 990	Positiv	-	-	-	-	-	-	-	-	-
860	JUN	SBLUP 991	Positiv	-	-	-	-	Positiv	-	-	-	-
861	JUN	SBLUP 992	Positiv	-	-	-	-	Positiv	-	-	-	-
862	JUN	SBLUP 993	Positiv	-	-	-	-	-	-	-	-	-
863	JUN	SBLUP 994	Positiv	-	-	-	-	Positiv	-	-	-	-
864	JUN	SBLUP 995	Positiv	-	-	-	-	-	-	-	-	-
865	JUN	SBLUP 996	-	-	-	-	-	-	-	-	-	-
866	JUN	SBLUP 997	Positiv	-	-	-	-	-	-	-	-	-
867	JUN	SBLUP 998	Positiv	-	-	-	-	Positiv	-	-	-	-
868	JUN	SBLUP 999	-	-	-	-	-	Positiv	-	-	-	-
869	JUN	SBLUP 1001	Positiv	-	-	-	-	-	-	-	-	-
870	JUN	SBLUP 1002	Positiv	-	-	-	-	Positiv	-	-	-	-
871	JUN	SBLUP 1003	-	-	-	-	-	Positiv	-	-	-	-
872	JUN	SBLUP 1004	Positiv	-	-	-	-	-	-	-	-	-
873	JUN	SBLUP 1005	-	-	-	-	-	Positiv	-	-	-	-
874	JUN	SBLUP 1006	Positiv	-	-	-	-	Positiv	-	-	-	-
875	JUN	SBLUP 1007	Positiv	-	-	-	-	Positiv	-	-	-	-
876	JUN	SBLUP 1008	Positiv	-	-	-	-	-	-	-	-	-
877	JUN	SBLUP 1009	Positiv	-	-	-	-	-	-	-	-	-
878	JUN	SBLUP 1010	-	-	-	-	-	Positiv	-	-	-	-
879	JUN	SBLUP 1011	-	-	-	-	-	Positiv	-	-	-	-
880	JUN	SBLUP 1012	Positiv	-	-	-	-	-	-	-	-	-
881	JUN	SBLUP 1013	Positiv	-	-	-	-	Positiv	-	-	-	-
882	JUN	SBLUP 1015	Positiv	-	-	-	-	-	-	-	-	-
883	JUN	SBLUP 1016	Positiv	-	-	-	-	-	-	-	-	-
884	JUN	SBLUP 1017	-	-	-	-	-	Positiv	-	-	-	-
885	JUN	SBLUP 1018	-	-	-	-	-	Positiv	-	-	-	-
886	JUN	SBLUP 1019	Positiv	-	-	-	-	Positiv	-	-	-	-
887	JUN	SBLUP 1020	Positiv	-	-	-	-	Positiv	-	-	-	-

## Sheet: CAH2013
N	CODE	HOST
		Human	Cow	Pig	Dog	Goat	Galliformes	Rat	Rodentia	Monkey	Didelphis
1	SBRCAH 1	Positiv	-	-	-	-	-	-	-	-	-
2	SBRCAH 2	Positiv	-	-	-	-	Positiv	-	-	-	-
3	SBRCAH 3	-	-	-	-	-	Positiv	-	-	-	-
4	SBRCAH 4	Positiv	-	-	-	-	-	-	-	-	-
5	SBRCAH 5	Positiv	-	-	-	-	-	-	-	-	-
6	SBRCAH 6	-	-	-	-	-	Positiv	-	-	-	-
7	SBRCAH 7	Positiv	-	-	-	-	Positiv	-	-	-	-
8	SBRCAH 16	Positiv	-	-	-	-	-	-	-	-	-
9	SBRCAH 17	-	-	-	-	-	Positiv	-	-	-	-
10	SBRCAH 18	Positiv	-	-	-	-	Positiv	-	-	-	-
11	SBRCAH 19	Positiv	-	-	-	-	-	-	-	-	-
12	SBRCAH 20	Positiv	-	-	-	-	-	-	-	-	-
13	SBRCAH 21	-	-	-	-	-	-	-	-	-	-
14	SBRCAH 24	Positiv	-	-	-	-	Positiv	-	-	-	-
15	SBRCAH 25	-	-	-	-	-	Positiv	-	-	-	-
16	SBRCAH 26	Positiv	-	-	-	-	-	-	-	-	-
17	SBRCAH 27	-	-	-	-	-	Positiv	-	-	-	-
18	SBRCAH 28	Positiv	-	-	-	-	Positiv	-	-	-	-
19	SBRCAH 30	Positiv	-	-	-	-	-	-	-	-	-
20	SBRCAH 31	Positiv	-	-	-	-	-	-	-	-	-
21	SBRCAH 32	Positiv	-	-	-	-	-	-	-	-	-
22	SBRCAH 33	Positiv	-	-	-	-	-	-	-	-	-
23	SBRCAH 34	-	-	-	-	-	Positiv	-	-	-	-
24	SBRCAH 35	Positiv	-	-	Positiv	-	-	-	-	-	-
25	SBRCAH 39	Positiv	-	-	-	-	Positiv	-	-	-	-
26	SBRCAH 40	-	-	-	-	-	-	-	-	-	-
27	SBRCAH 43	Positiv	-	-	-	-	-	-	-	-	-
28	SBRCAH 44	-	-	-	-	-	-	-	-	-	-
29	SBRCAH 45	Positiv	-	-	-	-	-	-	-	-	-
30	SBRCAH 46	-	-	Positiv	-	-	-	-	-	-	-
31	SBRCAH 47	Positiv	-	-	-	-	-	-	-	-	-
32	SBRCAH 48	Positiv	-	-	-	-	-	-	-	-	-
33	SBRCAH 49	-	-	-	-	-	Positiv	-	-	-	-
34	SBRCAH 50	-	-	-	-	-	Positiv	-	-	-	-
35	SBRCAH 51	-	-	-	-	-	Positiv	-	-	-	-
36	SBRCAH 52	Positiv	-	-	-	-	-	-	-	-	-
37	SBRCAH 58	Positiv	-	-	-	-	-	-	-	-	-
38	SBRCAH 59	Positiv	-	-	-	-	Positiv	-	-	-	-
39	SBRCAH 60	-	-	-	-	-	-	-	-	-	-
40	SBRCAH 61	-	-	-	-	-	Positiv	-	-	-	-
41	SBRCAH 67	-	-	-	-	-	Positiv	-	-	-	-
42	SBRCAH 68	Positiv	-	-	-	-	-	-	-	-	-
43	SBRCAH 69	Positiv	-	-	-	-	-	-	-	-	-
44	SBRCAH 70	-	-	-	-	-	Positiv	-	-	-	-
45	SBRCAH 71	-	-	-	-	-	Positiv	-	-	-	-
46	SBRCAH 72	Positiv	-	-	-	-	Positiv	-	-	-	-
47	SBRCAH 73	Positiv	-	-	-	-	-	-	-	-	-
48	SBRCAH 75	Positiv	-	-	-	-	-	-	-	-	-
49	SBRCAH 76	Positiv	-	-	-	-	Positiv	-	-	-	-
50	SBRCAH 77	-	-	-	-	-	Positiv	-	-	-	-
51	SBRCAH 78	Positiv	-	-	-	-	-	-	-	-	-
52	SBRCAH 79	Positiv	-	-	-	-	Positiv	-	-	-	-
53	SBRCAH 80	positiv	-	-	-	-	-	-	-	-	-
54	SBRCAH 81	-	-	-	-	-	Positiv	-	-	-	-
55	SBRCAH 82	Positiv	-	-	-	-	-	-	-	-	-
56	SBRCAH 84	-	-	-	-	-	Positiv	-	-	-	-
57	SBRCAH 85	Positiv	-	-	-	-	-	-	-	-	-
58	SBRCAH 88	Positiv	-	-	-	-	-	-	-	-	-
59	SBRCAH 89	Positiv	-	-	Positiv	-	-	-	-	-	-
60	SBRCAH 90	-	-	-	-	-	Positiv	-	-	-	-
61	SBRCAH 91	Positiv	-	-	-	-	Positiv	-	-	-	-
62	SBRCAH 92	-	-	-	-	-	Positiv	-	-	-	-
63	SBRCAH 94	-	-	-	-	-	Positiv	-	-	-	-
64	SBRCAH 96	-	-	-	Positiv	-	Positiv	-	-	-	-
65	SBRCAH 97	Positiv	-	-	-	-	-	-	-	-	-
66	SBRCAH 98	-	-	-	-	-	Positiv	-	-	-	-
67	SBRCAH 99	Positiv	-	-	-	-	-	-	-	-	-
68	SBRCAH 101	Positiv	-	-	-	-	-	-	-	-	-
69	SBRCAH 105	Positiv	-	-	-	-	-	-	-	-	-
70	SBRCAH 106	Positiv	-	-	-	-	Positiv	-	-	-	-
71	SBRCAH 108	-	-	-	-	-	Positiv	-	-	-	-
72	SBRCAH 109	-	-	-	-	-	Positiv	-	-	-	-
73	SBRCAH 110	Positiv	-	-	-	-	-	-	-	-	-
74	SBRCAH 111	Positiv	-	-	-	-	-	-	-	-	-
75	SBRCAH 112	-	-	-	-	-	Positiv	-	-	-	-
76	SBRCAH 113	-	-	-	-	-	-	-	-	-	-
77	SBRCAH 114	Positiv	-	-	-	-	-	-	-	-	-
78	SBRCAH 115	Positiv	-	-	-	-	-	-	-	-	-
79	SBRCAH 116	Positiv	-	-	-	-	Positiv	-	-	-	-
80	SBRCAH 117	Positiv	-	-	-	-	-	-	-	-	-
81	SBRCAH 118	Positiv	-	-	-	-	-	-	-	-	-
82	SBRCAH 119	Positiv	-	-	-	-	-	-	-	-	-
83	SBRCAH 120	-	-	-	-	-	Positiv	-	-	-	-
84	SBRCAH 121	positiv	-	-	-	-	-	-	-	-	-
85	SBRCAH 122	Positiv	-	-	-	-	Positiv	-	-	-	-
86	SBRCAH 126	-	-	-	-	-	Positiv	-	-	-	-
87	SBRCAH 127	Positiv	-	-	-	-	-	-	-	-	-
88	SBRCAH 128	Positiv	-	-	-	-	Positiv	-	-	-	-
89	SBRCAH 129	-	-	-	-	-	Positiv	-	-	-	-
90	SBRCAH 130	-	-	-	-	-	-	-	-	-	-
91	SBRCAH 131	Positiv	-	-	-	-	Positiv	-	-	-	-
92	SBRCAH 132	Positiv	-	-	-	-	-	-	-	-	-
93	SBRCAH 133	Positiv	-	-	-	-	-	-	-	-	-
94	SBRCAH 134	Positiv	-	-	-	-	-	-	-	-	-
95	SBRCAH 137	-	-	-	-	-	Positiv	-	-	-	-
96	SBRCAH 138	-	-	-	-	-	Positiv	-	-	-	-
97	SBRCAH 140	-	-	-	-	-	Positiv	-	-	-	-
98	SBRCAH 141	Positiv	-	-	-	-	Positiv	-	-	-	-
99	SBRCAH 143	Positiv	-	-	-	-	-	-	-	-	-
100	SBRCAH 145	Positiv	-	-	-	-	Positiv	-	-	-	-
101	SBRCAH 146	Positiv	-	-	-	-	-	-	-	-	-
102	SBRCAH 149	Positiv	-	-	-	-	-	-	-	-	-
103	SBRCAH 150	Positiv	-	-	-	-	-	-	-	-	-
104	SBRCAH 153	-	-	-	-	-	-	Positiv	-	-	-
105	SBRCAH 154	Positiv	-	-	-	-	-	-	-	-	-
106	SBRCAH 155	Positiv	-	-	-	-	-	-	-	-	-
107	SBRCAH 156	Positiv	-	-	-	-	-	-	-	-	-
108	SBRCAH 162	Positiv	-	-	-	-	Positiv	-	-	-	-
109	SBRCAH 163	Positiv	-	-	-	-	-	-	-	-	-
110	SBRCAH 164	Positiv	-	-	-	-	-	-	-	-	-
111	SBRCAH 167	-	-	-	-	-	-	-	-	-	-
112	SBRCAH 168	Positiv	-	-	-	-	-	-	-	-	-
113	SBRCAH 169	Positiv	-	-	-	-	-	-	-	-	-
114	SBRCAH 170	-	-	Positiv	-	-	Positiv	-	-	-	-
115	SBRCAH 173	Positiv	-	-	-	-	-	-	-	-	-
116	SBRCAH 174	Positiv	-	-	-	-	-	-	-	-	-
117	SBRCAH 175	-	-	-	-	-	Positiv	-	-	-	-
118	SBRCAH 176	Positiv	-	-	-	-	-	-	-	-	-
119	SBRCAH 177	Positiv	-	-	-	-	-	-	-	-	-
120	SBRCAH 180	positiv	-	-	-	-	-	-	-	-	-
121	SBRCAH 181	-	-	-	-	-	Positiv	-	-	-	-
122	SBRCAH 182	Positiv	-	-	-	-	-	-	-	-	-
123	SBRCAH 186	Positiv	-	-	-	-	-	-	-	-	-
124	SBRCAH 187	Positiv	-	-	-	-	-	-	-	-	-
125	SBRCAH 189	Positiv	-	-	-	-	-	-	-	-	-
126	SBRCAH 190	Positiv	-	-	-	-	-	-	-	-	-
127	SBRCAH 191	Positiv	-	-	-	-	-	-	-	-	-
128	SBRCAH 192	Positiv	-	-	-	-	-	-	-	-	-
129	SBRCAH 194	-	-	-	-	-	Positiv	-	-	-	-
130	SBRCAH 195	Positiv	-	-	-	-	-	-	-	-	-
131	SBRCAH 197	Positiv	-	-	-	-	-	-	-	-	-
132	SBRCAH 200	Positiv	-	-	-	-	-	-	-	-	-
133	SBRCAH 201	positiv	-	-	-	-	Positiv	-	-	-	-
134	SBRCAH 204	positiv	-	-	-	-	-	-	-	-	-
135	SBRCAH 205	Positiv	-	-	-	-	-	-	-	-	-
136	SBRCAH 206	-	-	-	-	-	Positiv	-	-	-	-
137	SBRCAH 207	Positiv	-	-	-	-	-	-	-	-	-
138	SBRCAH 208	Positiv	-	-	-	-	Positiv	-	-	-	-
139	SBRCAH 209	Positiv	-	-	-	-	-	-	-	-	-
140	SBRCAH 211	-	-	-	Positiv	-	-	-	-	-	-
141	SBRCAH 215	Positiv	-	-	-	-	-	-	-	-	-
142	SBRCAH 216	Positiv	-	-	-	-	-	-	-	-	-
143	SBRCAH 217	Positiv	-	-	-	-	-	-	-	-	-
144	SBRCAH 218	Positiv	-	-	-	-	-	-	-	-	-
145	SBRCAH 219	-	-	-	-	-	Positiv	-	-	-	-
146	SBRCAH 220	Positiv	-	-	-	-	-	-	-	-	-
147	SBRCAH 225	-	-	-	-	-	Positiv	-	-	-	-
148	SBRCAH 226	-	-	-	-	-	Positiv	-	-	-	-
149	SBRCAH 227	-	-	-	-	-	-	-	-	-	-
150	SBRCAH 228	Positiv	-	-	-	-	-	-	-	-	-
151	SBRCAH 229	Positiv	-	-	-	-	-	-	-	-	-
152	SBRCAH 230	-	-	-	-	-	Positiv	-	-	-	-
153	SBRCAH 231	Positiv	-	-	-	-	-	-	-	-	-
154	SBRCAH 232	Positiv	-	-	-	-	-	-	-	-	-
155	SBRCAH 233	Positiv	-	-	-	-	-	-	-	-	-
156	SBRCAH 234	Positiv	-	-	-	-	-	-	-	-	-
157	SBRCAH 235	Positiv	-	-	-	-	-	-	-	-	-
158	SBRCAH 236	Positiv	-	-	-	-	-	-	-	-	-
159	SBRCAH 237	-	-	-	-	-	-	-	-	-	-
160	SBRCAH 238	-	-	-	-	-	Positiv	-	-	-	-
161	SBRCAH 239	Positiv	-	-	-	-	-	-	-	-	-
162	SBRCAH 240	-	-	-	-	-	-	-	-	-	-
163	SBRCAH 241	Positiv	-	-	-	-	Positiv	-	-	-	-
164	SBRCAH 242	Positiv	-	-	-	-	-	-	-	-	-
165	SBRCAH 243	-	-	-	-	-	-	-	-	-	-
166	SBRCAH 244	positiv	-	-	-	-	-	-	-	-	-
167	SBRCAH 245	-	-	-	-	-	-	-	-	-	-
168	SBRCAH 246	Positiv	-	-	-	-	-	-	-	-	-
169	SBRCAH 247	Positiv	-	-	-	-	-	-	-	-	-
170	SBRCAH 248	positiv	-	-	-	-	-	-	-	-	-
171	SBRCAH 256	Positiv	-	-	-	-	Positiv	-	-	-	-
172	SBRCAH 257	-	-	-	-	-	Positiv	-	-	-	-
173	SBRCAH 258	-	-	-	-	-	Positiv	-	-	-	-
174	SBRCAH 259	Positiv	-	-	-	-	-	-	-	-	-
175	SBRCAH 260	-	-	-	-	-	Positiv	-	-	-	-
176	SBRCAH 261	Positiv	-	-	-	-	-	-	-	-	-
177	SBRCAH 262	Positiv	-	-	-	-	-	-	-	-	-
178	SBRCAH 268	Positiv	-	-	-	-	-	-	-	-	-
179	SBRCAH 269	Positiv	-	-	-	-	-	-	-	-	-
180	SBRCAH 270	Positiv	-	-	-	-	-	-	-	-	-
181	SBRCAH 271	Positiv	-	-	-	-	Positiv	-	-	-	-
182	SBRCAH 276	-	-	-	-	-	-	-	-	-	-
183	SBRCAH 277	Positiv	-	-	-	-	-	-	-	-	-
184	SBRCAH 278	-	-	-	-	-	-	-	-	-	-
185	SBRCAH 283	Positiv	-	-	-	-	-	-	-	-	-
186	SBRCAH 284	-	-	-	-	-	Positiv	-	-	-	-
187	SBRCAH 285	Positiv	-	-	-	-	-	-	-	-	-
188	SBRCAH 286	-	-	-	-	-	Positiv	-	-	-	-
189	SBRCAH 287	Positiv	-	-	-	-	-	-	-	-	-
190	SBRCAH 288	Positiv	-	-	-	-	-	-	-	-	-
191	SBRCAH 295	-	-	-	-	-	-	-	-	-	-
192	SBRCAH 296	-	-	-	-	-	Positiv	-	-	-	-
193	SBRCAH 297	Positiv	-	-	-	-	-	-	-	-	-
194	SBRCAH 298	Positiv	-	-	-	-	-	-	-	-	-
195	SBRCAH 299	Positiv	-	-	-	-	-	-	-	-	-
196	SBRCAH 300	Positiv	-	-	-	-	-	-	-	-	-
197	SBRCAH 301	Positiv	-	-	-	-	-	-	-	-	-
198	SBRCAH 306	-	-	-	-	-	Positiv	-	-	-	-
199	SBRCAH 307	Positiv	-	-	-	-	Positiv	-	-	-	-
200	SBRCAH 308	Positiv	-	-	-	-	-	-	-	-	-
201	SBRCAH 309	Positiv	-	-	-	-	-	-	-	-	-
202	SBRCAH 310	-	-	-	-	-	-	-	-	-	-
203	SBRCAH 311	Positiv	-	-	-	-	-	-	-	-	-
204	SBRCAH 312	-	-	-	Positiv	-	-	-	-	-	-
205	SBRCAH 313	Positiv	-	-	-	-	-	-	-	-	-
206	SBRCAH 319	Positiv	-	-	-	-	Positiv	-	-	-	-
207	SBRCAH 320	-	-	-	-	-	Positiv	-	-	-	-
208	SBRCAH 321	-	-	-	-	-	-	-	-	-	-
209	SBRCAH 322	Positiv	-	-	-	-	Positiv	-	-	-	-
210	SBRCAH 323	Positiv	-	-	Positiv	-	-	-	-	-	-
211	SBRCAH 324	Positiv	-	-	-	-	-	-	-	-	-
212	SBRCAH 325	Positiv	-	-	-	-	-	-	-	-	-
213	SBRCAH 326	Positiv	-	-	-	-	-	-	-	-	-
214	SBRCAH 327	-	-	-	-	-	Positiv	-	-	-	-
215	SBRCAH 328	positiv	-	-	-	-	-	-	-	-	-
216	SBRCAH 338	-	-	-	-	-	Positiv	-	-	-	-
217	SBRCAH 339	Positiv	-	-	-	-	-	-	-	-	-
218	SBRCAH 340	-	-	-	-	-	Positiv	-	-	-	-
219	SBRCAH 341	Positiv	-	-	-	-	-	-	-	-	-
220	SBRCAH 342	-	-	-	-	-	Positiv	-	-	-	-
221	SBRCAH 343	Positiv	-	-	-	-	Positiv	-	-	-	-
222	SBRCAH 344	Positiv	-	-	-	-	-	-	-	-	-
223	SBRCAH 345	Positiv	-	-	-	-	-	-	-	-	-
224	SBRCAH 346	Positiv	-	-	-	-	-	-	-	-	-
225	SBRCAH 347	-	-	-	-	-	Positiv	-	-	-	-
226	SBRCAH 348	Positiv	-	-	-	-	-	-	-	-	-
227	SBRCAH 349	-	-	-	-	-	Positiv	-	-	-	-
228	SBRCAH 350	-	-	-	-	-	Positiv	-	-	-	-
229	SBRCAH 351	-	-	-	-	-	Positiv	-	-	-	-
230	SBRCAH 352	-	-	-	-	-	Positiv	-	-	-	-
231	SBRCAH 354	Positiv	-	-	-	-	Positiv	-	-	-	-
232	SBRCAH 359	-	-	-	-	-	Positiv	-	-	-	-
233	SBRCAH 360	-	-	-	-	-	Positiv	-	-	-	-
234	SBRCAH 361	Positiv	-	-	-	-	-	-	-	-	-
235	SBRCAH 362	-	-	-	-	-	Positiv	-	-	-	-
236	SBRCAH 363	Positiv	-	-	-	-	-	-	-	-	-
237	SBRCAH 364	-	-	-	-	-	Positiv	-	-	-	-
238	SBRCAH 365	Positiv	-	-	-	-	Positiv	-	-	-	-
239	SBRCAH 366	-	-	-	-	-	Positiv	-	-	-	-
240	SBRCAH 367	Positiv	-	-	-	-	-	-	-	-	-
241	SBRCAH 368	Positiv	-	-	-	-	-	-	-	-	-
242	SBRCAH 369	Positiv	-	-	-	-	-	-	-	-	-
243	SBRCAH 370	Positiv	-	-	-	-	-	-	-	-	-
244	SBRCAH 371	-	-	-	-	-	Positiv	-	-	-	-
245	SBRCAH 372	Positiv	-	-	-	-	-	-	-	-	-
246	SBRCAH 395	-	-	-	-	-	Positiv	-	-	-	-
247	SBRCAH 396	positiv	-	-	-	-	-	-	-	-	-
248	SBRCAH 397	-	-	-	-	-	Positiv	-	-	-	-
249	SBRCAH 398	-	-	-	-	-	Positiv	-	-	-	-
250	SBRCAH 399	positiv	-	-	-	-	-	-	-	-	-
251	SBRCAH 400	-	-	-	-	-	Positiv	-	-	-	-
252	SBRCAH 401	Positiv	-	-	-	-	-	-	-	-	-
253	SBRCAH 402	Positiv	-	-	-	-	-	-	-	-	-
254	SBRCAH 403	Positiv	-	-	-	-	-	-	-	-	-
255	SBRCAH 404	-	-	-	-	-	Positiv	-	-	-	-
256	SBRCAH 405	Positiv	-	-	-	-	-	-	-	-	-
257	SBRCAH 406	-	-	-	-	-	Positiv	-	-	-	-
258	SBRCAH 407	-	-	-	-	-	Positiv	-	-	-	-
259	SBRCAH 408	Positiv	-	-	-	-	Positiv	-	-	-	-
260	SBRCAH 409	Positiv	-	-	-	-	-	-	-	-	-
261	SBRCAH 410	Positiv	-	-	-	-	-	-	-	-	-
262	SBRCAH 411	Positiv	-	-	-	-	-	-	-	-	-
263	SBRCAH 412	Positiv	-	-	-	-	-	-	-	-	-
264	SBRCAH 413	Positiv	-	-	-	-	-	-	-	-	-
265	SBRCAH 414	Positiv	-	-	-	-	-	-	-	-	-
266	SBRCAH 415	-	-	-	-	-	Positiv	-	-	-	-
267	SBRCAH 416	Positiv	-	-	-	-	-	-	-	-	-
268	SBRCAH 417	-	-	-	-	-	Positiv	-	-	-	-
269	SBRCAH 418	Positiv	-	-	-	-	-	-	-	-	-
270	SBRCAH 419	Positiv	-	-	-	-	-	-	-	-	-
271	SBRCAH 420	Positiv	-	-	-	-	-	-	-	-	-
272	SBRCAH 421	Positiv	-	-	-	-	-	-	-	-	-
273	SBRCAH 422	Positiv	-	-	-	-	-	-	-	-	-
274	SBRCAH 423	-	-	-	-	-	Positiv	-	-	-	-
275	SBRCAH 424	Positiv	-	-	-	-	-	-	-	-	-
276	SBRCAH 425	Positiv	-	-	-	-	-	-	-	-	-
277	SBRCAH 426	-	-	-	-	-	Positiv	-	-	-	-
278	SBRCAH 427	Positiv	-	-	-	-	-	-	-	-	-
279	SBRCAH 428	Positiv	-	-	-	-	-	-	-	-	-
280	SBRCAH 429	-	-	-	-	-	-	-	-	-	-
281	SBRCAH 430	Positiv	-	-	-	-	-	-	-	-	-
282	SBRCAH 431	Positiv	-	-	-	-	-	-	-	-	-
283	SBRCAH 440	Positiv	-	-	-	-	-	-	-	-	-
284	SBRCAH 441	Positiv	-	-	-	-	-	-	-	-	-
285	SBRCAH 442	Positiv	-	-	-	-	-	-	-	-	-
286	SBRCAH 443	-	-	-	Positiv	-	-	-	-	-	-
287	SBRCAH 444	Positiv	-	-	-	-	-	-	-	-	-
288	SBRCAH 445	Positiv	-	-	-	-	-	-	-	-	-
289	SBRCAH 446	Positiv	-	-	-	-	-	-	-	-	-
290	SBRCAH 452	Positiv	-	-	-	-	-	-	-	-	-
291	SBRCAH 453	Positiv	-	-	-	-	-	-	-	-	-
292	SBRCAH 464	-	-	-	-	-	-	-	-	-	-
293	SBRCAH 465	Positiv	-	-	-	-	-	-	-	-	-
294	SBRCAH 466	-	-	-	-	-	Positiv	-	-	-	-
295	SBRCAH 471	Positiv	-	-	-	-	-	-	-	-	-
296	SBRCAH 472	Positiv	-	-	-	-	-	-	-	-	-
297	SBRCAH 473	Positiv	-	-	-	-	-	-	-	-	-
298	SBRCAH 474	Positiv	-	-	-	-	-	-	-	-	-
299	SBRCAH 475	-	-	-	-	-	Positiv	-	-	-	-
300	SBRCAH 476	Positiv	-	-	-	-	-	-	-	-	-
301	SBRCAH 482	Positiv	-	-	-	-	Positiv	-	-	-	-
302	SBRCAH 484	Positiv	-	-	-	-	-	-	-	-	-
303	SBRCAH 485	Positiv	-	-	-	-	-	-	-	-	-
304	SBRCAH 486	Positiv	-	-	-	-	-	-	-	-	-
305	SBRCAH 491	Positiv	-	-	-	-	-	-	-	-	-
306	SBRCAH 492	Positiv	-	-	-	-	-	-	-	-	-
307	SBRCAH 494	Positiv	-	-	-	-	-	-	-	-	-
308	SBRCAH 496	Positiv	-	-	-	-	-	-	-	-	-
309	SBRCAH 497	-	-	-	-	-	Positiv	-	-	-	-
310	SBRCAH 502	Positiv	-	-	-	-	-	-	-	-	-
311	SBRCAH 503	Positiv	-	-	-	-	-	-	-	-	-
312	SBRCAH 504	Positiv	-	-	-	-	-	-	-	-	-
313	SBRCAH 510	-	-	-	-	-	Positiv	-	-	-	-
314	SBRCAH 515	-	-	-	-	-	-	-	-	-	-
315	SBRCAH 518	positiv	-	-	-	-	-	-	-	-	-
316	SBRCAH 520	Positiv	-	-	-	-	-	-	-	-	-
317	SBRCAH 527	Positiv	-	-	-	-	-	-	-	-	-
318	SBRCAH 529	Positiv	-	-	-	-	-	-	-	-	-
319	SBRCAH 530	Positiv	-	-	-	-	-	-	-	-	-
320	SBRCAH 531	Positiv	-	-	-	-	-	-	-	-	-
321	SBRCAH 535	Positiv	-	-	-	-	-	-	-	-	-
322	SBRCAH 540	Positiv	-	-	-	-	-	-	-	-	-
323	SBRCAH 544	-	-	-	-	-	Positiv	-	-	-	-
324	SBRCAH 545	-	-	-	-	-	Positiv	-	-	-	-
325	SBRCAH 553	Positiv	-	-	-	-	-	-	-	-	-
326	SBRCAH 554	-	-	-	-	-	Positiv	-	-	-	-
327	SBRCAH 558	Positiv	-	-	-	-	-	-	-	-	-
328	SBRCAH 562	Positiv	-	-	-	-	-	-	-	-	-
329	SBRCAH 563	Positiv	-	-	-	-	-	-	-	-	-
330	SBRCAH 565	Positiv	-	-	-	-	-	-	-	-	-

## Sheet: CAH2014
N		CODE	HOST
	DATE		Human	Cow	Pig	Dog	Goat	Galliformes	Rat	Rodentia	Monkey	Didelphis
1	JAN	SBCAH 1	Positiv	-	-	-	-	-	-	-	-	-
2	JAN	SBCAH 2	-	-	-	Positiv	-	-	-	-	-	-
3	JAN	SBCAH 3	Positiv	-	-	-	-	Positiv	-	-	-	-
4	JAN	SBCAH 4	Positiv	-	-	-	-	-	-	-	-	-
5	JAN	SBCAH 5	-	-	-	-	-	-	-	-	-	-
6	JAN	SBCAH 6	Positiv	-	-	Positiv	-	-	-	-	-	-
7	JAN	SBCAH 7	Positiv	-	-	-	-	Positiv	-	-	-	-
8	JAN	SBCAH 8	-	-	-	-	-	-	-	-	-	-
9	JAN	SBCAH 9	Positiv	-	-	-	-	-	-	-	-	-
10	JAN	SBCAH 11	Positiv	-	-	-	-	Positiv	-	-	-	-
11	JAN	SBCAH 12	Positiv	-	-	-	-	-	-	-	-	-
12	JAN	SBCAH 13	-	-	-	-	-	Positiv	-	-	-	-
13	JAN	SBCAH 14	Positiv	-	-	-	-	-	-	-	-	-
14	JAN	SBCAH 15	Positiv	-	-	-	-	Positiv	-	-	-	-
15	FEB	SBCAH 16	Positiv	-	-	-	-	Positiv	-	-	-	-
16	FEB	SBCAH 17	-	-	-	Positiv	-	-	-	-	-	-
17	FEB	SBCAH 18	Positiv	-	-	-	-	-	-	-	-	-
18	FEB	SBCAH 19	Positiv	-	-	-	-	-	-	-	-	-
19	FEB	SBCAH 20	-	-	Positiv	-	-	-	-	-	-	-
20	FEB	SBCAH 21	Positiv	-	-	-	-	-	-	-	-	-
21	FEB	SBCAH 22	Positiv	-	-	-	-	Positiv	-	-	-	-
22	FEB	SBCAH 23	-	-	-	-	-	Positiv	-	-	-	-
23	FEB	SBCAH 24	Positiv	-	-	Positiv	-	-	-	-	-	-
24	FEB	SBCAH 25	Positiv	-	-	-	-	-	-	-	-	-
25	FEB	SBCAH 26	Positiv	-	-	-	-	-	-	-	-	-
26	FEB	SBCAH 28	Positiv	-	-	-	-	-	-	-	-	-
27	FEB	SBCAH 29	Positiv	-	-	-	-	-	-	-	-	-
28	FEB	SBCAH 30	-	-	-	-	-	Positiv	-	-	-	-
29	FEB	SBCAH 31	-	-	-	-	-	-	-	-	-	-
30	FEB	SBCAH 32	Positiv	-	-	-	-	-	-	-	-	-
31	FEB	SBCAH 33	Positiv	-	-	-	-	Positiv	-	-	-	-
32	FEB	SBCAH 34	-	-	-	Positiv	-	-	-	-	-	-
33	FEB	SBCAH 35	-	-	-	-	-	-	-	-	-	-
34	FEB	SBCAH 36	Positiv	-	-	-	-	Positiv	-	-	-	-
35	FEB	SBCAH 37	Positiv	-	-	-	-	Positiv	-	-	-	-
36	FEB	SBCAH 38	Positiv	-	-	-	-	-	-	-	-	-
37	FEB	SBCAH 39	Positiv	-	-	-	-	-	-	-	-	-
38	FEB	SBCAH 40	-	-	Positiv	-	-	-	-	-	-	-
39	MARCH	SBCAH 41	Positiv	-	-	-	-	Positiv	-	-	-	-
40	MARCH	SBCAH 43	Positiv	-	-	-	-	-	-	-	-	-
41	MARCH	SBCAH 44	-	-	-	-	-	-	-	-	-	-
42	MARCH	SBCAH 45	Positiv	-	-	-	-	Positiv	-	-	-	-
43	MARCH	SBCAH 46	-	-	-	Positiv	-	Positiv	-	-	-	-
44	MARCH	SBCAH 47	Positiv	-	-	-	-	-	-	-	-	-
45	MARCH	SBCAH 48	Positiv	-	-	-	-	-	-	-	-	-
46	MARCH	SBCAH 49	-	-	-	-	-	-	-	-	-	-
47	MARCH	SBCAH 50	Positiv	-	-	-	-	Positiv	-	-	-	-
48	MARCH	SBCAH 51	Positiv	-	-	-	-	Positiv	-	-	-	-
49	MARCH	SBCAH 52	Positiv	-	-	-	-	-	-	-	-	-
50	MARCH	SBCAH 53	-	-	-	-	-	Positiv	-	-	-	-
51	MARCH	SBCAH 54	-	-	-	Positiv	-	Positiv	-	-	-	-
52	MARCH	SBCAH 55	Positiv	-	-	-	-	Positiv	-	-	-	-
53	MARCH	SBCAH 56	Positiv	-	-	-	-	-	-	-	-	-
54	MARCH	SBCAH 57	-	-	-	-	-	-	-	-	-	-
55	MARCH	SBCAH 58	-	-	-	-	-	Positiv	-	-	-	-
56	MARCH	SBCAH 59	Positiv	-	-	-	-	Positiv	-	-	-	-
57	MARCH	SBCAH 60	Positiv	-	-	-	-	-	-	-	-	-
58	MARCH	SBCAH 61	Positiv	-	-	-	-	-	-	-	-	-
59	MARCH	SBCAH 62	Positiv	-	-	-	-	Positiv	-	-	-	-
60	APRIL	SBCAH 63	-	-	-	-	-	Positiv	-	-	-	-
61	APRIL	SBCAH 64	-	-	-	-	-	Positiv	-	-	-	-
62	APRIL	SBCAH 65	Positiv	-	-	-	-	-	-	-	-	-
63	APRIL	SBCAH 66	Positiv	-	-	-	-	-	-	-	-	-
64	APRIL	SBCAH 67	Positiv	-	-	-	-	Positiv	-	-	-	-
65	APRIL	SBCAH 68	-	-	-	-	-	-	-	-	-	-
66	APRIL	SBCAH 69	Positiv	-	-	-	-	-	-	-	-	-
67	APRIL	SBCAH 70	Positiv	-	-	-	-	-	-	-	-	-
68	APRIL	SBCAH 71	-	-	-	-	-	-	-	-	-	-
69	APRIL	SBCAH 72	-	-	-	-	-	Positiv	-	-	-	-
70	APRIL	SBCAH 73	Positiv	-	-	-	-	Positiv	-	-	-	-
71	APRIL	SBCAH 74	Positiv	-	-	-	-	-	-	-	-	-
72	APRIL	SBCAH 75	-	-	-	-	-	Positiv	-	-	-	-
73	APRIL	SBCAH 76	Positiv	-	-	-	-	Positiv	-	-	-	-
74	APRIL	SBCAH 77	Positiv	-	-	-	-	-	-	-	-	-
75	APRIL	SBCAH 78	-	-	-	-	-	Positiv	-	-	-	-
76	APRIL	SBCAH 79	Positiv	-	-	-	-	-	-	-	-	-
77	APRIL	SBCAH 80	Positiv	-	-	-	-	Positiv	-	-	-	-
78	APRIL	SBCAH 81	Positiv	-	-	-	-	Positiv	-	-	-	-
79	APRIL	SBCAH 82	-	-	-	-	-	-	-	-	-	-
80	APRIL	SBCAH 83	Positiv	-	-	-	-	-	-	-	-	-
81	APRIL	SBCAH 84	Positiv	-	-	-	-	Positiv	-	-	-	-
82	APRIL	SBCAH 85	Positiv	-	-	-	-	-	-	-	-	-
83	APRIL	SBCAH 86	-	-	Positiv	-	-	-	-	-	-	-
84	APRIL	SBCAH 87	-	-	-	Positiv	-	-	-	-	-	-
85	APRIL	SBCAH 88	Positiv	-	-	-	-	-	-	-	-	-
86	APRIL	SBCAH 89	Positiv	-	-	-	-	Positiv	-	-	-	-
87	APRIL	SBCAH 90	Positiv	-	-	-	-	Positiv	-	-	-	-
88	APRIL	SBCAH 91	Positiv	-	-	-	-	Positiv	-	-	-	-
89	APRIL	SBCAH 92	-	-	-	-	-	-	-	-	-	-
90	APRIL	SBCAH 93	-	-	-	-	-	Positiv	-	-	-	-
91	APRIL	SBCAH 94	Positiv	-	-	-	-	Positiv	-	-	-	-
92	APRIL	SBCAH 95	Positiv	-	-	-	-	Positiv	-	-	-	-
93	APRIL	SBCAH 96	Positiv	-	-	-	-	-	-	-	-	-
94	APRIL	SBCAH 97	Positiv	-	-	-	-	-	-	-	-	-
95	APRIL	SBCAH 98	Positiv	-	-	-	-	-	-	-	-	-
96	APRIL	SBCAH 99	Positiv	-	-	-	-	Positiv	-	-	-	-
97	APRIL	SBCAH 100	-	-	-	-	-	-	-	-	-	-
98	APRIL	SBCAH 101	-	-	-	-	-	-	-	-	-	-
99	APRIL	SBCAH 102	Positiv	-	-	-	-	Positiv	-	-	-	-
100	APRIL	SBCAH 103	-	-	-	-	-	Positiv	-	-	-	-
101	MAY	SBCAH 104	Positiv	-	-	-	-	-	-	-	-	-
102	MAY	SBCAH 105	Positiv	-	-	-	-	-	-	-	-	-
103	MAY	SBCAH 106	-	-	-	-	-	-	-	-	-	-
104	MAY	SBCAH 107	Positiv	-	-	-	-	Positiv	-	-	-	-
105	MAY	SBCAH 108	-	-	-	-	-	-	-	-	-	-
106	MAY	SBCAH 109	-	-	-	-	-	Positiv	-	-	-	-
107	MAY	SBCAH 110	Positiv	-	-	-	-	Positiv	-	-	-	-
108	MAY	SBCAH 111	Positiv	-	-	-	-	-	-	-	-	-
109	MAY	SBCAH 112	Positiv	-	-	-	-	-	-	-	-	-
110	MAY	SBCAH 113	Positiv	-	-	-	-	-	-	-	-	-
111	MAY	SBCAH 114	-	-	-	-	-	Positiv	-	-	-	-
112	MAY	SBCAH 115	Positiv	-	-	-	-	-	-	-	-	-
113	MAY	SBCAH 116	-	-	-	-	-	Positiv	-	-	-	-
114	MAY	SBCAH 117	Positiv	-	-	-	-	-	-	-	-	-
115	MAY	SBCAH 118	Positiv	-	-	-	-	Positiv	-	-	-	-
116	MAY	SBCAH 119	Positiv	-	-	-	-	-	-	-	-	-
117	MAY	SBCAH 120	Positiv	-	-	-	-	Positiv	-	-	-	-
118	MAY	SBCAH 121	Positiv	-	-	-	-	Positiv	-	-	-	-
119	MAY	SBCAH 122	-	-	-	-	-	-	-	-	-	-
120	MAY	SBCAH 123	Positiv	-	-	-	-	-	-	-	-	-
121	MAY	SBCAH 124	Positiv	-	-	-	-	Positiv	-	-	-	-
122	MAY	SBCAH 125	Positiv	-	-	-	-	Positiv	-	-	-	-
123	MAY	SBCAH 126	Positiv	-	-	-	-	-	-	-	-	-
124	MAY	SBCAH 127	Positiv	-	-	-	-	Positiv	-	-	-	-
125	MAY	SBCAH 128	-	-	-	Positiv	-	-	-	-	-	-
126	MAY	SBCAH 129	Positiv	-	-	-	-	-	-	-	-	-
127	MAY	SBCAH 130	Positiv	-	-	-	-	-	-	-	-	-
128	MAY	SBCAH 131	Positiv	-	-	-	-	-	-	-	-	-
129	MAY	SBCAH 132	Positiv	-	-	-	-	Positiv	-	-	-	-
130	MAY	SBCAH 133	-	-	Positiv	-	-	-	-	-	-	-
131	MAY	SBCAH 134	-	-	-	-	-	-	-	-	-	-
132	MAY	SBCAH 135	Positiv	-	-	-	-	-	-	-	-	-
133	MAY	SBCAH 136	Positiv	-	-	-	-	-	-	-	-	-
134	MAY	SBCAH 137	Positiv	-	-	-	-	Positiv	-	-	-	-
135	MAY	SBCAH 138	-	-	-	-	-	Positiv	-	-	-	-
136	MAY	SBCAH 139	Positiv	-	-	-	-	-	-	-	-	-
137	MAY	SBCAH 140	Positiv	-	-	-	-	Positiv	-	-	-	-
138	MAY	SBCAH 141	Positiv	-	-	-	-	-	-	-	-	-
139	MAY	SBCAH 142	-	-	-	-	-	Positiv	-	-	-	-
140	JUNE	SBCAH 143	-	-	-	Positiv	-	-	-	-	-	-
141	JUNE	SBCAH 144	Positiv	-	-	-	-	Positiv	-	-	-	-
142	JUNE	SBCAH 145	Positiv	-	-	-	-	Positiv	-	-	-	-
143	JUNE	SBCAH 146	Positiv	-	-	-	-	-	-	-	-	-
144	JUNE	SBCAH 147	Positiv	-	-	-	-	Positiv	-	-	-	-
145	JUNE	SBCAH 148	-	-	-	-	-	-	-	-	-	-
146	JUNE	SBCAH 149	-	-	-	-	-	Positiv	-	-	-	-
147	JUNE	SBCAH 150	Positiv	-	-	-	-	Positiv	-	-	-	-
148	JUNE	SBCAH 151	Positiv	-	-	-	-	Positiv	-	-	-	-
149	JUNE	SBCAH 152	Positiv	-	-	-	-	-	-	-	-	-
150	JUNE	SBCAH 153	-	-	-	-	-	Positiv	-	-	-	-
151	JUNE	SBCAH 154	Positiv	-	-	-	-	-	-	-	-	-
152	JUNE	SBCAH 155	Positiv	-	-	-	-	-	-	-	-	-
153	JUNE	SBCAH 156	Positiv	-	-	-	-	Positiv	-	-	-	-
154	JUNE	SBCAH 157	Positiv	-	-	-	-	-	-	-	-	-
155	JUNE	SBCAH 158	Positiv	-	-	-	-	Positiv	-	-	-	-
156	JUNE	SBCAH 159	Positiv	-	-	-	-	-	-	-	-	-
157	JUNE	SBCAH 160	Positiv	-	-	-	-	-	-	-	-	-
158	JUNE	SBCAH 161	Positiv	-	-	-	-	-	-	-	-	-
159	JUNE	SBCAH 162	Positiv	-	-	-	-	-	-	-	-	-
160	JUNE	SBCAH 163	Positiv	-	-	-	-	-	-	-	-	-
161	JUNE	SBCAH 164	-	-	-	-	-	Positiv	-	-	-	-
162	AUG	SBCAH 165	-	-	-	-	-	-	-	-	-	-
163	AUG	SBCAH 166	Positiv	-	-	-	-	Positiv	-	-	-	-
164	AUG	SBCAH 167	Positiv	-	-	-	-	-	-	-	-	-
165	AUG	SBCAH 168	Positiv	-	-	-	-	Positiv	-	-	-	-
166	AUG	SBCAH 169	-	-	-	-	-	Positiv	-	-	-	-
167	AUG	SBCAH 170	Positiv	-	-	-	-	-	-	-	-	-
168	AUG	SBCAH 171	Positiv	-	-	-	-	Positiv	-	-	-	-

## Sheet: CAH2015
N		COD	HOST
	DATE		Human	Cow	Pig	Dog	Goat	Galliformes	Rat	Rodentia	Monkey	Didelphis
1	JAN	SBCAH 1	Positiv	-	-	-	-	Positiv	-	-	-	-
2	JAN	SBCAH 2	Positiv	-	-	-	-	-	-	-	-	-
3	JAN	SBCAH 3	-	-	-	Positiv	-	-	-
4	JAN	SBCAH 4	Positiv	-	-	-	-	Positiv	-	-	-	-
5	JAN	SBCAH 5	Positiv	-	-	-	-	-	-	-	-	-
6	JAN	SBCAH 6	-	-	-	-	-	Positiv	-	-	-	-
7	JAN	SBCAH 7	Positiv	-	-	-	-	-	-	-	-	-
8	JAN	SBCAH 8	Positiv	-	-	-	-	Positiv	-	-	-	-
9	JAN	SBCAH 9	-	-	-	-	-	Positiv	-	-	-	-
10	JAN	SBCAH 10	-	-	-	-	-	Positiv	-	-	-	-
11	JAN	SBCAH 11	Positiv	-	-	-	-	Positiv	-	-	-	-
12	JAN	SBCAH 12	Positiv	-	-	-	-	-	-	-	-	-
13	JAN	SBCAH 13	Positiv	-	-	-	-	-	-	-	-	-
14	JAN	SBCAH 14	Positiv	-	-	-	-	Positiv	-	-	-	-
15	JAN	SBCAH 15	Positiv	-	-	-	-	-	-	-	-	-
16	JAN	SBCAH 16	-	-	-	-	-	Positiv	-	-	-	-
17	JAN	SBCAH 17	-	-	-	-	-	-	-	-	-	-
18	JAN	SBCAH 18	-	-	-	-	-	Positiv	-	-	-	-
19	JAN	SBCAH 19	Positiv	-	-	-	-	Positiv	-	-	-	-
20	JAN	SBCAH 20	Positiv	-	-	-	-	Positiv	-	-	-	-
21	JAN	SBCAH 21	Positiv	-	-	-	-	Positiv	-	-	-	-
22	JAN	SBCAH 22	Positiv	-	-	-	-	-	-	-	-	-
23	JAN	SBCAH 23	Positiv	-	-	-	-	-	-	-	-	-
24	JAN	SBCAH 24	Positiv	-	-	-	-	-	-	-	-	-
25	JAN	SBCAH 25	-	-	-	-	-	Positiv	-	-	-	-
26	JAN	SBCAH 26	Positiv	-	-	-	-	Positiv	-	-	-	-
27	JAN	SBCAH 27	-	-	-	-	-	Positiv	-	-	-	-
28	JAN	SBCAH 28	Positiv	-	-	-	-	-	-	-	-	-
29	JAN	SBCAH 29	-	-	-	-	-	Positiv	-	-	-	-
30	JAN	SBCAH 30	-	-	-	-	-	Positiv	-	-	-	-
31	JAN	SBCAH 31	Positiv	-	-	-	-	Positiv	-	-	-	-
32	JAN	SBCAH 32	Positiv	-	-	-	-	-	-	-	-	-
33	FEB	SBCAH 33	Positiv	-	-	-	-	-	-	-	-	-
34	FEB	SBCAH 34	-	-	-	-	-	Positiv	-	-	-	-
35	FEB	SBCAH 35	-	-	-	-	-	Positiv	-	-	-	-
36	FEB	SBCAH 36	-	-	-	-	-	Positiv	-	-	-	-
37	FEB	SBCAH 37	Positiv	-	-	-	-	-	-	-	-	-
38	FEB	SBCAH 38	Positiv	-	-	-	-	-	-	-	-	-
39	FEB	SBCAH 39	Positiv	-	-	-	-	Positiv	-	-	-	-
40	FEB	SBCAH 40	Positiv	-	-	-	-	Positiv	-	-	-	-
41	FEB	SBCAH 41	-	-	-	-	-	Positiv	-	-	-	-
42	FEB	SBCAH 42	-	-	-	-	-	-	-	-	-	-
43	FEB	SBCAH 43	Positiv	-	-	-	-	-	-	-	-	-
44	FEB	SBCAH 44	Positiv	-	-	-	-	Positiv	-	-	-	-
45	FEB	SBCAH 45	Positiv	-	-	-	-	Positiv	-	-	-	-
46	FEB	SBCAH 46	-	-	-	-	-	Positiv	-	-	-	-
47	FEB	SBCAH 47	-	-	-	-	-	Positiv	-	-	-	-
48	FEB	SBCAH 48	Positiv	-	-	-	-	Positiv	-	-	-	-
49	FEB	SBCAH 49	Positiv	-	-	-	-	Positiv	-	-	-	-
50	FEB	SBCAH 50	Positiv	-	-	-	-	Positiv	-	-	-	-
51	FEB	SBCAH 51	-	-	-	-	-	Positiv	-	-	-	-
52	FEB	SBCAH 52	-	-	-	-	-	Positiv	-	-	-	-
53	FEB	SBCAH 53	Positiv	-	-	-	-	-	-	-	-	-
54	FEB	SBCAH 54	Positiv	-	-	-	-	Positiv	-	-	-	-
55	FEB	SBCAH 55	Positiv	-	-	-	-	Positiv	-	-	-	-
56	FEB	SBCAH 56	-	-	-	-	-	Positiv	-	-	-	-
57	FEB	SBCAH 57	Positiv	-	-	-	-	-	-	-	-	-
58	FEB	SBCAH 58	-	-	-	-	-	Positiv	-	-	-	-
59	FEB	SBCAH 59	Positiv	-	-	-	-	Positiv	-	-	-	-
60	FEB	SBCAH 60	Positiv	-	-	-	-	Positiv	-	-	-	-
61	FEB	SBCAH 61	Positiv	-	-	-	-	Positiv	-	-	-	-
62	FEB	SBCAH 62	-	-	-	-	-	Positiv	-	-	-	-
63	FEB	SBCAH 63	Positiv	-	-	-	-	-	-	-	-	-
64	FEB	SBCAH 64	-	-	-	-	-	Positiv	-	-	-	-
65	FEB	SBCAH 65	Positiv	-	-	-	-	Positiv	-	-	-	-
66	FEB	SBCAH 66	Positiv	-	-	-	-	Positiv	-	-	-	-
67	FEB	SBCAH 67	-	-	-	-	-	Positiv	-	-	-	-
68	FEB	SBCAH 68	Positiv	-	-	-	-	-	-	-	-	-
69	FEB	SBCAH 69	Positiv	-	-	-	-	Positiv	-	-	-	-
70	FEB	SBCAH 70	Positiv	-	-	-	-	Positiv	-	-	-	-
71	FEB	SBCAH 71	-	-	-	-	-	Positiv	-	-	-	-
72	FEB	SBCAH 72	Positiv	-	-	-	-	-	-	-	-	-
73	FEB	SBCAH 73	Positiv	-	-	-	-	Positiv	-	-	-	-
74	FEB	SBCAH 74	Positiv	-	-	-	-	Positiv	-	-	-	-
75	MARCH	SBCAH 75	-	-	-	-	-	Positiv	-	-	-	-
76	MARCH	SBCAH 76	-	-	-	-	-	Positiv	-	-	-	-
77	MARCH	SBCAH 77	Positiv	-	-	-	-	Positiv	-	-	-	-
78	MARCH	SBCAH 78	Positiv	-	-	-	-	-	-	-	-	-
79	MARCH	SBCAH 79	Positiv	-	-	-	-	-	-	-	-	-
80	MARCH	SBCAH 80	-	-	-	-	-	Positiv	-	-	-	-
81	MARCH	SBCAH 81	-	-	-	-	-	Positiv	-	-	-	-
82	MARCH	SBCAH 82	Positiv	-	-	-	-	Positiv	-	-	-	-
83	MARCH	SBCAH 83	Positiv	-	-	-	-	Positiv	-	-	-	-
84	MARCH	SBCAH 84	-	-	-	-	-	Positiv	-	-	-	-
85	MARCH	SBCAH 85	Positiv	-	-	-	-	-	-	-	-	-
86	MARCH	SBCAH 86	Positiv	-	-	-	-	-	-	-	-	-
87	MARCH	SBCAH 87	Positiv	-	-	-	-	Positiv	-	-	-	-
88	MARCH	SBCAH 88	Positiv	-	-	-	-	-	-	-	-	-
89	MARCH	SBCAH 89	Positiv	-	-	-	-	-	-	-	-	-
90	MARCH	SBCAH 90	Positiv	-	-	-	-	Positiv	-	-	-	-
91	MARCH	SBCAH 91	Positiv	-	-	-	-	-	-	-	-	-
92	MARCH	SBCAH 92	Positiv	-	-	-	-	Positiv	-	-	-	-
93	MARCH	SBCAH 93	Positiv	-	-	-	-	Positiv	-	-	-	-
94	MARCH	SBCAH 94	-	-	-	-	-	Positiv	-	-	-	-
95	MARCH	SBCAH 95	-	-	-	-	-	Positiv	-	-	-	-
96	MARCH	SBCAH 97	-	-	-	-	-	Positiv	-	-	-	-
97	MARCH	SBCAH 98	Positiv	-	-	-	-	-	-	-	-	-
98	MARCH	SBCAH 99	Positiv	-	-	-	-	-	-	-	-	-
99	MARCH	SBCAH 101	Positiv	-	-	-	-	Positiv	-	-	-	-
100	MARCH	SBCAH 102	-	-	-	-	-	Positiv	-	-	-	-
101	MARCH	SBCAH 103	-	-	-	-	-	Positiv	-	-	-	-
102	MARCH	SBCAH 104	Positiv	-	-	-	-	-	-	-	-	-
103	MARCH	SBCAH 105	Positiv	-	-	-	-	-	-	-	-	-
104	MARCH	SBCAH 106	Positiv	-	-	-	-	Positiv	-	-	-	-
105	MARCH	SBCAH 107	-	-	-	-	-	Positiv	-	-	-	-
106	MARCH	SBCAH 108	-	-	-	-	-	Positiv	-	-	-	-
107	MARCH	SBCAH 110	Positiv	-	-	-	-	-	-	-	-	-
108	MARCH	SBCAH 111	Positiv	-	-	-	-	-	-	-	-	-
109	MARCH	SBCAH 112	Positiv	-	-	-	-	Positiv	-	-	-	-
110	MARCH	SBCAH 113	-	-	-	Positiv	-	Positiv
111	MARCH	SBCAH 114	-	-	-	-	-	Positiv	-	-	-	-
112	MARCH	SBCAH 115	Positiv	-	-	-	-	-	-	-	-	-
113	MARCH	SBCAH 116	Positiv	-	-	-	-	-	-	-	-	-
114	MARCH	SBCAH 117	Positiv	-	-	-	-	-	-	-	-	-
115	MARCH	SBCAH 118	-	-	-	-	-	Positiv	-	-	-	-
116	MARCH	SBCAH 119	-	-	-	-	-	Positiv	-	-	-	-
117	MARCH	SBCAH 120	-	-	-	-	-	Positiv	-	-	-	-
118	MARCH	SBCAH 121	Positiv	-	-	-	-	Positiv	-	-	-	-
119	MARCH	SBCAH 122	Positiv	-	-	-	-	-	-	-	-	-
120	MARCH	SBCAH 123	Positiv	-	-	-	-	-	-	-	-	-
121	MARCH	SBCAH 124	-	-	-	-	-	-	-	-	-	-
122	MARCH	SBCAH 125	-	-	-	-	-	Positiv	-	-	-	-
123	MARCH	SBCAH 126	Positiv	-	-	-	-	Positiv	-	-	-	-
124	MARCH	SBCAH 127	Positiv	-	-	-	-	-	-	-	-	-
125	MARCH	SBCAH 128	-	-	-	-	-	Positiv	-	-	-	-
126	APRIL	SBCAH 129	Positiv	-	-	-	-	-	-	-	-	-
127	APRIL	SBCAH 130	-	-	-	-	-	Positiv	-	-	-	-
128	APRIL	SBCAH 131	-	-	-	-	-	Positiv	-	-	-	-
129	APRIL	SBCAH 132	Positiv	-	-	-	-	Positiv	-	-	-	-
130	APRIL	SBCAH 133	Positiv	-	-	-	-	Positiv	-	-	-	-
131	APRIL	SBCAH 135	Positiv	-	-	-	-	-	-	-	-	-
132	APRIL	SBCAH 136	Positiv	-	-	-	-	Positiv	-	-	-	-
133	APRIL	SBCAH 137	Positiv	-	-	-	-	-	-	-	-	-
134	APRIL	SBCAH 138	Positiv	-	-	-	-	Positiv	-	-	-	-
135	APRIL	SBCAH 139	Positiv	-	-	-	-	Positiv	-	-	-	-
136	APRIL	SBCAH 140	Positiv	-	-	-	-	Positiv	-	-	-	-
137	APRIL	SBCAH 141	-	-	-	-	-	-	-	-	-	-
138	APRIL	SBCAH 142	-	-	-	-	-	Positiv	-	-	-	-
139	APRIL	SBCAH 143	Positiv	-	-	-	-	-	-	-	-	-
140	APRIL	SBCAH 144	Positiv	-	-	-	-	Positiv	-	-	-	-
141	APRIL	SBCAH 145	Positiv	-	-	-	-	Positiv	-	-	-	-
142	APRIL	SBCAH 146	-	-	-	-	-	Positiv	-	-	-	-
143	APRIL	SBCAH 147	Positiv	-	-	-	-	Positiv	-	-	-	-
144	APRIL	SBCAH 148	Positiv	-	-	-	-	Positiv	-	-	-	-
145	APRIL	SBCAH 149	Positiv	-	-	-	-	-	-	-	-	-
146	APRIL	SBCAH 150	Positiv	-	-	-	-	Positiv	-	-	-	-
147	APRIL	SBCAH 151	Positiv	-	-	-	-	Positiv	-	-	-	-
148	APRIL	SBCAH 152	Positiv	-	-	-	-	Positiv	-	-	-	-
149	APRIL	SBCAH 153	Positiv	-	-	-	-	-	-	-	-	-
150	APRIL	SBCAH 154	Positiv	-	-	-	-	-	-	-	-	-
151	APRIL	SBCAH 155	-	-	-	-	-	-	-	-	-	-
152	APRIL	SBCAH 156	Positiv	-	-	-	-	Positiv	-	-	-	-
153	APRIL	SBCAH 157	Positiv	-	-	-	-	Positiv	-	-	-	-
154	APRIL	SBCAH 158	-	-	-	-	-	Positiv	-	-	-	-
155	APRIL	SBCAH 159	Positiv	-	-	-	-	-	-	-	-	-
156	APRIL	SBCAH 160	-	-	-	-	-	-	-	-	-	-
157	APRIL	SBCAH 161	Positiv	-	-	-	-	-	-	-	-	-
158	APRIL	SBCAH 162	Positiv	-	-	-	-	Positiv	-	-	-	-
159	APRIL	SBCAH 163	Positiv	-	-	-	-	Positiv	-	-	-	-
160	APRIL	SBCAH 164	Positiv	-	-	-	-	Positiv	-	-	-	-
161	APRIL	SBCAH 165	Positiv	-	-	-	-	-	-	-	-	-
162	APRIL	SBCAH 166	Positiv	-	-	-	-	-	-	-	-	-
163	APRIL	SBCAH 167	Positiv	-	-	-	-	-	-	-	-	-
164	APRIL	SBCAH 168	Positiv	-	-	-	-	Positiv	-	-	-	-
165	APRIL	SBCAH 169	Positiv	-	-	-	-	Positiv	-	-	-	-
166	APRIL	SBCAH 170	Positiv	-	-	-	-	Positiv	-	-	-	-
167	APRIL	SBCAH 171	Positiv	-	-	-	-	-	-	-	-	-
168	APRIL	SBCAH 172	Positiv	-	-	-	-	-	-	-	-	-
169	APRIL	SBCAH 173	Positiv	-	-	-	-	Positiv	-	-	-	-
170	APRIL	SBCAH 174	Positiv	-	-	-	-	Positiv	-	-	-	-
171	APRIL	SBCAH 175	Positiv	-	-	-	-	Positiv	-	-	-	-
172	APRIL	SBCAH 176	Positiv	-	-	-	-	Positiv	-	-	-	-
173	APRIL	SBCAH 177	-	-	-	-	-	Positiv	-	-	-	-
174	APRIL	SBCAH 178	-	-	-	-	-	-	-	-	-	-
175	APRIL	SBCAH 179	Positiv	-	-	-	-	-	-	-	-	-
176	APRIL	SBCAH 180	Positiv	-	-	-	-	-	-	-	-	-
177	APRIL	SBCAH 181	-	-	-	-	-	Positiv	-	-	-	-
178	APRIL	SBCAH 182	Positiv	-	-	-	-	Positiv	-	-	-	-
179	APRIL	SBCAH 183	-	-	-	-	-	Positiv	-	-	-	-
180	APRIL	SBCAH 184	Positiv	-	-	-	-	Positiv	-	-	-	-
181	APRIL	SBCAH 185	Positiv	-	-	-	-	-	-	-	-	-
182	APRIL	SBCAH 186	Positiv	-	-	-	-	-	-	-	-	-
183	APRIL	SBCAH 187	-	-	-	-	-	Positiv	-	-	-	-
184	APRIL	SBCAH 188	Positiv	-	-	-	-	Positiv	-	-	-	-
185	APRIL	SBCAH 189	Positiv	-	-	-	-	Positiv	-	-	-	-
186	APRIL	SBCAH 190	Positiv	-	-	-	-	Positiv	-	-	-	-
187	APRIL	SBCAH 191	-	-	-	-	-	-	-	-	-	-
188	MAY	SBCAH 192	Positiv	-	-	-	-	-	-	-	-	-
189	MAY	SBCAH 193	Positiv	-	-	-	-	-	-	-	-	-
190	MAY	SBCAH 194	Positiv	-	-	-	-	Positiv	-	-	-	-
191	MAY	SBCAH 195	Positiv	-	-	-	-	Positiv	-	-	-	-
192	MAY	SBCAH 196	-	-	-	-	-	Positiv	-	-	-	-
193	MAY	SBCAH 197	Positiv	-	-	-	-	Positiv	-	-	-	-
194	MAY	SBCAH 198	Positiv	-	-	-	-	-	-	-	-	-
195	MAY	SBCAH 199	-	-	-	-	-	Positiv	-	-	-	-
196	MAY	SBCAH 200	Positiv	-	-	-	-	Positiv	-	-	-	-
197	MAY	SBCAH 201	-	-	-	-	-	Positiv	-	-	-	-
198	MAY	SBCAH 202	Positiv	-	-	-	-	-	-	-	-	-
199	MAY	SBCAH 203	Positiv	-	-	-	-	-	-	-	-	-
200	MAY	SBCAH 204	-	-	-	-	-	Positiv	-	-	-	-
201	MAY	SBCAH 205	Positiv	-	-	-	-	Positiv	-	-	-	-
202	MAY	SBCAH 206	Positiv	-	-	-	-	-	-	-	-	-
203	MAY	SBCAH 207	-	-	-	-	-	Positiv	-	-	-	-
204	MAY	SBCAH 208	Positiv	-	-	-	-	-	-	-	-	-
205	MAY	SBCAH 209	-	-	-	-	-	Positiv	-	-	-	-
206	MAY	SBCAH 210	Positiv	-	-	-	-	-	-	-	-	-
207	MAY	SBCAH 211	-	-	-	-	-	Positiv	-	-	-	-
208	MAY	SBCAH 212	-	-	-	-	-	Positiv	-	-	-	-
209	MAY	SBCAH 213	Positiv	-	-	-	-	Positiv	-	-	-	-
210	MAY	SBCAH 214	Positiv	-	-	-	-	-	-	-	-	-
211	MAY	SBCAH 215	Positiv	-	-	-	-	-	-	-	-	-
212	MAY	SBCAH 216	-	-	-	-	-	Positiv	-	-	-	-
213	MAY	SBCAH 217	Positiv	-	-	-	-	Positiv	-	-	-	-
214	JUNE	SBCAH 218	-	-	-	-	-	Positiv	-	-	-	-
215	JUNE	SBCAH 219	-	-	-	-	-	Positiv	-	-	-	-
216	JUNE	SBCAH 220	Positiv	-	-	-	-	-	-	-	-	-
217	JUNE	SBCAH 221	Positiv	-	-	-	-	-	-	-	-	-
218	JUNE	SBCAH 222	Positiv	-	-	-	-	-	-	-	-	-
219	JUNE	SBCAH 223	Positiv	-	-	-	-	Positiv	-	-	-	-
220	JUNE	SBCAH 224	Positiv	-	-	-	-	Positiv	-	-	-	-
221	JUNE	SBCAH 225	-	-	-	-	-	Positiv	-	-	-	-
222	JUNE	SBCAH 226	Positiv	-	-	-	-	-	-	-	-	-
223	JUNE	SBCAH 227	Positiv	-	-	-	-	-	-	-	-	-
224	JUNE	SBCAH 228	Positiv	-	-	-	-	-	-	-	-	-
225	JUNE	SBCAH 229	Positiv	-	-	-	-	Positiv	-	-	-	-
226	JUNE	SBCAH 230	-	-	-	-	-	Positiv	-	-	-	-
227	JUNE	SBCAH 231	-	-	-	-	-	Positiv	-	-	-	-
228	JUNE	SBCAH 232	Positiv	-	-	-	-	Positiv	-	-	-	-
229	JUNE	SBCAH 233	Positiv	-	-	-	-	-	-	-	-	-
230	JUNE	SBCAH 234	Positiv	-	-	-	-	-	-	-	-	-
231	JUNE	SBCAH 235	Positiv	-	-	-	-	Positiv	-	-	-	-

## Sheet: SEM2014
N	DATE	CODE	HOST
			Human	Cow	Pig	Dog	Goat	Galliformes	Rat	Rodentia	Monkey	Didelphis
1	MAY	SEM 1	Positiv	-	-	-	-	-	-	-	-	-
2	MAY	SEM 2	Positiv	-	-	-	-	-	-	-	-	-
3	MAY	SEM 4	-	-	-	-	-	Positiv	-	-	-	-
4	MAY	SEM 6	Positiv	-	-	-	-	Positiv	-	-	-	-
5	MAY	SEM 7	Positiv	-	-	-	-	-	-	-	-	-
6	MAY	SEM 8	Positiv	-	-	-	-	-	-	-	-	-
7	MAY	SEM 9	Positiv	-	-	-	-	-	-	-	-	-
8	MAY	SEM 11	Positiv	-	-	-	-	-	-	-	-	-
9	MAY	SEM 12	-	-	-	Positiv	-	-	-	-	-	-
10	MAY	SEM 13	-	-	-	-	-	-	Positiv	-	-	-
11	MAY	SEM 14	Positiv	-	-	-	-	-	-	-	-	-
12	MAY	SEM 15	Positiv	-	-	-	-	-	-	-	-	-
13	MAY	SEM 16	Positiv	-	-	-	-	-	-	-	-	-
14	MAY	SEM 17	Positiv	-	-	-	-	-	-	-	-	-
15	MAY	SEM 18	Positiv	-	-	-	-	-	-	-	-	-
16	MAY	SEM 19	-	-	-	-	-	Positiv	-	-	-	-
17	MAY	SEM 20	Positiv	-	-	-	-	-	-	-	-	-
18	MAY	SEM 21	Positiv	-	-	-	-	-	-	-	-	-
19	MAY	SEM 22	-	-	-	-	-	Positiv	-	-	-	-
20	MAY	SEM 23	Positiv	-	-	-	-	-	-	-	-	-
21	MAY	SEM 24	-	-	-	-	-	Positiv	-	-	-	-
22	MAY	SEM 25	Positiv	-	-	-	-	-	-	-	-	-
23	MAY	SEM 26	Positiv	-	-	-	-	-	-	-	-	-
24	MAY	SEM 27	Positiv	-	-	-	-	-	-	-	-	-
25	MAY	SEM 28	Positiv	-	-	-	-	-	-	-	-	-
26	MAY	SEM 29	Positiv	-	-	-	-	-	-	-	-	-
27	MAY	SEM 30	-	-	-	Positiv	-	-	-	-	-	-
28	MAY	SEM 31	Positiv	-	-	-	-	-	-	-	-	-
29	MAY	SEM 32	-	-	-	-	-	Positiv	-	-	-	-
30	MAY	SEM 33	Positiv	-	-	-	-	-	-	-	-	-
31	MAY	SEM 34	-	-	-	-	-	Positiv	-	-	-	-
32	MAY	SEM 35	Positiv	-	-	-	-	-	-	-	-	-
33	MAY	SEM 36	Positiv	-	-	-	-	Positiv	-	-	-	-
34	MAY	SEM 37	Positiv	-	-	-	-	-	-	-	-	-
35	MAY	SEM 38	-	-	-	-	-	Positiv	-	-	-	-
36	MAY	SEM 40	-	-	-	-	-	Positiv	-	-	-	-
37	MAY	SEM 41	-	-	-	-	-	Positiv	-	-	-	-
38	MAY	SEM 42	Positiv	-	-	-	-	-	-	-	-	-
39	MAY	SEM 43	Positiv	-	-	-	-	-	-	-	-	-
40	MAY	SEM 44	-	-	-	-	-	-	-	-	-	-
41	MAY	SEM 45	Positiv	-	-	-	-	-	-	-	-	-
42	MAY	SEM 46	Positiv	-	-	-	-	-	-	-	-	-
43	MAY	SEM 47	Positiv	-	-	-	-	-	-	-	-	-
44	MAY	SEM 48	Positiv	-	-	-	-	-	-	-	-	-
45	MAY	SEM 49	-	-	-	-	-	-	-	-	-	-
46	MAY	SEM 50	Positiv	-	-	-	-	-	-	-	-	-
47	MAY	SEM 51	Positiv	-	-	-	-	-	-	-	-	-
48	MAY	SEM 52	-	-	-	-	-	Positiv	-	-	-	-
49	MAY	SEM 53	-	-	-	-	-	-	-	-	-	-
50	MAY	SEM 54	Positiv	-	-	-	-	Positiv	-	-	-	-
51	MAY	SEM 55	Positiv	-	-	-	-	Positiv	-	-	-	-
52	MAY	SEM 56	-	-	-	-	-	Positiv	-	-	-	-
53	MAY	SEM 57	Positiv	-	-	-	-	-	-	-	-	-
54	MAY	SEM 58	Positiv	-	-	-	-	-	-	-	-	-
55	MAY	SEM 59	Positiv	-	-	-	-	-	-	-	-	-
56	MAY	SEM 60	-	-	-	-	-	Positiv	-	-	-	-
57	MAY	SEM 61	-	-	-	-	-	Positiv	-	-	-	-
58	MAY	SEM 62	Positiv	-	-	-	-	-	-	-	-	-
59	MAY	SEM 63	Positiv	-	-	-	-	-	-	-	-	-
60	MAY	SEM 64	-	-	-	-	-	Positiv	-	-	-	-
61	MAY	SEM 65	Positiv	-	-	-	-	-	-	-	-	-
62	MAY	SEM 66	Positiv	-	-	Positiv	-	-	-	-	-	-
63	MAY	SEM 67	Positiv	-	-	-	-	-	-	-	-	-
64	MAY	SEM 68	-	-	-	-	-	Positiv	-	-	-	-
65	MAY	SEM 69	Positiv	-	-	-	-	Positiv	-	-	-	-
66	MAY	SEM 71	Positiv	-	-	-	-	Positiv	-	-	-	-
67	MAY	SEM 72	-	-	-	-	-	Positiv	-	-	-	-
68	MAY	SEM 73	Positiv	-	-	-	-	Positiv	-	-	-	-
69	MAY	SEM 74	-	-	-	-	-	Positiv	-	-	-	-
70	MAY	SEM 75	Positiv	-	-	-	-	-	-	-	-	-
71	MAY	SEM 76	-	-	-	-	-	Positiv	-	-	-	-
72	MAY	SEM 77	-	-	-	-	-	-	-	-	-	-
73	MAY	SEM 78	-	-	-	-	-	Positiv	-	-	-	-
74	MAY	SEM 79	Positiv	-	-	-	-	Positiv	-	-	-	-
75	MAY	SEM 80	Positiv	-	-	-	-	-	-	-	-	-
76	MAY	SEM 81	Positiv	-	-	-	-	-	-	-	-	-
77	MAY	SEM 82	-	-	-	-	-	Positiv	-	-	-	-
78	MAY	SEM 83	-	-	-	-	-	Positiv	-	-	-	-
79	MAY	SEM 84	Positiv	-	-	-	-	-	-	-	-	-
80	MAY	SEM 85	Positiv	-	-	-	-	-	-	-	-	-
81	MAY	SEM 86	-	-	-	-	-	positiv	-	-	-	-
82	MAY	SEM 87	-	-	-	-	-	Positiv	-	-	-	-
83	MAY	SEM 88	-	-	-	-	-	Positiv	-	-	-	-
84	MAY	SEM 89	-	-	-	-	-	Positiv	-	-	-	-
85	MAY	SEM 90	Positiv	-	-	-	-	-	-	-	-	-
86	MAY	SEM 91	Positiv	-	-	-	-	-	-	-	-	-
87	MAY	SEM 92	Positiv	-	-	-	-	-	-	-	-	-
88	MAY	SEM 93	Positiv	-	-	-	-	-	-	-	-	-
89	MAY	SEM 94	Positiv	-	-	-	-	-	-	-	-	-
90	MAY	SEM 95	Positiv	-	-	-	-	-	-	-	-	-
91	MAY	SEM 96	-	-	-	-	-	-	Positiv	-	-	-
92	MAY	SEM 97	Positiv	-	-	-	-	-	-	-	-	-
93	MAY	SEM 98	Positiv	-	-	-	-	-	-	-	-	-
94	MAY	SEM 99	Positiv	-	-	-	-	-	-	-	-	-
95	MAY	SEM 100	Positiv	-	-	-	-	-	-	-	-	-
96	MAY	SEM 101	Positiv	-	-	-	-	-	-	-	-	-
97	MAY	SEM 102	-	-	-	-	-	-	-	-	-	-
98	MAY	SEM 106	-	-	-	-	-	Positiv	-	-	-	-
99	MAY	SEM 107	Positiv	-	-	-	-	Positiv	-	-	-	-
100	MAY	SEM 108	Positiv	-	-	-	-	-	-	-	-	-
101	MAY	SEM 109	Positiv	-	-	-	-	-	-	-	-	-
102	MAY	SEM 110	Positiv	-	-	-	-	-	-	-	-	-
103	MAY	SEM 111	Positiv	-	-	-	-	-	-	-	-	-
104	MAY	SEM 112	Positiv	-	-	-	-	-	-	-	-	-
105	MAY	SEM 113	Positiv	-	-	-	-	-	-	-	-	-
106	MAY	SEM 114	-	-	-	-	-	-	-	-	-	-
107	MAY	SEM 115	-	-	-	-	-	Positiv	-	-	-	-
108	MAY	SEM 117	Positiv	-	-	-	-	Positiv	-	-	-	-
109	JUNE	SEM 118	Positiv	-	-	-	-	-	-	-	Positiv	-
110	JUNE	SEM 119	Positiv	-	-	-	-	-	-	-	-	-
111	JUNE	SEM 120	-	-	-	-	-	Positiv	-	-	-	-
112	JUNE	SEM 121	-	-	-	-	-	Positiv	-	-	-	-
113	JUNE	SEM 122	-	-	-	-	-	Positiv	-	-	-	-
114	JUNE	SEM 123	Positiv	-	-	-	-	Positiv	-	-	-	-
115	JUNE	SEM 124	Positiv	-	-	-	-	-	-	-	-	-
116	JUNE	SEM 125	-	-	-	-	-	Positiv	-	-	-	-
117	JUNE	SEM 126	Positiv	-	-	-	-	-	-	-	-	-
118	JUNE	SEM 127	-	-	-	-	-	Positiv	-	-	-	-
119	JUNE	SEM 128	Positiv	-	-	-	-	-	-	-	-	-
120	JUNE	SEM 129	Positiv	-	-	-	-	Positiv	-	-	-	-
121	JUNE	SEM 130	Positiv	-	-	-	-	-	-	-	-	-
122	JUNE	SEM 131	-	-	-	-	-	Positiv	-	-	-	-
123	JUNE	SEM 132	-	-	-	Positiv	-	-	-	-	-	-
124	JUNE	SEM 133	Positiv	-	-	-	-	Positiv	-	-	-	-
125	JUNE	SEM 134	Positiv	-	-	-	-	Positiv	-	-	-	-
126	JUNE	SEM 135	-	-	-	-	-	Positiv	-	-	-	-
127	JUNE	SEM 136	-	-	-	-	-	Positiv	-	-	-	-
128	JUNE	SEM 140	-	-	-	-	-	Positiv	-	-	-	-
129	JUNE	SEM 141	-	-	-	-	-	positiv	-	-	-	-
130	JUNE	SEM 142	Positiv	-	-	-	-	-	-	-	-	-
131	JUNE	SEM 143	Positiv	-	-	-	-	-	-	-	-	-
132	JUNE	SEM 144	Positiv	-	-	-	-	-	-	-	-	-
133	JUNE	SEM 145	Positiv	-	-	-	-	-	-	-	-	-
134	JUNE	SEM 146	Positiv	-	-	-	-	-	-	-	-	-
135	JUNE	SEM 147	Positiv	-	-	-	-	-	-	-	-	-
136	JUNE	SEM 148	Positiv	-	-	-	-	-	-	-	-	-
137	JUNE	SEM 149	Positiv	-	-	-	-	-	-	-	-	-
138	JUNE	SEM 150	Positiv	-	-	-	-	-	-	-	-	-
139	JUNE	SEM 151	Positiv	-	-	-	-	-	-	-	-	-
140	JUNE	SEM 152	Positiv	-	-	-	-	-	-	-	-	-
141	JUNE	SEM 153	Positiv	-	-	-	-	-	-	-	-	-
142	JUNE	SEM 154	-	-	-	-	-	Positiv	-	-	-	-
143	JUNE	SEM 155	Positiv	-	-	-	-	Positiv	-	-	-	-
144	JUNE	SEM 156	Positiv	-	-	-	-	-	-	-	-	-
145	JUNE	SEM 157	-	-	-	-	-	-	-	-	-	-
146	JUNE	SEM 158	-	-	-	-	-	Positiv	-	-	-	-
147	JUNE	SEM 159	-	-	-	-	-	Positiv	-	-	-	-
148	JUNE	SEM 160	-	-	-	-	-	Positiv	-	-	-	-
149	JUNE	SEM 161	Positiv	-	-	-	-	-	-	-	-	-
150	JUNE	SEM 162	Positiv	-	-	-	-	-	-	-	-	-
151	JUNE	SEM 163	Positiv	-	-	-	-	-	-	-	-	-
152	JUNE	SEM 164	-	-	-	-	-	Positiv	-	-	-	-
153	JUNE	SEM 165	Positiv	-	-	-	-	Positiv	-	-	-	-
154	JUNE	SEM 166	Positiv	-	-	-	-	-	-	-	-	-
155	JUNE	SEM 167	Positiv	-	-	-	-	-	-	-	-	-
156	JUNE	SEM 168	Positiv	-	-	-	-	-	-	-	-	-
157	JUNE	SEM 169	Positiv	-	-	-	-	-	-	-	-	-
158	JUNE	SEM 170	Positiv	-	-	-	-	-	-	-	-	-
159	JUNE	SEM 171	Positiv	-	-	-	-	-	-	-	-	-
160	JUNE	SEM 172	-	-	-	-	-	Positiv	-	-	-	-
161	JUNE	SEM 174	-	-	-	-	-	Positiv	-	-	-	-
162	JUNE	SEM 175	-	-	-	-	-	Positiv	-	-	-	-
163	JUNE	SEM 176	Positiv	-	-	-	-	Positiv	-	-	-	-
164	JUNE	SEM 177	Positiv	-	-	-	-	-	-	-	-	-
165	JUNE	SEM 178	Positiv	-	-	-	-	Positiv	-	-	-	-
166	JUNE	SEM 179	-	-	-	-	-	Positiv	-	-	-	-
167	JUNE	SEM 180	-	-	-	-	-	Positiv	-	-	-	-
168	JUNE	SEM 181	Positiv	-	-	-	-	Positiv	-	-	-	-
169	JUNE	SEM 182	Positiv	-	-	-	-	-	-	-	-	-
170	JUNE	SEM 183	Positiv	-	-	-	-	-	-	-	-	-
171	JUNE	SEM 184	Positiv	-	-	-	-	-	-	-	-	-
172	JUNE	SEM 185	Positiv	-	-	-	-	-	-	-	-	-
173	JUNE	SEM 186	Positiv	-	-	-	-	Positiv	-	-	-	-
174	JUNE	SEM 187	Positiv	-	-	-	-	Positiv	-	-	-	-
175	JUNE	SEM 188	-	-	-	-	-	Positiv	-	-	-	-
176	JUNE	SEM 189	-	-	-	-	-	Positiv	-	-	-	-
177	JUNE	SEM 190	Positiv	-	-	-	-	Positiv	-	-	-	-
178	JUNE	SEM 191	Positiv	-	-	-	-	-	-	-	-	-
179	JUNE	SEM 192	Positiv	-	-	-	-	-	-	-	-	-
180	JUNE	SEM 193	-	-	-	-	-	Positiv	-	-	-	-
181	JUNE	SEM 194	-	-	-	-	-	Positiv	-	-	-	-
182	JUNE	SEM 195	Positiv	-	-	-	-	-	-	-	-	-
183	JUNE	SEM 196	Positiv	-	-	-	-	-	-	-	-	-
184	JUNE	SEM 197	Positiv	-	-	-	-	-	-	-	-	-
185	JUNE	SEM 198	Positiv	-	-	-	-	-	-	-	-	-
186	JUNE	SEM 199	Positiv	-	-	-	-	Positiv	-	-	-	-
187	JUNE	SEM 200	Positiv	-	-	-	-	-	-	-	-	-
188	JUNE	SEM 201	Positiv	-	-	-	-	-	-	-	-	-
189	JUNE	SEM 202	Positiv	-	-	-	-	-	-	-	-	-
190	JUNE	SEM 203	Positiv	-	-	-	-	-	-	-	-	-
191	JUNE	SEM 204	Positiv	-	-	-	-	-	-	-	-	-
192	JUNE	SEM 205	Positiv	-	-	-	-	-	-	-	-	-
193	JUNE	SEM 206	Positiv	-	-	-	-	-	-	-	-	-
194	JUNE	SEM 207	Positiv	-	-	-	-	-	-	-	-	-
195	JUNE	SEM 208	-	-	-	-	-	Positiv	-	-	-	-
196	JUNE	SEM 209	Positiv	-	-	-	-	Positiv	-	-	-	-
197	JUNE	SEM 210	Positiv	-	-	-	-	-	-	-	-	-
198	JUNE	SEM 211	-	-	-	-	-	-	-	-	-	-
199	JUNE	SEM 212	Positiv	-	-	-	-	Positiv	-	-	-	-
200	JUNE	SEM 213	Positiv	-	-	-	-	Positiv	-	-	-	-
201	JUNE	SEM 214	Positiv	-	-	-	-	-	-	-	-	-
202	JUNE	SEM 215	-	-	-	-	-	Positiv	-	-	-	-
203	JUNE	SEM 216	Positiv	-	-	-	-	-	-	-	-	-
			137			4		79	2		1

## Sheet: SEM2015
N	DATE	CODE	HOST
			Human	Cow	Pig	Dog	Goat	Galliformes	Rat	Rodentia	Monkey	Didelphis
1	MAY	SBSEM 1	Positiv	-	-	-	-	Positiv	-	-	-	-
2	MAY	SBSEM 2	Positiv	-	-	-	-	Positiv	-	-	-	-
3	MAY	SBSEM 3	Positiv	-	-	-	-	-	-	-	-	-
4	MAY	SBSEM 4	Positiv	-	-	-	-	-	-	-	-	-
5	MAY	SBSEM 5	Positiv	-	-	-	-	Positiv	-	-	-	-
6	MAY	SBSEM 6	Positiv	-	-	-	-	Positiv	-	-	-	-
7	MAY	SBSEM 7	Positiv	-	-	-	-	-	-	-	-	-
8	MAY	SBSEM 8	Positiv	-	-	Positiv	-	-	-	-	-	-
9	MAY	SBSEM 9	-	-	-	-	-	Positiv	-	-	-	-
10	MAY	SBSEM 11	Positiv	-	-	-	-	-	-	-	-	-
11	MAY	SBSEM 12	Positiv	-	-	-	-	-	-	-	-	-
12	MAY	SBSEM 13	Positiv	-	-	-	-	-	-	-	-	-
13	MAY	SBSEM 14	Positiv	-	-	-	-	-	-	-	-	-
14	MAY	SBSEM 15	Positiv	-	-	-	-	-	-	-	-	-
15	MAY	SBSEM 16	Positiv	-	-	-	-	Positiv	-	-	-	-
16	MAY	SBSEM 17	-	-	-	-	-	Positiv	-	-	-	-
17	MAY	SBSEM 18	-	-	-	-	-	-	-	-	-	-
18	MAY	SBSEM 19	-	-	-	-	-	Positiv	-	-	-	-
19	MAY	SBSEM 20	Positiv	-	-	-	-	Positiv	-	-	-	-
20	MAY	SBSEM 21	Positiv	-	-	-	-	-	-	-	-	-
21	MAY	SBSEM 22	Positiv	-	-	-	-	-	-	-	-	-
22	MAY	SBSEM 23	Positiv	-	-	-	-	-	-	-	-	-
23	MAY	SBSEM 24	-	-	-	-	-	Positiv	-	-	-	-
24	MAY	SBSEM 25	-	-	-	Positiv	-	-	-	-	-	-
25	MAY	SBSEM 26	Positiv	-	-	-	-	-	-	-	-	-
26	MAY	SBSEM 27	Positiv	-	-	-	-	Positiv	-	-	-	-
27	MAY	SBSEM 28	Positiv	-	-	-	-	Positiv	-	-	-	-
28	MAY	SBSEM 29	-	-	-	-	-	Positiv	-	-	-	-
29	MAY	SBSEM 30	-	-	-	-	-	Positiv	-	-	-	-
30	MAY	SBSEM 31	Positiv	-	-	-	-	-	-	-	-	-
31	MAY	SBSEM 32	-	-	-	-	-	Positiv	-	-	-	-
32	MAY	SBSEM 33	Positiv	-	-	-	-	Positiv	-	-	-	-
33	MAY	SBSEM 34	-	-	-	-	-	-	-	-	-	-
34	MAY	SBSEM 35	Positiv	-	-	-	-	-	-	-	-	-
35	MAY	SBSEM 36	Positiv	-	-	-	-	Positiv	-	-	-	-
36	MAY	SBSEM 37	-	-	-	-	-	Positiv	-	-	-	-
37	MAY	SBSEM 38	Positiv	-	-	-	-	-	-	-	-	-
38	MAY	SBSEM 39	-	-	-	-	-	Positiv	-	-	-	-
39	MAY	SBSEM 40	Positiv	-	-	-	-	-	-	-	-	-
40	MAY	SBSEM 41	Positiv	-	-	-	-	Positiv	-	-	-	-
41	MAY	SBSEM 43	Positiv	-	-	-	-	-	-	-	-	-
42	MAY	SBSEM 44	Positiv	-	-	-	-	-	-	-	-	-
43	MAY	SBSEM 45	Positiv	-	-	-	-	Positiv	-	-	-	-
44	MAY	SBSEM 46	-	-	-	-	-	Positiv	-	-	-	-
45	MAY	SBSEM 47	Positiv	-	-	-	-	-	-	-	-	-
46	MAY	SBSEM 48	Positiv	-	-	-	-	-	-	-	-	-
47	MAY	SBSEM 49	Positiv	-	-	-	-	-	-	-	-	-
48	MAY	SBSEM 50	Positiv	-	-	-	-	Positiv	-	-	-	-
49	MAY	SBSEM 51	-	-	-	-	-	Positiv	-	-	-	-
50	MAY	SBSEM 52	Positiv	-	-	-	-	-	-	-	-	-
51	MAY	SBSEM 53	Positiv	-	-	-	-	-	-	-	-	-
52	MAY	SBSEM 54	Positiv	-	-	-	-	Positiv	-	-	-	-
53	MAY	SBSEM 55	Positiv	-	-	-	-	-	-	-	-	-
54	MAY	SBSEM 56	-	-	-	-	-	Positiv	-	-	-	-
55	MAY	SBSEM 57	-	-	Positiv	-	-	-	-	-	-	-
56	MAY	SBSEM 58	Positiv	-	-	-	-	Positiv	-	-	-	-
57	MAY	SBSEM 59	-	-	-	-	-	Positiv	-	-	-	-
58	MAY	SBSEM 60	Positiv	-	-	-	-	-	-	-	-	-
59	MAY	SBSEM 61	-	-	-	-	-	Positiv	-	-	-	-
60	MAY	SBSEM 63	Positiv	-	-	-	-	-	-	-	-	-
61	MAY	SBSEM 64	-	-	-	-	-	Positiv	-	-	-	-
62	MAY	SBSEM 65	-	-	-	-	-	Positiv	-	-	-	-
63	MAY	SBSEM 66	Positiv	-	-	-	-	Positiv	-	-	-	-
64	MAY	SBSEM 67	Positiv	-	-	-	-	Positiv	-	-	-	-
65	MAY	SBSEM 68	Positiv	-	-	-	-	-	-	-	-	-
66	MAY	SBSEM 69	Positiv	-	-	-	-	-	-	-	-	-
67	MAY	SBSEM 70	Positiv	-	-	-	-	-	-	-	-	-
68	MAY	SBSEM 71	-	-	-	-	-	Positiv	-	-	-	-
69	MAY	SBSEM 72	Positiv	-	-	-	-	-	-	-	-	-
70	MAY	SBSEM 73	Positiv	-	-	-	-	-	-	-	-	-
71	MAY	SBSEM 74	-	-	-	Positiv	-	-	-	-	-	-
72	MAY	SBSEM 75	Positiv	-	-	-	-	Positiv	-	-	-	-
73	MAY	SBSEM 76	Positiv	-	-	-	-	-	-	-	-	-
74	MAY	SBSEM 79	Positiv	-	-	-	-	-	-	-	-	-
75	MAY	SBSEM 80	Positiv	-	-	-	-	-	-	-	-	-
76	MAY	SBSEM 81	-	-	-	-	-	Positiv	-	-	-	-
77	MAY	SBSEM 82	Positiv	-	-	-	-	Positiv	-	-	-	-
78	MAY	SBSEM 83	Positiv	-	-	-	-	Positiv	-	-	-	-
79	MAY	SBSEM 84	Positiv	-	-	-	-	Positiv	-	-	-	-
80	MAY	SBSEM 85	Positiv	-	-	-	-	-	-	-	-	-
81	MAY	SBSEM 86	Positiv	-	-	-	-	-	-	-	-	-
82	MAY	SBSEM 87	Positiv	-	-	-	-	-	-	-	-	-
83	MAY	SBSEM 88	Positiv	-	-	-	-	-	-	-	-	-
84	MAY	SBSEM 89	Positiv	-	-	-	-	-	-	-	-	-
85	MAY	SBSEM 90	Positiv	-	-	-	-	-	-	-	-	-
86	MAY	SBSEM 91	Positiv	-	-	-	-	-	-	-	-	-
87	MAY	SBSEM 92	Positiv	-	-	-	-	-	-	-	-	-
88	MAY	SBSEM 93	Positiv	-	-	-	-	-	-	-	-	-
89	MAY	SBSEM 94	Positiv	-	-	-	-	Positiv	-	-	-	-
90	MAY	SBSEM 95	Positiv	-	-	-	-	-	-	-	-	-
91	MAY	SBSEM 96	Positiv	-	-	-	-	-	-	-	-	-
92	MAY	SBSEM 97	-	-	-	Positiv	-	Positiv	-	-	-	-
93	MAY	SBSEM 98	-	-	-	-	-	Positiv	-	-	-	-
94	MAY	SBSEM 99	Positiv	-	-	-	-	-	-	-	-	-
95	MAY	SBSEM 100	Positiv	-	-	-	-	-	-	-	-	-
96	MAY	SBSEM 101	Positiv	-	-	-	-	Positiv	-	-	-	-
97	MAY	SBSEM 102	Positiv	-	-	-	-	-	-	-	-	-
98	MAY	SBSEM 103	Positiv	-	-	-	-	-	-	-	-	-
99	MAY	SBSEM 104	Positiv	-	-	-	-	-	-	-	-	-
100	MAY	SBSEM 105	Positiv	-	-	-	-	-	-	-	-	-
101	MAY	SBSEM 106	Positiv	-	-	-	-	Positiv	-	-	-	-
102	MAY	SBSEM 107	Positiv	-	-	-	-	Positiv	-	-	-	-
103	MAY	SBSEM 108	Positiv	-	-	-	-	-	-	-	-	-
104	MAY	SBSEM 109	-	-	-	-	-	Positiv	-	-	-	-
105	MAY	SBSEM 110	Positiv	-	-	-	-	-	-	-	-	-
106	MAY	SBSEM 111	Positiv	-	-	-	-	Positiv	-	-	-	-
107	MAY	SBSEM 112	Positiv	-	-	-	-	-	-	-	-	-
108	MAY	SBSEM 113	Positiv	-	-	-	-	Positiv	-	-	-	-
109	MAY	SBSEM 114	-	-	-	-	-	Positiv	-	-	-	-
110	JUN	SBSEM 115	Positiv	-	-	-	-	-	-	-	-	-
111	JUN	SBSEM 116	Positiv	-	-	-	-	-	-	-	-	-
112	JUN	SBSEM 117	Positiv	-	-	-	-	Positiv	-	-	-	-
113	JUN	SBSEM 118	Positiv	-	-	-	-	-	-	-	-	-
114	JUN	SBSEM 119	Positiv	-	-	-	-	positiv	-	-	-	-
115	JUN	SBSEM 120	Positiv	-	-	-	-	-	-	-	-	-
116	JUN	SBSEM 121	Positiv	-	-	-	-	-	-	-	-	-
117	JUN	SBSEM 122	Positiv	-	-	-	-	Positiv	-	-	-	-
118	JUN	SBSEM 123	-	-	-	-	-	Positiv	-	-	-	-
119	JUN	SBSEM 124	Positiv	-	-	-	-	Positiv	-	-	-	-
120	JUN	SBSEM 125	Positiv	-	-	-	-	-	-	-	-	-
121	JUN	SBSEM 126	Positiv	-	-	-	-	-	-	-	-	-
122	JUN	SBSEM 127	Positiv	-	-	-	-	-	-	-	-	-
123	JUN	SBSEM 128	Positiv	-	-	-	-	-	-	-	-	-
124	JUN	SBSEM 129	Positiv	-	-	-	-	Positiv	-	-	-	-
125	JUN	SBSEM 130	-	-	-	-	-	Positiv	-	-	-	-
126	JUN	SBSEM 131	Positiv	-	-	-	-	Positiv	-	-	-	-
127	JUN	SBSEM 132	Positiv	-	-	-	-	-	-	-	-	-
128	JUN	SBSEM 133	Positiv	-	-	-	-	-	-	-	-	-
129	JUN	SBSEM 134	-	-	-	-	-	Positiv	-	-	-	-
130	JUN	SBSEM 135	Positiv	-	-	-	-	-	-	-	-	-
131	JUN	SBSEM 136	Positiv	-	-	-	-	-	-	-	-	-
132	JUN	SBSEM 137	Positiv	-	-	-	-	-	-	-	-	-
133	JUN	SBSEM 138	-	-	-	-	-	Positiv	-	-	-	-
134	JUN	SBSEM 139	Positiv	-	-	-	-	-	-	-	-	-
135	JUN	SBSEM 141	Positiv	-	-	-	-	-	-	-	-	-
136	JUN	SBSEM 142	Positiv	-	-	-	-	-	-	-	-	-
137	JUN	SBSEM 144	Positiv	-	-	-	-	-	-	-	-	-
138	JUN	SBSEM 145	Positiv	-	-	-	-	Positiv	-	-	-	-
139	JUN	SBSEM 146	Positiv	-	-	-	-	-	-	-	-	-
140	JUN	SBSEM 147	-	-	-	-	-	Positiv	-	-	-	-
141	JUN	SBSEM 148	Positiv	-	-	-	-	Positiv	-	-	-	-
142	JUN	SBSEM 149	Positiv	-	-	-	-	-	-	-	-	-
143	JUN	SBSEM 150	Positiv	-	-	-	-	-	-	-	-	-
144	JUN	SBSEM 151	Positiv	-	-	-	-	Positiv	-	-	-	-
145	JUN	SBSEM 152	-	-	-	-	-	Positiv	-	-	-	-
146	JUN	SBSEM 153	Positiv	-	-	-	-	-	-	-	-	-
147	JUN	SBSEM 154	Positiv	-	-	-	-	Positiv	-	-	-	-
148	JUN	SBSEM 155	Positiv	-	-	-	-	-	-	-	-	-
149	JUN	SBSEM 156	Positiv	-	-	-	-	-	-	-	-	-
150	JUN	SBSEM 157	-	-	-	-	-	Positiv	-	-	-	-
151	JUN	SBSEM 158	Positiv	-	-	-	-	Positiv	-	-	-	-
152	JUN	SBSEM 159	-	-	-	-	-	Positiv	-	-	-	-
153	JUN	SBSEM 160	Positiv	-	-	-	-	-	-	-	-	-
154	JUN	SBSEM 161	Positiv	-	-	-	-	-	-	-	-	-
155	JUN	SBSEM 162	Positiv	-	-	-	-	-	-	-	-	-
156	JUN	SBSEM 163	Positiv	-	-	-	-	Positiv	-	-	-	-
157	JUN	SBSEM 164	Positiv	-	-	-	-	-	-	-	-	-
158	JUN	SBSEM 165	Positiv	-	-	-	-	-	-	-	-	-
159	JUN	SBSEM 166	-	-	-	-	-	Positiv	-	-	-	-
160	JUL	SBSEM 167	Positiv	-	-	-	-	-	-	-	-	-
161	JUL	SBSEM 168	Positiv	-	-	-	-	Positiv	-	-	-	-
162	JUL	SBSEM 169	Positiv	-	-	-	-	-	-	-	-	-
163	JUL	SBSEM 170	Positiv	-	-	-	-	Positiv	-	-	-	-
164	JUL	SBSEM 171	Positiv	-	-	-	-	-	-	-	-	-
165	JUL	SBSEM 172	Positiv	-	-	-	-	-	-	-	-	-
166	JUL	SBSEM 173	-	-	-	-	-	Positiv	-	-	-	-
167	JUL	SBSEM 174	Positiv	-	-	-	-	-	-	-	-	-
168	JUL	SBSEM 175	Positiv	-	-	-	-	Positiv	-	-	-	-
169	JUL	SBSEM 176	Positiv	-	-	-	-	-	-	-	-	-
170	JUL	SBSEM 177	Positiv	-	-	-	-	Positiv	-	-	-	-
171	JUL	SBSEM 178	-	-	-	-	-	Positiv	-	-	-	-
172	JUL	SBSEM 179	-	-	-	-	-	Positiv	-	-	-	-
173	JUL	SBSEM 180	Positiv	-	-	-	-	-	-	-	-	-
174	JUL	SBSEM 181	Positiv	-	-	-	-	Positiv	-	-	-	-
175	JUL	SBSEM 183	Positiv	-	-	-	-	-	-	-	-	-
176	JUL	SBSEM 184	-	-	-	-	-	Positiv	-	-	-	-
177	JUL	SBSEM 185	-	-	-	-	-	Positiv	-	-	-	-
178	JUL	SBSEM 186	Positiv	-	-	-	-	-	-	-	-	-
179	JUL	SBSEM 187	Positiv	-	-	-	-	-	-	-	-	-
180	JUL	SBSEM 188	Positiv	-	-	-	-	Positiv	-	-	-	-
181	JUL	SBSEM 189	-	-	-	-	-	Positiv	-	-	-	-
182	JUL	SBSEM 190	Positiv	-	-	-	-	-	-	-	-	-
183	JUL	SBSEM 191	Positiv	-	-	-	-	-	-	-	-	-
184	JUL	SBSEM 192	Positiv	-	-	-	-	-	-	-	-	-
185	JUL	SBSEM 193	Positiv	-	-	-	-	Positiv	-	-	-	-
186	JUL	SBSEM 194	-	-	-	-	-	Positiv	-	-	-	-
187	JUL	SBSEM 195	-	-	-	-	-	Positiv	-	-	-	-
188	JUL	SBSEM 196	Positiv	-	-	-	-	Positiv	-	-	-	-
189	JUL	SBSEM 197	Positiv	-	-	-	-	Positiv	-	-	-	-
190	JUL	SBSEM 198	Positiv	-	-	-	-	-	-	-	-	-
191	JUL	SBSEM 199	Positiv	-	-	-	-	-	-	-	-	-
192	JUL	SBSEM 200	Positiv	-	-	-	-	Positiv	-	-	-	-
193	JUL	SBSEM 201	-	-	-	-	-	-	-	-	-	-
194	JUL	SBSEM 202	Positiv	-	-	-	-	-	-	-	-	-
195	JUL	SBSEM 203	Positiv	-	-	-	-	Positiv	-	-	-	-
196	JUL	SBSEM 204	Positiv	-	-	-	-	Positiv	-	-	-	-
197	JUL	SBSEM 205	Positiv	-	-	-	-	-	-	-	-	-
198	JUL	SBSEM 206	Positiv	-	-	-	-	-	-	-	-	-
199	JUL	SBSEM 207	Positiv	-	-	-	-	-	-	-	-	-
200	JUL	SBSEM 208	Positiv	-	-	-	-	-	-	-	-	-
201	JUL	SBSEM 209	Positiv	-	-	-	-	-	-	-	-	-
202	JUL	SBSEM 210	-	-	-	-	-	Positiv	-	-	-	-
203	JUL	SBSEM 211	Positiv	-	-	-	-	Positiv	-	-	-	-
204	JUL	SBSEM 212	Positiv	-	-	-	-	Positiv	-	-	-	-
205	AGO	SBSEM 213	Positiv	-	-	-	-	-	-	-	-	-
206	AGO	SBSEM 214	Positiv	-	-	-	-	Positiv	-	-	-	-
207	AGO	SBSEM 215	Positiv	-	-	-	-	-	-	-	-	-
208	AGO	SBSEM 216	Positiv	-	-	-	-	-	-	-	-	-
209	AGO	SBSEM 217	-	-	-	-	-	Positiv	-	-	-	-
210	AGO	SBSEM 218	Positiv	-	-	-	-	Positiv	-	-	-	-
211	AGO	SBSEM 219	Positiv	-	-	-	-	-	-	-	-	-
212	AGO	SBSEM 220	Positiv	-	-	-	-	Positiv	-	-	-	-
213	AGO	SBSEM 221	Positiv	-	-	-	-	-	-	-	-	-
214	AGO	SBSEM 223	Positiv	-	-	-	-	-	-	-	-	-
215	AGO	SBSEM 224	Positiv	-	-	-	-	-	-	-	-	-
216	AGO	SBSEM 225	-	-	-	-	-	-	-	-	-	-
217	AGO	SBSEM 226	Positiv	-	-	-	-	-	-	-	-	-
218	AGO	SBSEM 227	Positiv	-	-	-	-	Positiv	-	-	-	-
219	AGO	SBSEM 228	Positiv	-	-	-	-	-	-	-	-	-
220	AGO	SBSEM 229	Positiv	-	-	-	-	Positiv	-	-	-	-
221	AGO	SBSEM 230	-	-	-	-	-	Positiv	-	-	-	-
222	AGO	SBSEM 231	Positiv	-	-	-	-	Positiv	-	-	-	-
223	AGO	SBSEM 232	Positiv	-	-	-	-	-	-	-	-	-
224	AGO	SBSEM 233	Positiv	-	-	-	-	Positiv	-	-	-	-
225	AGO	SBSEM 234	Positiv	-	-	-	-	-	-	-	-	-
226	AGO	SBSEM 235	Positiv	-	-	-	-	-	-	-	-	-
227	AGO	SBSEM 236	Positiv	-	-	-	-	-	-	-	-	-
228	AGO	SBSEM 237	Positiv	-	-	-	-	Positiv	-	-	-	-
229	AGO	SBSEM 238	Positiv	-	-	-	-	Positiv	-	-	-	-
230	AGO	SBSEM 239	-	-	-	-	-	Positiv	Positiv	-	-	-
231	AGO	SBSEM 240	Positiv	-	-	-	-	-	-	-	-	-
232	AGO	SBSEM 241	Positiv	-	-	-	-	-	-	-	-	-
233	AGO	SBSEM 242	Positiv	-	-	-	-	-	-	-	-	-
234	AGO	SBSEM 243	Positiv	-	-	-	-	Positiv	-	-	-	-
235	AGO	SBSEM 244	-	-	-	-	-	Positiv	-	-	-	-
236	AGO	SBSEM 245	Positiv	-	-	-	-	-	-	-	-	-
237	AGO	SBSEM 246	-	-	-	-	-	Positiv	-	-	-	-
238	AGO	SBSEM 247	Positiv	-	-	-	-	Positiv	-	-	-	-
239	AGO	SBSEM 248	Positiv	-	-	-	-	-	-	-	-	-
240	AGO	SBSEM 249	-	-	-	-	-	Positiv	-	-	-	-
241	AGO	SBSEM 250	Positiv	-	-	-	-	-	-	-	-	-
242	AGO	SBSEM 251	Positiv	-	-	-	-	Positiv	-	-	-	-
243	SEP	SBSEM 252	Positiv	-	-	-	-	-	-	-	-	-
244	SEP	SBSEM 253	Positiv	-	-	-	-	Positiv	-	-	-	-
245	SEP	SBSEM 254	-	-	-	-	-	Positiv	-	-	-	-
246	SEP	SBSEM 255	-	-	-	-	-	-	-	-	-	-
247	SEP	SBSEM 256	Positiv	-	-	-	-	-	-	-	-	-
248	SEP	SBSEM 257	Positiv	-	-	-	-	Positiv	-	-	-	-
249	SEP	SBSEM 259	Positiv	-	-	-	-	-	-	-	-	-
250	SEP	SBSEM 260	Positiv	-	-	-	-	Positiv	-	-	-	-
251	SEP	SBSEM 261	-	-	-	-	-	Positiv	-	-	-	-
252	SEP	SBSEM 262	Positiv	-	-	-	-	-	-	-	-	-
253	SEP	SBSEM 263	Positiv	-	-	-	-	-	-	-	-	-
254	SEP	SBSEM 264	Positiv	-	-	-	-	Positiv	-	-	-	-
255	SEP	SBSEM 265	Positiv	-	-	-	-	-	-	-	-	-
256	SEP	SBSEM 266	-	-	-	-	-	Positiv	-	-	-	-
257	SEP	SBSEM 267	Positiv	-	-	-	-	-	-	-	-	-
258	SEP	SBSEM 268	Positiv	-	-	-	-	Positiv	-	-	-	-
259	SEP	SBSEM 269	Positiv	-	-	-	-	-	-	-	-	-
260	SEP	SBSEM 270	Positiv	-	-	-	-	Positiv	-	-	-	-
261	SEP	SBSEM 271	Positiv	-	-	-	-	-	-	-	-	-
262	SEP	SBSEM 272	-	-	-	-	-	Positiv	-	-	-	-
263	SEP	SBSEM 274	Positiv	-	-	-	-	-	-	-	-	-
264	SEP	SBSEM 275	Positiv	-	-	-	-	-	-	-	-	-
265	SEP	SBSEM 276	Positiv	-	-	-	-	Positiv	-	-	-	-
266	SEP	SBSEM 277	-	-	-	-	-	Positiv	-	-	-	-
267	SEP	SBSEM 278	Positiv	-	-	-	-	-	-	-	-	-
268	SEP	SBSEM 279	Positiv	-	-	-	-	-	-	-	-	-
269	SEP	SBSEM 280	Positiv	-	-	-	-	Positiv	-	-	-	-
270	SEP	SBSEM 281	Positiv	-	-	-	-	-	-	-	-	-
271	SEP	SBSEM 282	Positiv	-	-	-	-	Positiv	-	-	-	-
